# Supplementary material for: Data on combustion, performance and emissions of a 6.8 L, 6-cylinder, Tier II diesel engine
Source: Data Brief. 2020 Nov 26;33:106580. doi: 10.1016/j.dib.2020.106580 (PMC7711216; doi:10.1016/j.dib.2020.106580)
Supplement: Supplementary file 1 [file mmc1.xlsx]

## Sheet: Average Pressure
Pressure
	Load
Crank Angle (Degree)	Load 12%	Load 25%	Load 50%	Load 75%	Load 100%
-360	90.7592	79.5308	49.4282	23.8241	-0.360403
-359.75	89.5773	72.0896	48.9385	23.0883	-0.696911
-359.5	89.7464	81.5186	49.0064	22.8043	-0.992531
-359.25	89.3017	82.8532	47.9686	22.4578	-1.50611
-359	88.3875	78.498	47.541	21.8127	-1.48571
-358.75	87.6372	75.3086	47.0716	21.3969	-2.04456
-358.5	87.519	75.7631	46.4063	20.9883	-2.53979
-358.25	87.7621	75.025	45.35	20.3606	-2.87961
-358	86.5196	76.0293	44.5697	19.7905	-3.31078
-357.75	85.7241	71.6789	43.9361	19.7958	-3.78271
-357.5	84.6096	73.6701	43.3161	18.981	-3.85183
-357.25	84.0546	72.0444	42.7601	18.4147	-4.15228
-357	83.4891	76.6848	41.8794	18.2423	-4.45769
-356.75	81.9837	68.5599	41.2093	17.808	-4.73949
-356.5	80.9633	69.6961	40.6766	17.3099	-5.23383
-356.25	79.5663	69.8247	39.5031	17.0344	-5.33726
-356	79.2541	67.6645	38.7615	16.4088	-5.48793
-355.75	79.0252	60.1321	38.343	16.1127	-6.05318
-355.5	77.1446	67.7166	37.3065	15.9687	-6.69229
-355.25	76.3389	65.4634	36.7655	15.8065	-6.81218
-355	74.637	65.4954	36.2638	15.1255	-7.10028
-354.75	74.0853	54.3909	35.6463	14.4841	-7.73443
-354.5	73.0971	60.5947	35.0402	14.2911	-7.93816
-354.25	71.5695	59.8675	34.5459	13.712	-8.32745
-354	70.6496	55.2789	34.4369	13.4029	-8.5825
-353.75	69.7574	57.5983	33.4621	13.169	-9.00132
-353.5	69.046	58.0534	33.1628	12.7671	-9.18805
-353.25	67.8435	54.0285	33.065	12.5312	-9.9241
-353	66.644	56.7954	32.2495	12.0531	-10.4647
-352.75	65.9724	60.5921	32.0172	11.6424	-10.2463
-352.5	64.8968	57.9729	31.8554	11.2678	-10.4326
-352.25	64.5299	47.7046	31.1043	10.7891	-10.7414
-352	63.2829	58.2679	31.1256	10.796	-11.0385
-351.75	62.4515	53.2554	30.9223	10.4052	-11.2546
-351.5	61.2259	53.6604	30.4429	10.2142	-11.5993
-351.25	61.7867	44.7692	29.9913	9.96918	-11.5981
-351	60.5088	46.512	30.0341	9.39668	-11.6674
-350.75	59.6383	55.5433	29.399	9.29536	-12.2703
-350.5	58.7958	55.1773	29.1361	9.22409	-12.3701
-350.25	59.0609	42.4	28.7374	8.74796	-12.4205
-350	58.5816	44.7427	28.5823	8.53125	-12.4246
-349.75	57.5588	54.3945	28.5935	8.31061	-12.5027
-349.5	56.5382	49.1584	28.2381	7.81677	-12.5945
-349.25	56.606	47.1248	27.8092	7.48178	-12.3697
-349	56.9362	52.2709	27.6584	8.05105	-12.9302
-348.75	56.1413	50.0637	26.9209	8.01938	-12.845
-348.5	56.0179	44.2417	27.0241	7.69853	-12.8915
-348.25	55.3294	51.4375	26.8739	7.53005	-12.5784
-348	55.2711	50.4264	26.3823	7.59747	-13.0813
-347.75	55.475	43.2547	26.3009	7.33451	-12.5259
-347.5	54.9819	48.522	26.1318	7.41042	-12.6146
-347.25	54.5016	46.124	26.5966	7.35902	-12.2857
-347	54.2351	43.027	25.777	7.45234	-12.3286
-346.75	54.4941	41.1777	26.1238	6.93371	-12.4209
-346.5	54.3533	48.7834	26.1777	7.26252	-12.3037
-346.25	53.7011	46.1004	25.9445	7.52786	-12.2057
-346	53.4493	45.6219	25.6962	7.58597	-12.0835
-345.75	53.3093	44.6612	25.4596	7.54499	-11.8484
-345.5	53.7886	42.946	25.4076	7.92315	-11.649
-345.25	53.5384	43.1881	25.982	7.7094	-11.3961
-345	52.7014	45.8465	25.8068	7.77391	-10.8216
-344.75	52.5547	51.0702	25.6434	7.49802	-11.0597
-344.5	52.9502	51.1065	25.6409	7.81918	-10.6903
-344.25	53.0241	42.5426	25.3068	8.52745	-10.3405
-344	52.9867	44.4995	25.6956	8.23398	-10.6765
-343.75	52.2429	42.5695	25.7932	8.71946	-10.3126
-343.5	52.4174	45.2399	25.7771	8.64417	-10.3768
-343.25	52.7005	49.519	25.5722	8.14035	-10.1625
-343	52.8021	44.8834	26.0814	8.02479	-10.1226
-342.75	52.6794	47.7638	25.8004	8.70318	-9.91234
-342.5	52.5366	40.6246	26.1508	8.41821	-9.93717
-342.25	52.2803	43.5601	26.4168	8.38676	-9.90156
-342	52.7283	45.6769	26.8675	8.54696	-9.74632
-341.75	52.5258	45.5478	26.2432	8.39776	-9.52935
-341.5	52.5525	43.6094	25.9071	8.60744	-9.8379
-341.25	52.6709	43.9062	26.2451	8.80491	-9.59122
-341	53.1601	51.1204	26.3754	8.45104	-9.534
-340.75	53.3816	42.2785	26.5377	8.61666	-8.99631
-340.5	53.0708	46.8234	26.5172	8.57366	-9.00821
-340.25	52.6924	44.4522	26.183	8.66801	-9.1469
-340	53.1161	46.1956	26.3167	9.05248	-9.29171
-339.75	53.8013	43.4989	26.8644	8.75337	-8.72199
-339.5	53.9124	43.6265	26.8158	9.27321	-8.41617
-339.25	53.4501	45.1987	26.6364	8.86038	-8.4482
-339	53.2125	48.7843	26.1974	9.1258	-8.38852
-338.75	53.5084	47.6203	26.6134	9.2754	-8.04995
-338.5	54.4	44.7691	26.7647	9.28234	-7.42516
-338.25	54.9363	45.1507	27.006	9.40143	-7.66361
-338	54.2077	39.0944	27.3572	9.42952	-7.69354
-337.75	54.0128	48.5811	26.8341	10.1415	-7.70669
-337.5	54.6051	45.8095	27.3658	10.0072	-7.45039
-337.25	54.874	45.2806	27.3537	10.0451	-6.95847
-337	54.6466	47.5644	27.5312	10.1302	-7.04763
-336.75	54.6473	51.1115	27.3591	10.1785	-7.07845
-336.5	54.6701	42.6559	27.1604	10.5901	-7.03976
-336.25	55.2496	46.1689	27.6462	10.5543	-6.7347
-336	55.2814	47.5698	28.112	10.7274	-6.29722
-335.75	55.3997	44.3042	27.6444	10.7701	-6.34008
-335.5	54.8402	44.7861	27.5139	11.0417	-6.57539
-335.25	55.4189	46.752	28.1489	11.2686	-6.24523
-335	55.9525	42.0331	28.2974	10.9541	-6.43071
-334.75	55.5558	46.9942	28.225	10.9089	-6.18726
-334.5	54.9753	47.4525	28.1066	11.1684	-6.01104
-334.25	55.2801	48.8607	28.0516	10.8581	-6.5239
-334	55.8437	41.5767	28.3411	11.51	-6.2833
-333.75	56.2828	45.2973	28.4002	11.2581	-5.9276
-333.5	56.1453	51.5135	28.9201	11.1027	-6.11456
-333.25	56.0576	49.1184	28.6802	11.3322	-6.18426
-333	56.1373	51.9407	28.6861	11.5666	-5.94322
-332.75	56.2643	50.9341	28.5246	11.5436	-6.16896
-332.5	56.54	52.4602	29.0686	11.4125	-5.91776
-332.25	56.3455	48.5911	28.8307	11.164	-5.62344
-332	56.2492	49.7412	28.6864	11.4628	-5.61686
-331.75	56.4645	48.0615	28.9509	11.8677	-5.91731
-331.5	56.8847	46.3238	28.7992	11.9195	-6.14077
-331.25	56.5876	45.5252	29.0433	11.2729	-5.79111
-331	56.4472	48.8805	28.7404	11.3652	-5.82789
-330.75	56.715	51.5065	28.8587	11.4416	-5.88555
-330.5	56.8712	46.5417	28.6751	11.7836	-5.52166
-330.25	56.8969	46.4361	28.7753	11.475	-5.66276
-330	56.7061	49.9003	28.758	11.2055	-5.5503
-329.75	56.533	46.652	28.8597	11.1548	-5.37314
-329.5	56.4526	48.6349	28.6164	11.3745	-5.66724
-329.25	56.972	49.3975	28.3914	11.5612	-5.91682
-329	56.9323	51.0839	28.6606	11.4499	-5.51813
-328.75	56.378	48.3078	28.4058	11.1736	-5.67941
-328.5	56.5567	46.4303	28.1684	11.1423	-5.69891
-328.25	56.7795	48.4887	28.1884	11.3593	-5.61753
-328	56.5399	48.3044	28.4077	11.2309	-5.60376
-327.75	56.5184	52.0343	28.5659	10.9551	-5.30921
-327.5	56.1147	43.9139	28.1962	10.9664	-5.69265
-327.25	56.2857	49.157	27.8411	10.8956	-5.71332
-327	56.522	48.8797	28.1007	11.2591	-5.44642
-326.75	56.5616	52.2561	28.3493	11.2367	-5.45152
-326.5	56.1138	49.734	28.4429	11.2944	-5.74705
-326.25	56.0085	46.5835	28.013	11.2396	-5.65775
-326	55.9242	47.4623	27.7945	11.0888	-5.51084
-325.75	56.23	48.9857	27.933	11.4534	-5.48789
-325.5	56.0742	51.8606	27.9778	11.3315	-5.53075
-325.25	56.0079	49.6847	28.0682	10.7938	-5.21061
-325	55.9786	49.4775	28.0488	11.0197	-5.62545
-324.75	56.2082	48.4239	27.5941	11.5743	-5.20954
-324.5	55.937	48.1166	27.768	11.6504	-5.16865
-324.25	55.6724	46.4638	28.2893	11.2501	-5.41823
-324	55.6714	43.7843	28.0919	11.084	-5.53021
-323.75	55.6313	49.0223	27.8404	11.2722	-5.42284
-323.5	55.9198	48.4712	27.9375	11.5787	-5.04777
-323.25	55.845	46.4275	27.9654	11.5247	-5.36276
-323	55.726	49.7913	28.5176	11.2943	-5.2294
-322.75	55.5785	46.2126	28.1804	11.1742	-5.21593
-322.5	55.6704	47.3899	28.2018	11.2755	-5.1763
-322.25	56.116	47.6505	27.9923	11.7232	-4.96702
-322	55.8401	44.2288	28.0938	11.738	-5.32406
-321.75	55.6566	50.3431	28.5882	11.4432	-5.4661
-321.5	55.3212	46.9999	28.1943	11.1152	-5.42767
-321.25	55.8339	47.2406	28.1009	11.1434	-5.13832
-321	55.9396	51.631	28.3893	11.6553	-5.31373
-320.75	55.714	50.3169	28.4275	11.6125	-5.58121
-320.5	55.5759	50.3793	28.4133	11.3885	-5.73112
-320.25	55.754	49.5484	28.2529	11.1539	-5.1453
-320	55.956	46.0021	28.4104	11.2244	-5.05699
-319.75	55.7187	47.028	28.5058	11.3487	-5.38607
-319.5	55.4833	45.7602	29.1362	11.4881	-5.60711
-319.25	55.8927	49.7045	28.7287	11.287	-5.85097
-319	55.7788	48.9132	28.4829	11.2507	-5.29217
-318.75	56.0964	49.2105	28.5136	11.285	-5.31485
-318.5	55.7331	43.9328	28.9332	11.4845	-5.54998
-318.25	55.7302	48.6364	28.9022	11.2638	-5.80981
-318	55.886	54.4496	29.0397	11.099	-5.54336
-317.75	56.2641	47.484	28.8416	11.1217	-5.17652
-317.5	55.9439	50.1415	28.4822	11.269	-5.28429
-317.25	56.0988	45.597	28.9023	11.3026	-5.74396
-317	56.0842	48.4729	28.8146	11.0551	-5.64393
-316.75	56.1917	48.0623	28.7086	11.1229	-5.53746
-316.5	56.5921	47.7009	28.7627	11.2162	-5.46999
-316.25	56.2752	49.0679	28.8914	11.4805	-5.48091
-316	56.5313	48.8201	28.9467	11.0499	-5.98867
-315.75	56.1122	48.4121	29.1935	11.2729	-5.53016
-315.5	56.3216	44.5822	28.8005	11.0516	-5.52014
-315.25	56.6044	51.3532	28.5055	11.3137	-5.15545
-315	56.5714	47.156	29.0596	11.4352	-5.69989
-314.75	56.4247	50.9297	28.8748	11.4777	-5.69345
-314.5	56.7721	46.2272	29.1042	11.1219	-5.46888
-314.25	56.9836	51.1612	28.8476	11.3784	-5.14431
-314	56.7862	47.0606	28.9087	11.5657	-5.2277
-313.75	57.1296	49.5581	28.985	11.5619	-5.71922
-313.5	57.0514	50.4035	29.2736	11.6864	-5.74284
-313.25	56.8923	48.2965	29.5078	11.266	-5.26251
-313	56.9115	50.1283	29.1162	11.4574	-4.97534
-312.75	56.8851	49.1248	28.7798	11.8952	-5.16574
-312.5	56.6765	48.0348	29.3486	12.0799	-5.72848
-312.25	56.9516	47.1903	29.1977	11.8205	-5.56349
-312	57.1602	53.4011	29.2117	11.5221	-5.10749
-311.75	56.9618	48.963	29.279	11.6782	-5.07045
-311.5	57.0971	47.9415	29.2466	11.9636	-5.50077
-311.25	57.0725	52.4453	29.2131	11.9982	-5.81916
-311	56.797	46.9857	29.5301	11.6499	-5.72557
-310.75	56.8434	48.0191	29.3246	11.3563	-5.48887
-310.5	57.0243	47.8544	29.4605	11.5022	-5.57204
-310.25	57.1611	50.1554	29.1241	11.8635	-5.94867
-310	57.077	45.1576	29.3181	11.3896	-5.66334
-309.75	57.0612	47.3784	29.5512	11.6907	-5.52242
-309.5	56.8655	51.6581	29.3591	11.5605	-5.27534
-309.25	56.8116	53.0732	29.5406	11.7114	-5.51375
-309	57.01	47.1838	29.2051	11.6449	-5.67627
-308.75	56.8961	47.4973	29.3936	11.7259	-5.36106
-308.5	57.1705	50.3303	29.2084	11.537	-5.36907
-308.25	57.1845	48.5386	29.0334	11.4914	-5.51446
-308	57.0268	49.835	29.1356	11.5471	-5.58497
-307.75	56.8395	44.5853	28.9094	11.5424	-5.34495
-307.5	56.9183	50.5197	29.2514	11.1541	-5.79764
-307.25	57.0188	47.5261	29.2411	11.2039	-5.49943
-307	57.0537	47.3382	28.9759	11.3507	-5.53164
-306.75	57.1298	47.428	28.8279	11.35	-5.51835
-306.5	56.6873	50.8123	28.7774	11.207	-5.46069
-306.25	57.0203	46.6398	28.7675	11.0256	-5.87665
-306	56.8498	48.023	29.0724	11.064	-5.60966
-305.75	56.7238	52.6881	29.1352	11.3522	-5.61566
-305.5	56.7801	48.5344	29.0202	11.3761	-5.56582
-305.25	56.8094	48.8426	28.9536	11.0591	-5.81388
-305	56.7452	47.3776	28.8065	11.2947	-5.69457
-304.75	56.6285	47.4493	28.7655	11.3302	-5.92058
-304.5	56.5854	50.1322	28.9825	11.2387	-6.12386
-304.25	56.4727	43.7033	28.8228	10.8627	-6.17996
-304	56.7258	43.9448	29.0561	11.064	-5.98688
-303.75	56.8573	48.2017	28.9869	11.0569	-6.15294
-303.5	56.5532	49.7185	28.7304	10.9274	-5.87871
-303.25	56.6396	46.779	28.8447	11.0025	-6.06128
-303	56.6135	48.6958	28.8771	11.0636	-5.67006
-302.75	56.5671	51.5504	29.0508	11.2419	-6.10691
-302.5	56.5133	50.1186	29.1762	11.0836	-6.26317
-302.25	56.4613	47.0719	29.0142	11.0794	-6.17634
-302	56.6447	47.8878	28.9066	11.3127	-6.10463
-301.75	56.774	48.5273	28.8613	11.1501	-5.92698
-301.5	56.5957	48.9214	29.0467	10.9908	-5.89714
-301.25	56.2791	50.5086	29.0397	11.2559	-6.37904
-301	56.7048	49.45	29.0557	11.3952	-6.03819
-300.75	56.8411	49.7095	28.9003	11.3003	-6.05855
-300.5	56.8555	47.1079	28.8967	11.0416	-6.0475
-300.25	56.5979	50.5291	29.1888	11.3372	-6.28818
-300	56.7705	43.9134	29.2296	11.1474	-6.07832
-299.75	56.7352	49.935	29.1063	11.1822	-5.94402
-299.5	56.5957	49.1234	28.9225	10.9312	-6.20363
-299.25	56.6636	49.853	28.8787	10.8765	-6.40069
-299	56.7071	49.3631	28.9937	11.4016	-6.45536
-298.75	56.7634	49.6814	29.0615	11.2445	-6.49236
-298.5	56.7223	46.6735	29.0649	11.2583	-6.17871
-298.25	56.8425	49.1744	28.9619	11.1188	-6.04258
-298	56.7293	51.3224	28.9634	11.0948	-6.4189
-297.75	56.3835	48.167	29.0719	11.1161	-6.60943
-297.5	56.5805	52.2055	28.8561	11.1186	-6.13563
-297.25	56.7957	41.0117	28.4927	11.2396	-6.22439
-297	56.648	48.2138	28.6858	11.1105	-5.94411
-296.75	56.4623	51.2496	28.7818	10.965	-6.44995
-296.5	56.4922	41.3629	28.6429	10.8812	-6.50574
-296.25	56.5114	48.5436	28.7374	10.8232	-6.3182
-296	56.7439	48.8278	28.8678	10.966	-6.11912
-295.75	56.4844	48.0178	28.2691	10.9028	-6.21182
-295.5	56.5916	46.5053	28.6778	11.0409	-6.33073
-295.25	56.3027	48.2532	28.6964	10.736	-6.61266
-295	56.4889	48.9403	28.4897	10.8806	-6.09622
-294.75	56.7452	48.7388	28.5269	10.8939	-6.42203
-294.5	56.4398	49.6713	28.593	10.8016	-6.42968
-294.25	56.7023	49.246	28.7842	10.7631	-6.4869
-294	56.4869	49.8303	28.5576	10.7742	-6.41407
-293.75	56.4728	47.5803	28.6227	11.0016	-6.42937
-293.5	56.5293	47.0651	28.4532	10.9874	-6.38307
-293.25	56.3066	47.5188	28.6563	10.8879	-6.65909
-293	56.5091	49.0088	28.8135	10.8508	-6.48972
-292.75	56.3606	49.2284	28.6343	10.8764	-6.39161
-292.5	56.4981	47.1415	28.4564	10.826	-6.45183
-292.25	56.3166	48.5982	28.5844	11.0858	-6.5026
-292	55.9191	42.7153	28.86	10.8272	-6.6297
-291.75	56.1041	47.0991	28.4212	10.9783	-6.64487
-291.5	56.2274	48.4993	28.6965	10.7832	-6.32343
-291.25	56.3574	50.04	28.5271	10.9055	-6.3811
-291	56.3436	47.4082	28.5593	11.2761	-6.50256
-290.75	56.2545	47.8753	28.4982	10.8596	-6.21164
-290.5	55.8262	47.28	28.7632	10.8054	-6.58134
-290.25	56.1875	48.5759	28.6952	11.0911	-6.52895
-290	56.0011	45.7338	28.46	10.6631	-6.1601
-289.75	56.0728	54.7931	28.779	10.9357	-6.5209
-289.5	56.2259	46.9993	28.3764	10.7765	-6.34916
-289.25	56.1212	42.1478	28.4252	11.1573	-6.10145
-289	55.9169	45.8834	28.8157	11.1104	-6.11201
-288.75	55.9719	50.3053	28.6878	11.3096	-6.42664
-288.5	55.9813	48.3168	28.6596	10.9001	-6.36481
-288.25	56.062	50.5971	28.473	11.1664	-6.04383
-288	55.7434	43.7741	28.4126	11.0068	-6.08351
-287.75	55.9963	45.7349	28.511	11.0529	-6.05313
-287.5	55.98	50.0337	28.711	10.9078	-6.21365
-287.25	55.7687	47.916	28.801	11.2061	-6.40803
-287	55.8208	45.0948	28.2905	10.9293	-6.28541
-286.75	55.8515	45.3429	28.1325	11.0122	-6.08727
-286.5	56.0035	52.488	28.3725	11.2714	-6.22653
-286.25	55.8597	47.6024	28.3693	11.2641	-6.23687
-286	55.8117	48.134	28.2868	11.2686	-6.22304
-285.75	55.7338	48.4827	28.7107	10.9854	-6.36692
-285.5	55.591	47.702	28.4777	11.0012	-6.25942
-285.25	55.7023	51.0341	28.3891	11.5548	-6.19625
-285	55.973	48.6792	28.5625	11.385	-6.24206
-284.75	55.8612	47.0143	28.5326	11.3641	-6.15746
-284.5	55.8196	47.4709	28.6206	11.0321	-6.10033
-284.25	55.9106	45.6949	28.5943	11.0042	-6.31408
-284	55.7992	46.6664	28.5665	11.3757	-5.99162
-283.75	56.2727	48.6839	28.7877	10.9734	-6.24537
-283.5	55.7542	46.2372	28.633	11.1351	-5.9901
-283.25	56.204	46.5248	28.6596	11.5047	-6.06163
-283	56.1886	46.4731	28.5616	11.2375	-5.86842
-282.75	56.1403	40.7245	29.1777	11.4674	-6.02996
-282.5	56.0971	47.7244	29.1063	11.2607	-5.95615
-282.25	56.3007	48.3829	28.884	11.2766	-5.75456
-282	56.3891	46.9512	28.8955	11.5512	-5.7525
-281.75	56.2527	51.2796	29.0753	11.4123	-5.72839
-281.5	56.4473	49.4097	29.2543	11.1622	-5.81294
-281.25	56.2643	46.4998	29.2828	11.6068	-5.6548
-281	56.1223	49.1572	28.9927	11.0932	-5.72338
-280.75	56.4333	47.9132	29.1765	11.4787	-5.94697
-280.5	56.531	43.9005	28.8525	11.5047	-5.77398
-280.25	56.5164	47.2009	28.8964	11.6753	-5.51786
-280	56.2582	48.3295	28.8001	11.3282	-5.44874
-279.75	56.0559	49.4476	29.0929	11.5053	-5.4474
-279.5	56.5701	47.5999	28.934	11.7974	-5.66545
-279.25	56.4252	50.0643	28.8588	11.8209	-5.50788
-279	56.1638	50.894	29.2304	11.5315	-5.45389
-278.75	56.4602	47.1388	29.073	11.5554	-5.288
-278.5	56.3412	51.8377	29.1268	11.6651	-5.27476
-278.25	56.3531	48.6084	29.3293	12.0428	-5.47263
-278	56.3622	51.2436	29.3828	12.0905	-5.50082
-277.75	56.444	47.7679	29.215	11.9631	-5.4997
-277.5	56.4049	52.0489	29.2498	11.9312	-4.92371
-277.25	56.4893	47.4908	29.1687	12.1382	-5.23235
-277	56.8806	48.2033	29.3333	12.3346	-5.40566
-276.75	56.5718	47.1879	29.5044	12.311	-4.90148
-276.5	56.5675	50.8241	29.553	12.3281	-4.73761
-276.25	56.5249	49.5714	29.4573	12.4279	-4.84923
-276	56.6421	51.6572	29.8298	12.6478	-5.01753
-275.75	56.6744	46.6367	29.6917	12.6	-4.96111
-275.5	56.4873	44.1216	29.7972	12.7515	-4.63047
-275.25	56.4732	45.3169	29.7159	12.6174	-4.7067
-275	56.4065	46.8067	29.9245	12.7242	-4.35153
-274.75	56.5863	50.7169	29.9776	12.7063	-4.35538
-274.5	56.4431	49.1556	29.6876	12.9276	-4.26533
-274.25	56.7775	56.0969	30.0311	12.745	-4.14798
-274	56.7066	49.5481	30.0841	12.6996	-4.0514
-273.75	56.5163	46.5432	30.0605	12.9712	-4.20632
-273.5	56.3738	49.7936	29.9118	12.9757	-3.98196
-273.25	56.5016	47.2859	30.2308	13.0437	-4.13716
-273	56.8562	50.2824	30.0401	12.8034	-4.07528
-272.75	56.6466	49.4652	30.2447	12.9635	-4.00098
-272.5	56.6864	51.2141	30.1123	13.3183	-4.16436
-272.25	56.7083	46.1965	30.1618	13.2634	-3.77318
-272	56.8239	46.7128	30.264	13.1843	-3.82127
-271.75	56.758	47.5614	30.2865	13.2417	-3.56421
-271.5	56.8144	51.8068	30.1853	13.2198	-3.78204
-271.25	56.9726	50.5577	30.3304	13.3011	-3.74347
-271	57.2506	49.9692	30.325	13.2892	-3.67261
-270.75	57.2528	46.4915	30.1548	13.1022	-3.40057
-270.5	57.1038	49.3178	30.5462	13.3098	-3.4377
-270.25	56.7954	45.1011	30.5126	13.5138	-3.52807
-270	57.0099	50.307	30.3924	13.6324	-3.52185
-269.75	57.1655	49.2478	30.7818	13.742	-3.39506
-269.5	57.7448	48.0552	30.8522	13.5802	-2.98429
-269.25	57.5417	47.7135	31.0139	13.7645	-2.97839
-269	57.8238	49.487	30.8567	13.9442	-3.17402
-268.75	57.6741	48.0132	31.1294	13.5596	-3.00979
-268.5	57.8779	53.6034	31.0722	14.0454	-3.1105
-268.25	57.9208	49.786	31.0532	14.0681	-2.93719
-268	57.9829	51.2547	31.1977	14.0512	-2.78454
-267.75	57.9632	52.4762	31.1943	14.1937	-2.77175
-267.5	57.8065	47.9168	30.9521	14.0756	-2.65722
-267.25	58.369	54.3214	31.3146	14.0399	-2.59558
-267	58.5477	45.3219	31.2169	14.4026	-2.66358
-266.75	58.2307	50.2782	31.331	14.392	-2.43994
-266.5	58.4108	51.1609	31.4784	14.3471	-2.40929
-266.25	58.4842	49.6346	31.4956	14.1385	-2.2877
-266	58.6727	51.6018	31.6977	14.2961	-2.16857
-265.75	58.5113	48.4585	31.443	14.268	-2.03199
-265.5	58.4704	55.4206	31.7303	14.6688	-2.22153
-265.25	58.5551	50.9385	31.4794	14.6918	-2.39932
-265	58.7768	50.8344	31.5264	14.8384	-2.17492
-264.75	58.8654	49.6402	31.5371	14.9262	-1.74894
-264.5	58.7602	51.8814	31.9878	15.0715	-1.90395
-264.25	58.6091	53.8299	32.0979	15.1056	-1.78012
-264	58.758	53.8052	31.9401	15.1678	-1.68975
-263.75	59.0553	50.916	31.6485	15.0564	-1.73695
-263.5	58.9717	51.5575	31.9659	15.1687	-1.541
-263.25	59.329	50.2021	32.2407	15.292	-1.31768
-263	58.7975	52.3791	32.0813	15.256	-1.69235
-262.75	58.9565	51.5239	31.904	15.6018	-1.55509
-262.5	59.2194	54.9586	32.2094	15.8613	-1.2567
-262.25	59.0743	51.0894	32.2912	15.8225	-1.18503
-262	59.2319	50.9512	32.2362	15.5957	-1.16307
-261.75	59.2439	50.8489	32.1812	15.3594	-1.07901
-261.5	59.3458	53.2041	32.5907	15.7648	-0.959023
-261.25	59.2829	45.5791	32.2543	15.6534	-0.726616
-261	59.2136	58.5566	32.7362	15.8201	-0.858634
-260.75	59.0058	52.6407	32.5905	15.8054	-0.831389
-260.5	59.1544	50.6288	32.3271	15.7416	-0.634056
-260.25	59.1789	48.2623	32.5294	15.8729	-0.476315
-260	59.3535	51.5945	32.525	15.8016	-0.586412
-259.75	59.2962	48.6735	32.7706	16.0398	-0.339242
-259.5	59.4438	52.5938	32.6892	16.1727	-0.472289
-259.25	59.3395	48.3954	32.7385	16.0596	-0.210982
-259	59.3097	55.4909	32.8124	15.9107	-0.436634
-258.75	59.352	52.6245	32.7288	15.9987	-0.242074
-258.5	59.3898	48.7727	32.8441	16.2071	-0.146114
-258.25	59.4187	51.5381	32.8486	16.4123	-0.056328
-258	59.647	52.152	32.9044	16.1159	-0.118243
-257.75	59.4816	54.2828	32.9764	16.2825	-0.201274
-257.5	59.7523	47.279	33.1555	16.3924	-0.0956064
-257.25	59.519	51.7183	33.0633	16.057	0.114521
-257	59.6666	46.3246	33.2814	16.262	0.115819
-256.75	59.6545	52.276	32.9973	16.6035	0.460783
-256.5	59.7651	51.9098	33.1133	16.3989	0.322368
-256.25	59.7296	55.0971	33.2227	16.7051	0.407278
-256	59.9057	51.5064	33.3093	16.6208	0.526053
-255.75	59.8686	53.3156	33.4587	16.7656	0.642368
-255.5	59.711	54.5915	33.4266	16.6943	0.731394
-255.25	59.7733	50.9454	33.508	16.7944	0.668092
-255	60.0721	51.1475	33.5571	16.7965	1.05233
-254.75	59.8851	52.3389	33.6585	16.7827	1.16149
-254.5	59.9325	49.8124	33.7728	16.9988	0.836704
-254.25	60.3983	54.6061	33.4733	17.3228	1.08687
-254	60.1248	54.1274	33.7114	17.073	1.32845
-253.75	60.0106	52.1601	33.8237	17.2234	1.35256
-253.5	60.2028	51.063	33.8848	17.2899	1.263
-253.25	60.1835	53.2267	34.0597	17.0817	1.23079
-253	60.2159	54.3653	33.9461	17.5488	1.38974
-252.75	60.1261	51.766	34.1033	17.5417	1.54484
-252.5	60.2652	56.5252	33.9758	17.6516	1.78812
-252.25	60.1381	51.7771	34.0416	17.5637	1.95414
-252	60.3363	53.317	34.2037	17.6586	1.77948
-251.75	60.5035	52.3797	34.1536	17.6356	2.15165
-251.5	59.5344	52.3902	34.1713	17.8613	2.02777
-251.25	60.5945	50.5667	34.1991	17.8727	2.18171
-251	60.6191	51.315	34.5263	17.7712	2.3475
-250.75	60.596	53.2531	34.318	17.9483	2.2817
-250.5	60.4438	52.552	34.2811	18.0652	2.39094
-250.25	60.3547	53.1121	34.7335	18.3991	2.42767
-250	59.8589	55.9756	34.5593	18.3585	2.64983
-249.75	60.7934	52.4652	34.7012	18.3772	2.37112
-249.5	60.8025	52.8645	34.6647	18.2426	2.77295
-249.25	60.7508	56.9247	34.6771	18.4798	2.60514
-249	60.8309	53.3221	35.0622	18.5799	2.99686
-248.75	60.5916	49.1008	34.9194	18.4727	3.1002
-248.5	60.9049	52.0601	35.448	18.7531	3.01327
-248.25	60.7554	51.6718	35.0099	18.6218	2.97073
-248	60.7919	59.3978	35.1104	18.6975	3.15554
-247.75	60.8888	52.4666	34.8178	18.6932	3.47205
-247.5	61.0167	55.5266	35.1055	18.7789	3.4376
-247.25	61.241	52.8016	35.0497	19.1802	3.38651
-247	61.3162	53.6741	35.3784	19.0309	3.50269
-246.75	61.1674	52.1891	35.2278	18.948	3.83518
-246.5	61.1433	57.9132	35.2511	19.2225	4.02155
-246.25	61.1928	52.4327	35.5699	19.3023	3.55548
-246	61.6107	53.7634	35.358	19.4178	3.69063
-245.75	61.389	51.163	35.6215	19.3262	3.60424
-245.5	61.3056	60.4213	35.4669	19.2348	4.01788
-245.25	61.4397	56.5038	35.5702	19.596	4.06955
-245	61.5011	53.6561	35.7144	19.6124	3.82247
-244.75	61.6272	56.0103	35.599	19.6621	3.98876
-244.5	61.621	57.0726	35.6216	19.7605	4.46681
-244.25	61.4176	55.5348	35.7577	20.0138	4.42919
-244	61.4891	49.6539	35.8004	19.7032	4.31556
-243.75	61.7422	49.1709	36.2396	19.8681	4.4852
-243.5	61.5777	51.5847	35.8676	20.0771	4.79791
-243.25	61.7387	52.2292	35.8831	19.8608	4.56152
-243	61.7721	56.1631	35.8474	20.1481	4.55879
-242.75	61.8683	53.9434	36.0367	20.1057	4.74543
-242.5	61.8234	49.6259	36.3049	20.1622	4.70611
-242.25	61.7415	55.105	36.2856	20.3278	4.65403
-242	61.6483	56.0816	36.3815	20.4787	4.90899
-241.75	61.7871	52.3184	36.4272	20.2798	5.16801
-241.5	61.8615	53.6591	36.3671	20.5897	5.25113
-241.25	61.7431	53.8954	36.4972	20.4289	5.22273
-241	61.8874	55.1809	36.5338	20.5896	5.21083
-240.75	61.987	58.3548	36.2665	20.5403	5.53593
-240.5	62.1245	51.2819	36.4923	20.578	5.44314
-240.25	62.124	54.8824	36.5459	20.6132	5.26845
-240	62.1777	58.3901	36.5588	20.5289	5.47361
-239.75	62.1699	54.5564	36.6973	20.7295	5.68481
-239.5	62.2448	57.6502	36.5667	20.5805	5.77339
-239.25	62.1057	55.7101	36.9247	20.7342	5.57113
-239	62.4606	55.1877	36.7256	20.9993	5.63233
-238.75	62.3504	58.0929	36.4095	20.8464	5.51092
-238.5	62.2262	55.5853	36.7055	21.1407	5.82215
-238.25	62.23	54.5787	36.9537	21.1369	5.91847
-238	62.2428	56.9576	36.896	21.1884	6.03613
-237.75	61.919	58.1569	36.8583	21.3172	6.16832
-237.5	62.3979	57.9388	36.8896	21.1871	6.19521
-237.25	62.2472	54.5493	36.8725	21.3394	6.29707
-237	62.1633	53.998	37.0302	21.4694	6.80229
-236.75	62.3769	58.2737	36.815	21.7953	6.70986
-236.5	62.335	56.9462	37.0207	21.8104	6.64311
-236.25	62.3996	54.8411	36.8762	21.9457	6.81495
-236	62.3252	55.2563	36.855	22.1616	6.76363
-235.75	62.6356	52.0744	37.4978	22.1605	6.80971
-235.5	62.6279	55.8849	37.3856	22.3306	6.75576
-235.25	62.598	55.6129	37.3582	22.2096	7.13182
-235	62.7478	56.6452	37.5909	22.182	7.16917
-234.75	62.5229	58.259	37.7734	22.4409	7.32731
-234.5	62.7987	54.0484	37.9491	22.0606	7.35357
-234.25	62.8862	56.1678	38.1531	22.6368	7.1736
-234	63.127	55.7121	38.0696	22.3803	7.26093
-233.75	63.2267	57.0119	38.2141	22.7069	7.52371
-233.5	63.5764	50.4943	38.3724	22.7261	7.60911
-233.25	63.6567	59.2126	38.4631	22.7005	7.82107
-233	63.6348	58.2568	38.3334	22.9729	7.84035
-232.75	63.6033	60.0929	38.2292	23.1811	7.87717
-232.5	64.0149	53.8079	38.606	22.8372	8.05039
-232.25	64.0294	56.8468	38.778	23.1856	7.97626
-232	64.3023	59.6149	39.0506	23.0848	8.15539
-231.75	64.2053	55.5336	38.783	23.3062	8.04471
-231.5	64.2633	55.5301	39.0966	23.5992	8.24392
-231.25	64.0188	57.07	39.2305	23.7662	8.2386
-231	64.1372	59.269	39.3852	23.5761	8.45741
-230.75	64.2361	57.3216	39.2316	23.4286	8.55887
-230.5	64.5751	56.6312	39.3816	23.7113	8.33201
-230.25	64.4347	59.484	39.503	23.912	8.64378
-230	64.6414	62.2328	39.3131	24.0035	8.64445
-229.75	64.7343	56.4194	39.5043	23.7866	8.21457
-229.5	64.3865	58.0489	39.7861	23.6854	8.70954
-229.25	64.7971	56.6066	40.2405	24.0551	9.14809
-229	64.6418	57.2226	39.8574	24.3787	8.89233
-228.75	64.9495	59.4742	40.1508	24.6844	9.083
-228.5	64.868	62.8434	39.8297	23.9878	9.28602
-228.25	64.4905	57.2172	39.8063	23.9129	9.58951
-228	65.0001	58.4198	39.9115	24.5189	9.32583
-227.75	64.6151	59.0549	40.0759	24.7246	9.56227
-227.5	64.8757	59.452	39.7454	24.5886	9.72291
-227.25	64.5489	57.8665	39.8394	24.8592	9.5428
-227	64.4718	62.867	40.0156	24.7976	9.7039
-226.75	64.491	57.3815	39.9614	25.181	9.68659
-226.5	64.6938	58.7323	40.0714	25.249	10.262
-226.25	64.5988	54.0271	39.9358	24.9856	9.87815
-226	64.4699	54.8563	40.1279	25.0893	9.82791
-225.75	64.4038	60.246	40.0568	25.5352	9.47932
-225.5	64.7087	54.2403	40.1837	25.3958	10.0884
-225.25	64.7505	55.2217	40.4846	25.0211	10.3442
-225	64.3078	58.5049	40.3045	24.9507	9.95617
-224.75	64.3337	54.9663	40.0839	25.2014	10.3904
-224.5	64.4179	56.1374	40.0116	24.9856	10.3159
-224.25	64.6745	56.2102	40.351	25.3444	10.4494
-224	64.145	61.3866	40.3372	25.2673	10.3736
-223.75	64.6293	56.4633	40.1748	25.4327	10.5154
-223.5	64.4098	60.068	40.1665	25.3829	10.4702
-223.25	64.2442	55.9844	40.302	25.663	10.8849
-223	64.3548	56.5899	40.3101	25.209	11.1781
-222.75	64.4842	59.467	40.5702	25.1586	10.5502
-222.5	63.9916	56.8737	40.1329	25.6896	10.7519
-222.25	64.1339	55.4412	40.543	25.9503	10.9041
-222	64.0376	58.1168	40.267	25.678	10.7397
-221.75	64.458	53.5285	40.2778	25.9078	11.298
-221.5	64.3895	58.3372	40.1648	25.5942	11.1602
-221.25	64.2051	53.1251	40.2572	25.9233	11.1945
-221	64.2674	56.0155	40.466	26.1432	11.3751
-220.75	64.572	57.1026	40.5519	25.9013	11.7416
-220.5	64.8092	58.6949	40.6933	25.9032	11.5075
-220.25	64.731	56.496	40.9353	26.3005	11.5466
-220	64.4982	54.8279	40.985	26.6362	10.9869
-219.75	64.6812	61.1134	40.9458	26.5763	11.5225
-219.5	65.0277	57.8537	40.8452	26.1751	11.7651
-219.25	65.4342	59.456	41.1897	25.9799	11.7352
-219	65.4855	58.6525	41.0174	25.9262	11.165
-218.75	65.0705	56.5727	41.5004	26.5427	11.3934
-218.5	65.3698	59.5069	41.6664	26.5631	11.6381
-218.25	65.8622	58.866	41.4731	26.1298	11.9358
-218	66.0174	58.0209	41.6762	25.983	11.4812
-217.75	65.8503	59.4256	41.6043	26.198	11.5174
-217.5	65.5965	60.8138	41.5795	26.3145	11.2191
-217.25	66.1177	59.8672	41.4845	26.596	11.5614
-217	66.0779	58.3487	41.2413	25.853	11.4337
-216.75	66.0783	60.5669	41.435	25.3885	11.462
-216.5	66.0247	61.1104	41.6326	26.0328	11.5328
-216.25	66.1845	60.0391	41.4398	26.0719	11.6134
-216	66.6512	57.9673	41.5723	26.2076	11.5696
-215.75	66.5227	61.1688	41.7887	25.8347	11.5842
-215.5	66.2623	58.6659	41.406	25.8732	11.3049
-215.25	65.871	58.0575	41.1709	26.0559	11.3853
-215	66.2274	58.5742	41.3207	26.0476	11.5946
-214.75	66.2328	59.6136	40.856	25.8298	11.6056
-214.5	66.3362	58.2786	41.2394	25.6778	11.5121
-214.25	65.8045	57.4161	41.0323	25.9894	11.6343
-214	65.8837	57.5394	41.2632	26.2038	11.5764
-213.75	66.1928	61.248	41.5481	26.0698	11.7065
-213.5	66.4017	57.6198	41.1728	25.5345	11.7623
-213.25	66.0243	57.6181	41.2797	25.383	11.3117
-213	65.7772	60.0053	41.0764	26.3745	11.3855
-212.75	65.7479	57.3964	40.9595	26.5316	11.2934
-212.5	65.8326	56.0517	41.0248	26.1632	11.7854
-212.25	66.0575	64.2344	41.2922	25.2995	11.5483
-212	65.7663	57.517	41.3229	25.8005	11.7396
-211.75	65.907	57.1403	40.8757	26.3513	11.2972
-211.5	65.7486	57.5674	41.0981	26.4915	11.3771
-211.25	65.8649	59.3534	41.3181	25.9555	11.3507
-211	65.5679	63.2603	41.4491	25.5867	11.6397
-210.75	65.8358	58.2338	40.955	25.9874	11.5899
-210.5	65.5256	56.2768	40.9779	26.3112	11.4209
-210.25	65.6454	57.0203	41.0356	26.3546	11.4097
-210	65.7629	58.71	41.1552	25.8373	11.5777
-209.75	65.3984	56.9286	41.2783	25.6974	11.3168
-209.5	65.5022	56.4129	41.0325	26.1254	11.9324
-209.25	65.2703	57.9132	41.1545	26.3574	11.4041
-209	65.3523	61.5714	41.2873	26.202	11.6288
-208.75	65.7151	58.5181	41.4538	25.9444	11.6538
-208.5	65.1711	57.809	41.1733	26.1557	11.7688
-208.25	65.3239	56.0807	41.4795	26.1871	11.5617
-208	65.4003	53.3908	41.3785	26.2149	11.0218
-207.75	65.4667	57.2111	41.5659	25.6652	11.3601
-207.5	65.745	55.2892	41.5957	25.7213	11.4426
-207.25	65.3734	56.3881	41.318	26.0491	11.6276
-207	65.3108	60.2297	41.4927	26.3171	11.4515
-206.75	65.5285	64.21	41.8689	26.2625	11.349
-206.5	65.9114	58.6001	41.661	25.5736	11.4826
-206.25	65.9531	53.8071	41.2098	25.5371	11.6618
-206	65.8113	57.3484	41.2821	26.0409	11.4242
-205.75	65.7743	57.0774	41.5553	26.3834	11.348
-205.5	65.9892	59.6325	41.4606	25.7927	11.1605
-205.25	66.0286	57.9292	41.2513	25.3246	11.256
-205	66.2344	58.7547	41.1688	25.3856	11.4661
-204.75	66.0736	59.0059	40.8447	26.1666	11.3143
-204.5	65.9712	57.3593	41.2291	26.3394	11.1179
-204.25	65.9481	58.0289	41.4796	25.9432	10.9756
-204	65.9879	58.6724	41.2615	25.0503	11.5358
-203.75	66.0259	61.3857	41.0251	25.395	11.481
-203.5	66.1982	58.9493	40.9397	26.0263	11.6138
-203.25	66.1121	58.3586	41.0703	26.3477	11.0235
-203	66.0057	62.7079	41.4247	25.6557	11.3036
-202.75	66.0514	54.8553	40.883	25.4148	11.5617
-202.5	65.9287	57.4165	40.8646	25.5907	11.408
-202.25	65.9169	58.604	41.1847	26.1648	11.2365
-202	65.5395	58.9403	41.3766	25.798	11.2227
-201.75	65.7858	59.6584	41.2041	25.6208	11.3405
-201.5	65.6249	57.4199	40.7527	25.5863	11.5614
-201.25	65.7062	58.2809	40.9099	26.1225	11.184
-201	66.1891	56.4421	41.3442	25.8934	11.0333
-200.75	65.8186	54.7128	41.3108	25.5355	10.9967
-200.5	65.9146	54.3535	41.1075	25.5316	11.0641
-200.25	65.6257	61.735	40.8688	25.5373	11.0674
-200	65.7298	59.4018	40.9709	26.0163	10.8739
-199.75	65.6555	59.8876	41.3344	25.9159	10.5886
-199.5	65.6987	57.6403	41.2544	25.4004	11.0961
-199.25	65.6402	57.8646	40.8738	25.0121	11.0718
-199	65.4009	54.1028	40.7742	25.9148	10.7397
-198.75	65.3902	58.9004	40.8431	25.8398	10.4986
-198.5	65.4321	57.5864	41.2136	25.3215	10.4458
-198.25	65.4505	60.7068	41.3681	24.7821	11.013
-198	65.6362	55.0415	40.7253	24.9135	11.0296
-197.75	65.4141	58.9131	40.944	25.3677	10.549
-197.5	65.4316	59.0931	41.1313	25.6542	10.6329
-197.25	65.2824	57.8216	41.3231	25.3463	10.3849
-197	65.3728	58.474	40.9964	24.7565	10.7719
-196.75	65.2924	55.0946	40.8533	25.0494	10.8482
-196.5	65.3697	58.4612	40.6144	25.3078	10.5106
-196.25	65.3338	59.8984	40.8828	25.2326	10.3396
-196	65.1342	53.1302	41.0694	24.8286	10.534
-195.75	65.1259	58.8995	40.6626	24.7255	10.542
-195.5	65.3631	59.2612	40.5451	25.1176	10.7629
-195.25	65.1727	56.421	40.7446	24.9145	10.4497
-195	65.5491	57.8271	40.778	25.2017	10.5284
-194.75	65.4187	58.4432	40.7711	24.7634	10.84
-194.5	65.2509	62.1062	40.7067	25.0189	10.9142
-194.25	65.077	59.4654	40.6506	24.7328	10.5844
-194	65.2799	58.8797	40.7759	25.1452	10.1645
-193.75	65.4803	59.9996	41.121	25.0119	10.3241
-193.5	65.5494	58.425	40.939	24.7869	10.7221
-193.25	65.5079	57.6426	40.642	25.1087	10.6668
-193	65.3732	61.6411	40.6129	25.2447	10.5314
-192.75	65.3163	56.8093	40.7668	24.7998	10.3242
-192.5	65.2194	59.4509	40.6955	24.5168	10.4892
-192.25	65.6665	59.7924	40.8566	25.1224	10.6758
-192	65.6188	60.2602	40.8626	25.2453	10.4528
-191.75	65.7154	58.3464	40.8438	25.182	10.2977
-191.5	65.5317	52.0538	40.6635	24.8757	10.0612
-191.25	65.4552	61.9667	40.7803	24.5584	10.432
-191	65.1981	63.9881	40.8756	24.9372	10.6821
-190.75	65.4632	60.1893	40.4798	25.1639	10.2688
-190.5	65.5176	52.5768	40.2955	25.211	10.2765
-190.25	65.4818	58.7637	40.7263	24.7225	10.2574
-190	65.5874	58.3596	40.5052	24.4353	10.4116
-189.75	65.6699	59.4768	40.4577	24.6295	10.6177
-189.5	65.3135	51.3034	40.3476	24.9852	10.1544
-189.25	65.1478	62.9181	40.2894	25.0769	9.90334
-189	65.2678	52.8398	40.4433	24.7051	9.88012
-188.75	65.1746	64.5623	40.5939	24.7527	10.1712
-188.5	65.3756	59.0055	40.4268	24.6835	9.85851
-188.25	65.0117	60.1754	40.0997	24.589	9.70493
-188	65.1203	62.7018	40.2335	24.3781	9.53319
-187.75	65.2063	56.7957	40.58	24.6158	9.87663
-187.5	64.9928	59.7667	40.468	24.4324	10.0283
-187.25	65.1323	58.7975	40.3452	24.6267	10.1168
-187	65.1603	62.3876	40.3826	24.3211	9.79601
-186.75	65.2787	62.2664	40.295	24.4081	9.712
-186.5	64.9555	60.1175	40.4632	24.0543	9.85981
-186.25	64.6975	60.6857	40.3605	24.5416	9.93054
-186	64.8139	58.7213	40.4194	24.4413	9.9555
-185.75	65.1097	56.6657	40.1089	24.3883	9.69428
-185.5	64.8694	57.4828	40.1324	24.0256	9.81521
-185.25	64.9695	58.0843	40.2154	24.2965	9.66395
-185	65.1737	60.0237	40.155	24.4299	9.97165
-184.75	64.9154	55.4101	40.0865	24.2505	9.96431
-184.5	64.8951	58.7749	40.0462	24.2092	9.73947
-184.25	64.9192	57.5291	39.8359	24.0068	9.689
-184	65.2726	59.9748	39.9676	24.1544	9.63639
-183.75	64.9325	58.5243	39.818	24.4047	9.61944
-183.5	64.795	57.6405	39.8906	24.1159	9.7808
-183.25	64.7038	61.3529	39.6722	23.9064	9.80966
-183	64.5989	52.7204	39.7804	24.2474	9.42023
-182.75	64.904	57.3012	40.3037	24.3446	9.72318
-182.5	65.0795	61.2064	40.0308	24.3193	10.063
-182.25	64.9445	61.204	39.92	24.0167	10.002
-182	65.0451	60.9704	39.9489	23.8363	9.53086
-181.75	65.0969	55.2516	40.0312	24.322	9.72533
-181.5	65.163	56.4854	40.2226	24.2761	9.88356
-181.25	65.2648	57.4051	39.8307	24.2224	9.94275
-181	65.2888	58.3732	39.972	24.0196	9.55954
-180.75	65.1154	58.2533	40.1074	24.1783	9.83534
-180.5	65.1822	62.1766	40.5162	24.4739	9.73889
-180.25	65.308	57.1773	40.0933	24.2172	10.0104
-180	65.3512	58.1369	40.2816	24.3353	9.67442
-179.75	65.2087	58.8409	40.048	24.2266	9.5522
-179.5	65.1595	54.3026	40.2774	24.3082	9.66914
-179.25	65.3876	55.987	40.5036	24.2975	9.62512
-179	65.4577	57.7531	40.1724	24.0572	9.94749
-178.75	65.1999	58.613	40.1482	24.3328	9.7906
-178.5	65.7467	58.8646	39.8249	24.2536	9.58571
-178.25	65.2558	57.8489	40.0824	24.2478	9.68985
-178	65.4096	57.2537	40.2494	23.9206	9.76899
-177.75	65.261	57.62	40.0347	23.9504	9.77714
-177.5	65.2649	64.9386	39.8638	23.8887	9.57779
-177.25	65.1479	62.6065	40.142	23.6982	9.60329
-177	65.2569	55.6877	39.9136	24.0682	9.56558
-176.75	65.2096	58.2073	40.1235	23.8182	9.83212
-176.5	64.896	54.3179	40.1402	24.0777	9.8297
-176.25	65.1629	57.0984	39.8443	23.9725	9.86209
-176	65.1547	52.4935	40.0068	23.8373	9.40336
-175.75	65.2006	57.419	39.7372	24.1598	9.65594
-175.5	65.0789	58.4273	39.7644	24.0632	9.80286
-175.25	65.1492	55.0975	39.797	23.9966	9.82169
-175	64.8364	52.8832	39.6706	24.0994	9.51578
-174.75	64.8755	54.8126	39.7565	24.1573	9.68091
-174.5	65.1283	60.6124	39.9423	24.1651	9.69594
-174.25	64.9244	58.2215	39.8903	23.9333	9.86128
-174	64.8922	57.8174	39.728	24.0116	9.76331
-173.75	65.0285	58.9059	39.775	23.9976	9.88146
-173.5	65.0052	55.6586	39.9878	24.056	9.67353
-173.25	64.9065	56.2932	40.0023	24.246	10.2491
-173	64.8129	55.6391	39.4662	24.4256	10.1176
-172.75	64.9575	55.6446	39.8944	24.4421	10.0256
-172.5	65.0879	57.0064	39.8154	24.3766	10.2004
-172.25	64.8803	59.7186	40.1277	24.534	9.81413
-172	64.9805	59.0907	40.0177	24.6603	10.2054
-171.75	65.1397	59.7733	40.178	24.5923	10.4506
-171.5	64.8758	54.1275	40.0913	24.5753	10.0971
-171.25	65.1091	53.9739	40.5417	24.5734	9.96668
-171	65.2778	58.715	40.2106	24.6275	10.2438
-170.75	65.4229	53.5225	40.5394	24.5348	10.3312
-170.5	65.4866	58.082	40.6623	24.4805	10.1744
-170.25	65.4032	64.6785	40.0689	25.8609	10.42
-170	65.7149	61.3378	40.3938	25.8858	10.8909
-169.75	65.865	64.9287	40.6024	24.8687	10.5438
-169.5	65.7478	57.3982	40.2574	24.9553	11.0861
-169.25	65.2034	62.4064	40.2265	25.4513	10.3449
-169	64.5446	61.5689	40.3718	24.8106	10.9912
-168.75	65.5295	57.9381	40.0981	25.9092	10.8259
-168.5	66.2437	50.7382	40.9038	25.6149	11.8894
-168.25	64.8794	48.95	40.5338	25.4002	12.0132
-168	65.1025	65.4536	40.3756	25.8328	11.2279
-167.75	65.3961	63.9348	40.3342	25.391	12.0499
-167.5	65.9839	64.1053	41.3439	25.183	11.6854
-167.25	66.318	49.4579	39.9015	25.6257	12.0999
-167	65.8323	51.3796	40.6033	25.3911	11.7402
-166.75	65.654	63.8716	41.098	25.8256	12.5068
-166.5	66.2918	54.9464	41.0066	25.7061	12.2861
-166.25	66.0267	48.4683	40.6671	26.003	11.7385
-166	65.681	63.7835	41.2761	25.6121	11.5551
-165.75	65.5942	54.3565	40.7513	26.1554	12.4896
-165.5	66.1485	55.5669	40.1955	25.9122	12.2405
-165.25	65.767	51.616	41.7059	26.4956	12.8264
-165	65.2308	62.2677	41.104	26.4403	12.5998
-164.75	66.0548	53.3722	40.5303	26.8244	13.1531
-164.5	66.1537	67.4295	41.767	27.4986	13.0759
-164.25	67.3714	59.2948	43.3966	28.9275	14.3448
-164	68.0582	61.9261	43.3357	29.729	16.1399
-163.75	67.8054	64.6683	44.4196	29.3782	16.6386
-163.5	67.111	57.8608	45.0423	30.937	16.3029
-163.25	67.546	57.2798	44.3299	29.8113	17.2433
-163	68.264	63.2619	43.6528	30.1657	17.5607
-162.75	68.1904	61.091	45.2445	30.5916	17.2286
-162.5	68.6372	62.7707	45.5072	30.7917	18.1773
-162.25	67.5788	59.6124	44.7019	30.6736	17.342
-162	68.1078	64.6146	45.7502	31.1322	17.2125
-161.75	68.8277	62.6248	45.7842	31.1545	17.993
-161.5	68.5297	56.2107	45.2878	30.4139	17.8588
-161.25	68.0766	64.4569	45.4584	31.6851	17.71
-161	68.1303	53.9252	46.166	31.2687	18.2845
-160.75	68.2341	64.0173	46.0881	31.0194	18.5701
-160.5	68.6952	68.3275	45.3456	31.4438	19.0573
-160.25	69.595	55.5728	46.0286	30.9221	18.8784
-160	68.484	61.1122	47.0842	31.2607	19.0887
-159.75	69.1929	64.4493	45.1682	31.6445	19.1376
-159.5	68.8708	57.0939	46.714	32.0603	18.8117
-159.25	69.666	55.1963	46.3553	31.8177	19.6627
-159	69.8338	48.2716	46.1365	32.561	19.4566
-158.75	69.0387	77.1951	45.8984	32.6369	19.1605
-158.5	69.3445	72.2364	46.1237	31.9478	19.2188
-158.25	69.9017	53.3795	47.1571	32.5664	20.7045
-158	70.1653	54.4278	46.5595	33.214	20.5813
-157.75	69.6436	70.7247	46.2364	32.2978	19.5476
-157.5	69.9437	62.0225	47.1285	33.2066	20.2753
-157.25	69.9736	51.2764	46.6491	33.6533	20.3585
-157	70.4169	57.7219	46.5848	32.4575	20.3608
-156.75	70.51	72.4844	46.8422	33.2212	20.8422
-156.5	71.3633	63.8298	46.9257	33.8069	21.2528
-156.25	70.3631	59.4047	46.9615	33.6607	20.6133
-156	70.2845	68.5305	47.6475	33.2506	21.6336
-155.75	70.6681	65.7111	47.8413	34.157	21.0931
-155.5	70.7848	56.7899	47.72	33.6941	21.2879
-155.25	70.4567	61.3669	47.4565	34.4552	22.1198
-155	70.3629	68.3501	48.7212	35.2246	22.3659
-154.75	70.8337	70.5101	48.3707	34.8786	21.9811
-154.5	70.9068	59.6009	48.6373	34.309	22.8506
-154.25	70.8863	62.9571	48.1083	35.002	22.8338
-154	71.1064	67.2433	48.4316	35.7172	22.013
-153.75	71.5533	62.2617	48.8146	35.1229	23.3557
-153.5	71.2659	52.3794	49.0941	35.3075	23.0882
-153.25	71.2084	60.4215	48.6455	36.1387	23.2247
-153	71.4628	67.8385	48.8395	35.2632	23.8452
-152.75	71.5835	59.2434	49.6212	35.9837	23.1265
-152.5	71.7637	64.9073	49.9339	36.2671	23.7055
-152.25	71.8851	67.9613	49.6631	36.1751	24.1166
-152	71.7614	65.0059	50.1349	36.6084	23.7899
-151.75	72.3717	52.3984	49.6953	36.5667	24.562
-151.5	72.2265	59.8968	49.4323	36.6696	24.7718
-151.25	72.3995	63.1267	49.8506	36.8299	25.3111
-151	72.4429	59.0281	50.664	36.9976	25.0924
-150.75	72.4174	67.4438	50.934	37.2469	24.7382
-150.5	72.3452	70.644	50.5496	37.3686	25.573
-150.25	72.5817	72.7014	50.8602	37.2433	26.0211
-150	72.972	60.3888	50.7059	37.4832	25.4495
-149.75	72.6687	69.8411	50.8804	37.9448	26.0563
-149.5	73.2472	61.1399	50.6625	37.6124	26.1278
-149.25	72.9069	63.5267	51.9022	38.4514	26.7567
-149	73.1335	71.2313	51.6319	38.9755	26.5743
-148.75	73.5913	59.6207	51.6675	38.6624	26.7873
-148.5	73.5456	70.8163	51.8195	38.3291	27.1001
-148.25	72.8402	65.9264	51.7511	39.2162	27.316
-148	73.3933	69.6949	52.0521	39.2908	28.3332
-147.75	73.8023	62.0347	52.4739	39.7282	28.3106
-147.5	73.8662	63.7415	52.626	39.845	27.8642
-147.25	73.6852	66.339	52.4271	39.8075	28.1071
-147	73.9459	67.3826	52.6189	40.0823	28.6052
-146.75	74.4389	67.872	53.0296	40.4061	29.0936
-146.5	74.5478	65.9203	53.5003	40.5001	29.5286
-146.25	75.0012	68.8413	53.2843	40.6131	29.1038
-146	74.9497	66.6808	53.0523	41.0065	29.5355
-145.75	74.7438	67.2636	53.9362	41.5183	29.7359
-145.5	74.8282	62.3056	54.5889	41.5605	30.2011
-145.25	75.7058	65.87	54.7921	41.3141	30.5504
-145	75.5262	68.8061	54.0751	41.2464	30.4979
-144.75	75.3936	74.661	54.2981	41.9785	30.7076
-144.5	75.4985	70.5565	54.5714	42.7431	31.4236
-144.25	75.8444	71.4116	55.2635	42.6587	31.7633
-144	75.8251	65.808	55.1005	42.2312	31.5853
-143.75	76.0517	71.0447	54.9974	42.5578	31.3115
-143.5	76.1794	69.0993	55.6818	43.3438	32.1738
-143.25	76.5803	75.2563	55.6013	43.5618	32.7495
-143	76.9119	68.7773	56.1757	43.5315	33.0624
-142.75	76.8872	74.5919	55.9911	43.6286	32.7131
-142.5	76.8892	70.7203	55.8907	43.8346	33.05
-142.25	77.0984	71.2254	56.0823	44.2123	33.5678
-142	77.681	71.3375	56.4577	44.5005	33.9964
-141.75	77.765	71.1716	56.9657	44.5812	34.4562
-141.5	77.8719	68.1342	56.824	45.0482	34.0645
-141.25	77.6123	71.8292	56.8122	45.3959	34.4937
-141	77.7494	68.8446	57.1142	45.56	35.2509
-140.75	78.3021	72.2305	57.9283	45.8185	35.6717
-140.5	78.7826	74.8033	57.6051	45.5009	35.3179
-140.25	78.4055	74.7014	57.8303	46.3042	35.9182
-140	78.1376	73.1206	58.103	46.7157	36.405
-139.75	78.0953	66.9056	58.5768	47.3172	36.6795
-139.5	78.9008	73.2181	58.7018	46.7228	36.8164
-139.25	79.0074	73.2301	59.0356	46.768	36.9297
-139	78.7196	70.8282	58.939	47.5499	37.2248
-138.75	78.9439	71.0931	59.2354	48.1423	37.6343
-138.5	78.979	72.8815	59.6081	48.1754	38.086
-138.25	79.611	72.8302	59.7672	48.2243	38.3713
-138	79.6371	74.3583	60.0283	48.5572	38.4276
-137.75	79.6203	73.7427	60.4854	48.8624	39.2275
-137.5	79.9097	68.3645	60.5609	49.0306	39.6303
-137.25	80.2571	72.0814	60.9584	49.7852	40.1083
-137	80.4514	73.9671	60.621	49.6193	39.8306
-136.75	80.658	71.3784	61.0952	50.1301	40.3478
-136.5	80.4078	70.5926	61.5332	50.2557	40.4698
-136.25	80.7602	83.7727	61.9445	50.4945	41.4008
-136	81.2513	72.8933	62.0116	50.6722	41.5964
-135.75	81.469	81.3907	62.0829	51.3377	41.7015
-135.5	81.5367	75.3778	62.1951	51.675	42.0659
-135.25	81.6791	75.1877	62.7045	51.6994	42.5314
-135	82.0026	71.5815	62.9948	52.2573	43.1763
-134.75	82.3916	78.1936	62.918	52.3374	43.1538
-134.5	81.965	73.0592	63.1417	52.5636	43.6044
-134.25	82.4794	71.8814	63.4522	53.3155	44.23
-134	82.6664	73.3317	64.0053	53.7958	44.7261
-133.75	82.7325	79.0142	64.244	53.9638	45.0274
-133.5	83.112	75.3357	64.4225	53.7558	45.1002
-133.25	83.0846	77.6056	64.8597	54.3985	45.64
-133	83.4331	77.2299	64.9647	54.7379	46.1814
-132.75	83.5169	76.2881	65.1994	55.1886	46.7079
-132.5	83.8896	75.816	65.5129	55.1444	47.0655
-132.25	84.251	81.1785	65.4671	55.4911	47.2387
-132	83.9743	77.7014	66.2106	56.1426	47.6246
-131.75	84.5781	77.1607	66.4144	56.7523	48.5345
-131.5	84.423	74.6482	66.8743	56.6473	48.7629
-131.25	85.1481	81.1475	67.2305	56.9867	48.8688
-131	85.7036	78.1519	67.589	57.4273	49.3318
-130.75	85.652	74.1492	68.091	57.8225	49.6341
-130.5	85.5604	80.4451	68.016	58.3735	50.4263
-130.25	85.5959	77.687	68.2776	58.5317	50.8819
-130	86.1759	82.5224	68.3739	58.7765	51.3318
-129.75	86.0934	82.5074	68.8732	59.1984	51.3586
-129.5	86.6433	85.3989	69.1481	59.6116	51.6908
-129.25	86.5528	78.6172	69.5204	60.2464	52.4058
-129	86.6833	78.0507	69.6055	60.1976	52.9678
-128.75	87.0732	75.7448	70.0824	60.4219	53.438
-128.5	87.2821	78.0981	70.5336	61.0098	53.6998
-128.25	87.7903	83.5261	70.6034	61.3185	54.0514
-128	87.9337	84.3613	70.9838	61.9947	54.7185
-127.75	88.2798	87.9391	71.0579	62.1499	55.0038
-127.5	88.1438	84.4886	71.6187	62.4536	55.5578
-127.25	88.5261	82.7733	72.0457	63.0878	56.089
-127	88.4051	82.9854	72.4239	63.2664	56.4634
-126.75	88.7078	87.798	72.7705	63.6784	57.0892
-126.5	89.3146	85.9491	72.7457	64.1334	57.1215
-126.25	89.3975	84.1319	73.0957	64.5728	58.033
-126	89.2636	86.0102	73.5284	65.2623	58.3626
-125.75	89.8617	84.5409	74.1803	65.5217	59.0061
-125.5	89.9272	84.8173	74.0905	65.7448	59.3353
-125.25	90.3161	84.0788	74.3684	66.1615	59.6955
-125	90.8048	85.1495	75.1058	66.5656	60.3679
-124.75	91.168	86.1605	75.5898	66.9665	60.795
-124.5	91.2664	86.7095	75.6186	67.6297	61.3929
-124.25	91.5653	85.928	76.2846	67.7435	61.7467
-124	91.9316	88.8097	76.3569	68.4255	62.7342
-123.75	92.3777	92.5401	77.0057	69.2272	63.2683
-123.5	92.468	87.1345	77.4573	69.4911	63.7678
-123.25	92.6773	83.3615	77.5767	69.6363	64.2393
-123	92.8985	88.1805	77.6723	70.1771	64.7639
-122.75	93.1996	87.9023	78.322	70.4548	65.3738
-122.5	93.9392	85.0398	79.0147	71.35	65.9469
-122.25	94.0232	85.6838	79.1321	71.496	66.3646
-122	94.108	92.8085	79.2899	71.9905	66.7363
-121.75	94.1483	87.096	79.5927	72.6443	67.3913
-121.5	94.8832	91.665	80.4228	72.9361	68.1253
-121.25	94.9227	90.1707	80.8621	73.5933	68.6296
-121	95.2256	94.7051	81.2671	73.8872	69.0865
-120.75	95.5418	86.919	81.5702	74.5607	69.6317
-120.5	96.0039	94.2132	81.675	75.1248	70.3832
-120.25	96.2796	85.933	82.5524	75.3586	70.9968
-120	96.7609	100.566	82.8437	75.7084	71.744
-119.75	97.0113	90.0311	83.1082	76.0664	72.0216
-119.5	97.0377	93.108	83.3076	77.0997	72.6821
-119.25	97.4	92.606	84.0755	77.8685	73.5357
-119	98.1237	98.0425	84.6304	78.1559	73.8
-118.75	98.3837	95.5671	84.7755	78.3341	74.7838
-118.5	98.3856	96.5128	85.0881	78.9396	75.423
-118.25	98.7706	93.9646	85.7087	79.741	75.9292
-118	99.0885	91.2441	86.3741	80.3912	76.5369
-117.75	99.4457	91.9744	86.7098	80.464	77.2024
-117.5	99.5521	93.9174	86.7121	81.2322	77.6372
-117.25	100.127	96.038	87.2217	81.8744	78.3279
-117	100.509	98.9862	87.9078	82.3581	79.1026
-116.75	100.873	96.8635	88.4205	82.7695	79.8176
-116.5	100.937	95.7243	88.6948	83.3716	80.5333
-116.25	101.165	99.6345	89.217	83.9614	81.019
-116	101.621	97.9984	89.741	84.5321	81.4694
-115.75	102.304	91.917	89.9781	85.0235	82.6283
-115.5	102.399	96.4478	90.865	85.6445	83.3503
-115.25	102.869	97.2094	91.0205	86.2017	83.9499
-115	103.317	96.4693	91.5002	86.8685	84.5003
-114.75	103.494	100.801	92.2651	87.3717	85.1839
-114.5	104.043	98.0768	92.775	87.9045	86.3158
-114.25	104.278	99.6201	93.2049	88.393	86.7976
-114	104.516	104.479	93.7425	89.1153	87.4197
-113.75	104.909	101.765	94.3904	89.9249	88.148
-113.5	105.39	97.2757	95.0948	90.3689	88.8859
-113.25	105.383	103.095	95.3169	91.1812	89.9957
-113	106.226	99.7245	95.6122	91.9159	90.3365
-112.75	106.387	104.379	96.3693	92.2608	91.3653
-112.5	107.072	103.188	96.8122	93.1623	92.0231
-112.25	107.452	106.012	97.8274	93.8776	92.8627
-112	107.665	99.5187	97.8305	94.3035	93.4298
-111.75	107.877	104.099	98.5002	94.79	93.9092
-111.5	108.707	109.095	98.9511	95.4931	94.7639
-111.25	109.143	110.444	99.6066	96.2759	96.0171
-111	109.757	107.219	100.373	97.1261	96.8729
-110.75	109.983	106.041	100.756	97.6508	97.5007
-110.5	110.217	107.379	101.269	98.1513	98.0811
-110.25	111.138	104.677	102.058	99.0004	98.8445
-110	111.366	105.605	102.583	99.9327	100.36
-109.75	111.796	103.266	102.856	100.591	101.147
-109.5	112.051	108.673	103.6	101.316	101.535
-109.25	112.577	108.34	104.143	101.871	102.432
-109	113.257	118.352	104.528	102.854	103.64
-108.75	113.493	108.582	105.32	103.47	104.253
-108.5	113.967	110.806	106.428	104.07	105.115
-108.25	114.044	107.295	106.738	104.86	105.835
-108	114.4	111.495	107.021	105.594	106.924
-107.75	115.063	107.916	107.741	106.389	107.967
-107.5	115.608	113.382	108.668	106.894	108.845
-107.25	115.766	117.589	109.28	107.61	109.445
-107	116.415	107.965	109.788	108.596	110.573
-106.75	117.191	116.119	110.24	109.418	111.765
-106.5	117.455	113.653	110.994	110.337	112.422
-106.25	117.807	115.21	111.705	110.758	113.634
-106	118.529	116.912	112.329	111.332	114.039
-105.75	119.113	123.904	112.989	112.562	115.17
-105.5	119.852	118.503	113.841	113.213	116.424
-105.25	119.908	117.273	114.068	114.057	117.297
-105	120.342	118.197	114.921	114.76	118.455
-104.75	121.232	120.915	115.709	115.742	119.085
-104.5	121.857	121.177	116.499	116.448	120.013
-104.25	122.522	121.439	117.255	117.343	121.181
-104	123.096	121.408	117.883	117.861	122.191
-103.75	123.574	120.28	118.304	118.937	123.347
-103.5	124.009	120.289	119.016	120.016	124.21
-103.25	124.682	118.839	119.977	121.063	124.955
-103	125.143	121.845	121.036	121.576	126.236
-102.75	125.811	127.128	121.442	122.331	127.29
-102.5	126.509	121.431	122.291	123.152	128.408
-102.25	127.179	121.661	122.934	124.525	129.286
-102	127.826	125.281	123.887	125.312	130.53
-101.75	128.212	127.804	124.729	126.501	131.807
-101.5	129.128	126.114	125.18	126.757	132.906
-101.25	130.153	129.109	125.921	127.79	134.008
-101	130.85	130.079	126.688	129.035	134.97
-100.75	130.989	130.658	127.646	130.515	135.994
-100.5	131.427	129.034	128.477	130.959	137.202
-100.25	132.227	134.635	129.346	131.697	138.573
-100	133.174	132.424	129.612	132.77	139.84
-99.75	133.707	131.643	130.707	134.019	140.671
-99.5	134.025	136.887	131.811	135.103	141.851
-99.25	134.106	133.298	132.274	135.657	143.031
-99	135.263	134.618	133.319	136.545	144.611
-98.75	136.176	133.633	134.268	137.825	145.74
-98.5	136.409	135.594	135.205	139.174	146.927
-98.25	136.73	128.318	135.782	140.06	147.837
-98	137.283	138.091	136.844	140.881	149.393
-97.75	138.251	138.991	137.76	142.139	150.978
-97.5	139.2	138.179	138.767	143.234	151.699
-97.25	139.551	136.075	139.94	144.408	152.954
-97	140.084	138.701	140.493	145.118	154.837
-96.75	141.011	138.76	141.472	146.15	155.7
-96.5	142.152	143.069	142.244	147.372	157.438
-96.25	142.416	142.893	143.167	149.016	158.716
-96	142.775	144.026	144.183	150.075	160.029
-95.75	143.515	144.407	145.575	150.748	161.467
-95.5	144.811	140.439	145.997	151.952	162.926
-95.25	145.289	139.067	147.037	153.185	164.432
-95	145.786	145.081	147.981	154.853	165.316
-94.75	146.269	143.166	148.72	155.624	167.079
-94.5	147.011	144.461	149.867	156.261	168.683
-94.25	147.971	153.583	150.748	157.442	170.231
-94	148.538	146.905	151.954	159.316	171.542
-93.75	148.982	148.839	153.315	160.826	173.198
-93.5	149.466	149.972	154.096	161.838	174.591
-93.25	150.739	151.563	154.918	162.488	176.261
-93	151.696	146.505	155.988	163.926	177.857
-92.75	152.055	152.05	157.135	165.597	179.088
-92.5	152.794	152.517	158.405	167.414	180.285
-92.25	153.91	158.31	159.468	168.016	182.176
-92	154.935	156.619	160.296	168.874	184.194
-91.75	155.688	156.122	161.029	170.251	185.848
-91.5	156.269	156.827	162.781	172.265	186.889
-91.25	156.668	158.252	164.222	173.666	188.34
-91	157.956	158.806	164.805	174.375	190.308
-90.75	159.167	157.023	165.844	175.69	192.106
-90.5	159.704	160.109	167.19	177.305	193.569
-90.25	160.296	165.977	168.704	179.323	195.226
-90	161.368	160.314	169.75	180.596	197.018
-89.75	162.217	163.362	170.573	181.463	198.849
-89.5	163.549	168.145	171.81	182.356	200.89
-89.25	163.942	164.468	172.791	184.729	201.698
-89	164.577	164.262	174.433	186.34	203.49
-88.75	165.71	169.328	176.012	187.764	205.632
-88.5	167.115	167.228	177.021	188.567	207.744
-88.25	167.594	171.217	177.692	189.988	209.392
-88	168.384	170.583	179.588	192.355	210.906
-87.75	169.497	170.128	181.141	194.33	212.717
-87.5	170.746	170.2	182.094	194.886	214.889
-87.25	171.994	175.771	183.401	196.333	216.518
-87	172.759	175.317	184.425	198.144	218.298
-86.75	173.444	175.983	185.988	200.316	220.25
-86.5	174.47	176.748	187.456	201.904	222.283
-86.25	175.687	175.966	188.537	202.622	224.372
-86	177.011	179.029	189.806	204.164	226.591
-85.75	177.683	180.995	191.542	206.241	228.085
-85.5	178.292	176.34	193.269	208.688	230.216
-85.25	179.675	176.967	194.585	210.336	232.146
-85	181.092	186.734	195.513	210.911	234.505
-84.75	182.013	182.188	197.027	212.747	236.206
-84.5	182.802	188.123	198.853	215.259	238.273
-84.25	184.15	185.806	200.59	217.503	240.651
-84	185.822	183.78	202.098	218.853	242.897
-83.75	186.653	188.752	202.699	219.981	244.953
-83.5	187.54	192.097	204.584	222.181	246.872
-83.25	188.745	197.003	206.401	224.36	249.015
-83	190.191	197.878	207.993	226.442	251.267
-82.75	191.289	198.984	209.455	227.704	254.029
-82.5	192.731	189.981	210.843	229.406	256.129
-82.25	193.39	200.3	212.362	231.913	257.993
-82	194.609	196.294	214.21	233.929	260.766
-81.75	196.374	199.069	216.132	235.835	263.573
-81.5	197.217	203.106	217.543	237.312	265.733
-81.25	198.302	204.414	219.044	239.57	268.054
-81	199.343	206.796	220.495	242.068	270.238
-80.75	200.951	206.233	222.792	244.064	272.869
-80.5	202.714	207.197	224.775	245.639	275.693
-80.25	203.563	210.347	225.971	247.748	278.469
-80	204.78	210.72	227.668	250.001	280.378
-79.75	206.266	211.361	229.746	252.56	282.801
-79.5	207.819	214.188	231.592	254.432	285.669
-79.25	209.029	216.673	233.419	256.322	288.209
-79	210.444	216.247	234.756	258.402	290.794
-78.75	211.656	221.755	236.627	260.625	293.225
-78.5	212.95	215.854	238.885	263.241	296.596
-78.25	214.476	219.451	241.19	265.867	299.224
-78	216.09	225.788	242.655	267.55	301.899
-77.75	217.265	224.288	244.42	269.927	304.563
-77.5	218.494	227.467	246.525	272.437	307.277
-77.25	220.212	230.177	248.929	275.042	310.728
-77	221.782	228.723	250.686	277.128	313.356
-76.75	223.265	232.279	252.572	279.7	315.775
-76.5	224.701	233.163	254.371	281.921	318.477
-76.25	226.603	233.779	256.722	284.851	321.467
-76	228.415	235.625	258.983	287.258	325.146
-75.75	230.151	235.506	261.21	289.59	328.43
-75.5	231.135	240.71	262.743	292.045	330.854
-75.25	232.563	237.667	264.918	294.706	333.744
-75	234.691	241.52	267.31	297.698	336.989
-74.75	236.297	242.636	269.576	300.137	340.55
-74.5	237.545	244.631	271.816	302.657	343.908
-74.25	239.317	244.107	273.696	305.051	346.776
-74	240.692	250.817	276.262	307.854	349.915
-73.75	242.79	251.147	278.701	310.777	353.675
-73.5	244.595	255.607	281.27	313.787	357.274
-73.25	246.327	255.308	283.257	316.774	360.119
-73	247.939	254.311	285.364	319.019	363.203
-72.75	249.822	261.705	287.875	322.093	366.958
-72.5	251.783	262.311	290.283	325.052	371.009
-72.25	253.482	259.384	293.302	328.266	374.552
-72	254.985	264.274	295.476	331.359	377.552
-71.75	257.011	268.572	297.492	334.001	380.975
-71.5	258.998	268.6	300.419	337.132	385
-71.25	261.234	272.179	303.005	340.24	389.103
-71	262.845	275.245	305.62	343.598	392.612
-70.75	264.423	286.375	308.166	346.698	396.02
-70.5	266.508	276.222	310.459	349.876	399.939
-70.25	268.926	278.856	313.545	353.203	403.819
-70	270.874	285.287	316.353	356.535	408.209
-69.75	272.62	284.668	318.703	359.606	411.651
-69.5	274.86	288.583	321.57	362.511	415.572
-69.25	277.197	293.488	324.215	366.114	419.598
-69	279.195	289.878	327.145	369.764	424.171
-68.75	281.205	293.273	330.372	373.001	428.429
-68.5	283.156	296.912	333.031	376.573	432.14
-68.25	285.482	297.907	335.754	380.131	436.449
-68	287.843	301.077	338.829	383.705	440.849
-67.75	290.036	305.988	342.223	387.126	445.254
-67.5	292.329	305.724	344.979	391.053	449.489
-67.25	294.647	308.024	348.226	394.81	453.85
-67	297.254	306.216	351.054	398.471	458.405
-66.75	299.381	312.471	354.063	401.98	462.747
-66.5	301.753	316.358	357.443	406.021	467.739
-66.25	304.002	321.082	360.809	409.908	472.233
-66	306.719	328.196	363.978	413.455	476.579
-65.75	308.866	319.712	367.021	417.429	481.547
-65.5	311.389	327.006	370.774	421.218	486.491
-65.25	313.697	328.169	373.92	425.535	491.796
-65	316.31	335.097	377.492	429.885	496.262
-64.75	318.79	332.721	380.807	434.426	501.017
-64.5	321.801	338.575	384.228	438.191	506.102
-64.25	324.629	335.177	388.015	442.283	511.332
-64	326.895	342.293	391.314	446.839	516.547
-63.75	329.618	345.63	394.98	451.108	521.83
-63.5	332.314	353.443	398.565	455.532	526.77
-63.25	335.083	354.25	402.472	459.787	532.424
-63	337.935	355.225	406.074	464.162	537.862
-62.75	340.562	357.383	410.103	469.072	543.174
-62.5	343.75	360.334	413.765	473.868	548.627
-62.25	347.012	363.833	417.753	478.259	554.027
-62	349.83	367.662	421.711	483.431	559.962
-61.75	352.839	371.442	425.777	488.035	565.873
-61.5	355.688	374.351	429.615	492.734	571.648
-61.25	358.801	381.62	433.766	497.446	577.27
-61	362.09	382.005	438.164	502.507	583.373
-60.75	365.057	384.391	442.065	507.886	589.83
-60.5	367.835	391.145	446.584	512.781	595.845
-60.25	371.189	392.621	450.823	518.103	601.598
-60	374.524	395.938	454.897	523.316	607.778
-59.75	377.882	394.259	459.571	528.68	614.356
-59.5	381.507	401.101	464.08	533.819	620.812
-59.25	384.828	408.226	468.67	539.549	627.383
-59	388.296	410.678	473.175	544.938	633.98
-58.75	391.827	410.153	477.7	550.486	640.843
-58.5	395.126	416.733	482.434	556.033	647.678
-58.25	398.371	421.025	487.209	561.953	654.653
-58	401.908	424.42	492.218	568.182	661.613
-57.75	405.804	430.063	497.044	573.857	668.594
-57.5	409.783	430.888	501.784	579.501	675.732
-57.25	413.086	436.14	506.686	585.676	682.935
-57	417.224	440.92	512.06	592.013	690.409
-56.75	421.229	441.061	517.225	598.068	697.947
-56.5	424.878	449.761	522.331	604.105	705.289
-56.25	428.69	456.743	527.954	610.526	712.875
-56	432.686	461.771	533.024	616.963	720.804
-55.75	436.484	467.609	538.54	623.701	728.764
-55.5	440.834	470.185	544.046	630.341	736.413
-55.25	444.977	471.402	549.717	637.034	744.455
-55	449.452	478.142	555.395	643.789	752.21
-54.75	453.474	485.054	560.983	650.376	761.125
-54.5	457.934	483.878	566.516	657.263	769.46
-54.25	462.175	491.169	572.592	664.641	777.67
-54	466.295	497.718	578.633	672.003	786.55
-53.75	470.676	498.245	584.437	678.915	795.556
-53.5	475.6	502.086	590.798	686.62	803.961
-53.25	480.152	513.514	596.819	693.994	812.749
-53	484.935	517.463	603.356	701.756	822.003
-52.75	489.651	521.704	609.546	708.934	831.311
-52.5	494.361	528.059	615.937	716.833	840.611
-52.25	499.295	532.534	622.429	724.332	850.194
-52	504.568	539.521	629.027	732.477	859.785
-51.75	509.071	544.616	635.776	740.713	869.184
-51.5	514.15	542.886	642.294	749.036	879.023
-51.25	519.117	557.16	649.345	757.372	889.051
-51	524.482	559.413	656.395	765.699	899.073
-50.75	529.663	566.157	663.663	774.185	909.146
-50.5	535.021	577.858	670.75	782.745	920.026
-50.25	540.711	578.987	678.087	791.371	930.409
-50	546.243	582.838	685.176	800.459	940.666
-49.75	551.509	588.776	692.584	809.228	951.535
-49.5	556.932	595.954	700.423	818.368	962.779
-49.25	562.313	601.687	708.158	827.662	973.884
-49	568.223	604.573	715.747	836.902	985.168
-48.75	574.294	614.826	723.665	846.535	996.438
-48.5	580.595	625.346	731.722	855.936	1007.71
-48.25	586.341	627.683	739.752	865.929	1019.61
-48	592.499	634.141	747.734	875.778	1031.48
-47.75	598.864	643.231	756.038	885.71	1043.47
-47.5	604.772	645.228	764.49	895.714	1055.73
-47.25	611.057	654.932	773.07	906.103	1068.24
-47	617.298	662.098	781.882	916.647	1080.58
-46.75	624.14	668.956	790.416	927.146	1093.03
-46.5	630.781	671.9	799.384	937.836	1106.18
-46.25	637.504	689.017	808.436	948.642	1119.39
-46	644.179	692.204	817.517	959.66	1132.52
-45.75	651.079	698.153	826.798	970.956	1146.02
-45.5	658.183	710.881	836.324	982.326	1159.57
-45.25	665.045	714.244	845.838	993.923	1173.43
-45	672.425	719.084	855.165	1005.5	1187.53
-44.75	679.916	728.573	865.261	1017.27	1201.76
-44.5	687.197	734.827	875.383	1029.32	1216.07
-44.25	694.453	747.546	885.191	1041.33	1230.94
-44	701.908	757.126	895.805	1053.75	1245.81
-43.75	709.95	762.237	905.718	1066.31	1260.8
-43.5	717.847	772.028	916.821	1078.85	1276.08
-43.25	725.686	779.712	927.35	1091.84	1291.43
-43	733.819	788.249	938.036	1105.12	1307.24
-42.75	741.856	795.977	948.822	1117.92	1323
-42.5	750.295	809.841	960.044	1131.21	1339.53
-42.25	758.7	818.417	971.418	1145.08	1355.55
-42	767.074	823.713	982.983	1158.67	1372.65
-41.75	775.674	834.337	994.528	1172.77	1389.34
-41.5	784.421	843.962	1006.32	1187.3	1406.85
-41.25	793.56	852.213	1018.29	1201.53	1424.17
-41	802.64	862.597	1030.88	1216.28	1441.42
-40.75	811.819	874.427	1043.08	1231.18	1459.53
-40.5	821.33	885.9	1055.61	1246.51	1477.47
-40.25	830.708	894.259	1068.39	1261.63	1496.29
-40	840.159	903.412	1081.25	1277.38	1514.91
-39.75	849.547	910.089	1094.12	1292.93	1533.51
-39.5	859.567	925.861	1107.61	1308.78	1552.67
-39.25	869.695	936.942	1121.19	1325.14	1572.33
-39	879.969	951.11	1134.73	1341.42	1592.19
-38.75	890.428	963.806	1148.47	1358.32	1612.58
-38.5	900.548	969.035	1163	1375.54	1632.92
-38.25	911.016	987.038	1177.2	1392.33	1653.45
-38	921.947	990.753	1191.59	1409.84	1674.67
-37.75	933.127	1005.78	1206.54	1427.84	1696.04
-37.5	943.831	1019.53	1221.26	1445.74	1718.1
-37.25	955.097	1029.79	1236.73	1464.16	1739.59
-37	966.591	1042.23	1251.8	1482.39	1761.76
-36.75	978.431	1054.77	1267.68	1501.43	1784.69
-36.5	990.329	1066.37	1283.37	1520.46	1807.41
-36.25	1001.98	1082.15	1299.66	1539.84	1830.44
-36	1013.76	1095.81	1315.66	1559.39	1854.23
-35.75	1026.5	1113.12	1332.55	1579.48	1878.42
-35.5	1038.97	1121.65	1349.32	1599.71	1902.91
-35.25	1051.19	1130.07	1366.45	1620.21	1927.41
-35	1064.25	1146.81	1383.86	1640.9	1952.62
-34.75	1077	1167.06	1401.24	1662.19	1977.91
-34.5	1090.54	1175.04	1418.9	1683.52	2003.96
-34.25	1103.57	1192.93	1437.33	1705.5	2030.18
-34	1117.31	1204.74	1455.57	1727.72	2056.59
-33.75	1131.01	1225.43	1474.21	1750.13	2083.35
-33.5	1144.79	1236.19	1493.14	1772.66	2110.59
-33.25	1159.12	1251.59	1512.06	1796.22	2138.08
-33	1173.6	1274.76	1531.65	1819.28	2166.55
-32.75	1188.18	1286.5	1551.39	1842.97	2195.31
-32.5	1203.09	1300.13	1571.38	1867.32	2224.07
-32.25	1217.93	1315.29	1591.85	1891.65	2253.31
-32	1232.99	1333.99	1612.18	1916.26	2283.54
-31.75	1248.52	1350.09	1632.89	1941.64	2313.96
-31.5	1264.35	1370.54	1654.53	1967.09	2344.58
-31.25	1280.36	1386.9	1675.84	1992.92	2375.7
-31	1296.15	1407.48	1697.8	2019.48	2407.52
-30.75	1312.72	1421.78	1719.55	2046.32	2439.7
-30.5	1329.21	1442.89	1742.5	2073.45	2472.04
-30.25	1346.07	1456.16	1764.93	2101.09	2504.95
-30	1363.43	1475.02	1788.07	2128.66	2538.21
-29.75	1380.6	1496.31	1811.44	2156.88	2572.57
-29.5	1398.09	1515.41	1834.9	2185.83	2606.81
-29.25	1416	1529.09	1859.39	2214.44	2641.87
-29	1433.87	1555.8	1883.89	2244	2677.08
-28.75	1452.05	1577.03	1908.26	2273.89	2712.71
-28.5	1470.71	1598.96	1933.21	2304.2	2749.44
-28.25	1489.65	1617	1958.96	2334.62	2786.55
-28	1508.62	1633.88	1984.69	2365.68	2824.05
-27.75	1528.13	1654.62	2010.74	2397.1	2861.95
-27.5	1547.45	1684.06	2037.06	2429.29	2900.42
-27.25	1567.15	1701.98	2063.94	2461.93	2939.21
-27	1587.33	1718.75	2091.31	2494.75	2978.66
-26.75	1607.72	1746.38	2118.81	2527.79	3018.94
-26.5	1628.4	1772.91	2146.58	2561.53	3058.82
-26.25	1649.25	1793.34	2174.91	2595.52	3099.87
-26	1670.71	1814.71	2203.59	2630.24	3141.68
-25.75	1692.24	1837.15	2232.69	2665.43	3183.87
-25.5	1714.03	1862.22	2261.76	2700.68	3226.65
-25.25	1735.54	1886.48	2291.88	2736.31	3269.97
-25	1757.96	1913.98	2321.86	2772.9	3313.75
-24.75	1780.66	1935.79	2352.5	2809.87	3358.02
-24.5	1803.55	1963.5	2383.85	2847.14	3403.13
-24.25	1826.58	1985.51	2414.55	2885.03	3448.63
-24	1849.63	2010.59	2446.24	2923.36	3494.6
-23.75	1873.62	2038.85	2478.52	2962.16	3541.41
-23.5	1897.99	2063.08	2511.11	3001.57	3588.77
-23.25	1921.7	2091.72	2543.95	3040.99	3636.22
-23	1946.29	2117.64	2576.96	3080.98	3684.05
-22.75	1971.1	2146.52	2610.65	3121.33	3733.01
-22.5	1996.47	2173.61	2644.49	3162.39	3783.06
-22.25	2021.63	2197.08	2678.96	3203.7	3833.07
-22	2047.02	2228.56	2713.57	3245.82	3883.71
-21.75	2072.68	2257.58	2748.4	3288.22	3934.74
-21.5	2098.93	2285.82	2783.91	3330.52	3986.76
-21.25	2125.65	2313.89	2820.27	3374.1	4038.96
-21	2152.11	2349.22	2856.16	3417.72	4091.41
-20.75	2179.09	2371.14	2892.43	3461.97	4144.6
-20.5	2206.21	2403.49	2929.49	3506.62	4198.37
-20.25	2233.75	2430.28	2966.53	3551.62	4252.74
-20	2261.4	2462.11	3004.07	3596.93	4307.43
-19.75	2289.43	2493.86	3042.32	3642.64	4362.97
-19.5	2317.31	2521.73	3080.43	3688.68	4419.04
-19.25	2345.74	2554.08	3119.01	3735.06	4475.23
-19	2374.59	2592.7	3157.97	3782.22	4532.23
-18.75	2403.4	2616.52	3197.45	3829.7	4589.74
-18.5	2432.47	2649.42	3236.59	3876.99	4647.52
-18.25	2461.64	2682.96	3276.32	3924.91	4705.3
-18	2490.82	2713.13	3316.28	3973.49	4764.14
-17.75	2520.92	2748.26	3356.94	4022.67	4823.32
-17.5	2550.82	2778.51	3397.43	4071.95	4882.37
-17.25	2580.74	2812.59	3437.94	4120.97	4941.81
-17	2610.7	2846.5	3478.91	4170.35	5001.99
-16.75	2641.22	2884.05	3520.11	4220.15	5062.45
-16.5	2671.58	2906.9	3561.58	4270.53	5123.54
-16.25	2702.06	2944.09	3603.21	4320.58	5184.26
-16	2732.71	2981.04	3644.88	4371	5245.51
-15.75	2763.46	3012.55	3686.78	4421.48	5307.15
-15.5	2794.48	3047.19	3729	4472.64	5368.64
-15.25	2825.26	3077.53	3770.92	4523.51	5430.64
-15	2856.12	3113.39	3813.22	4574.44	5492.18
-14.75	2887.21	3148.2	3855.03	4625.57	5554.01
-14.5	2918.47	3180.49	3897.04	4677.01	5616.14
-14.25	2949.29	3216.64	3939.66	4728.29	5678.18
-14	2980.66	3251.85	3981.9	4779.59	5740.32
-13.75	3011.53	3283.29	4024.59	4830.49	5802.54
-13.5	3042.66	3316.23	4066.42	4881.7	5864.76
-13.25	3073.31	3353.52	4108.72	4933.12	5926.88
-13	3104.01	3397.53	4150.63	4984.12	5988.64
-12.75	3134.96	3421.55	4192.79	5034.73	6050.49
-12.5	3165.53	3454.48	4234.47	5085.22	6111.69
-12.25	3196	3491.43	4276	5136.05	6172.58
-12	3225.99	3522.41	4317.3	5186.21	6233.38
-11.75	3256.65	3555.82	4358.49	5236.31	6293.77
-11.5	3287.41	3584.96	4399.27	5285.68	6353.69
-11.25	3316.36	3623.41	4439.68	5334.55	6413.16
-11	3345.48	3658.5	4479.64	5383.62	6472.38
-10.75	3374.52	3685.21	4519.66	5431.86	6531.11
-10.5	3403.75	3717.01	4559.21	5479.54	6589.05
-10.25	3432.15	3746.99	4598.12	5526.67	6646.58
-10	3460.46	3778.84	4636.42	5573.5	6703.43
-9.75	3488.48	3809.88	4674.43	5619.62	6759.36
-9.5	3515.61	3842.45	4711.98	5664.98	6814.12
-9.25	3542.58	3871.32	4748.81	5709.89	6868.35
-9	3568.88	3900.42	4784.68	5754.02	6921.71
-8.75	3594.99	3927.64	4820.56	5797.24	6973.77
-8.5	3620.48	3956.56	4855.53	5839.86	7025.55
-8.25	3645.29	3982.99	4889.51	5881.47	7076.06
-8	3670.17	4010.25	4923.37	5922.21	7125.55
-7.75	3693.99	4035.29	4955.75	5961.74	7174.02
-7.5	3716.68	4061.79	4987.57	6000.69	7221
-7.25	3739.32	4088.2	5018.63	6038.52	7267.16
-7	3761.41	4112.57	5048.74	6075.3	7311.73
-6.75	3782.53	4133.94	5078.11	6110.83	7354.88
-6.5	3803.49	4156.29	5105.88	6145.42	7396.68
-6.25	3823.41	4177.66	5133.27	6178.65	7436.56
-6	3842.35	4200.3	5159.53	6210.45	7475.87
-5.75	3860.29	4217.79	5184.78	6241.31	7513.34
-5.5	3877.79	4239.31	5208.72	6270.77	7549.06
-5.25	3894.13	4260.62	5231.56	6298.83	7583.47
-5	3908.92	4273.71	5253.32	6324.85	7616.14
-4.75	3922.51	4287.64	5273.88	6350.6	7646.79
-4.5	3936.04	4303.07	5293.48	6374.07	7676.03
-4.25	3947.81	4318.31	5311.29	6396.25	7703.91
-4	3957.74	4324.02	5328.49	6417.63	7728.77
-3.75	3967.03	4339.67	5344.56	6437.05	7752.19
-3.5	3975.39	4347.69	5358.7	6454.33	7774.84
-3.25	3982.57	4349.98	5371.61	6470.55	7793.95
-3	3987.7	4363.05	5383.64	6485.53	7812.56
-2.75	3992.01	4366.18	5393.55	6498.23	7829.47
-2.5	3994.84	4365.94	5402.4	6509.14	7842.94
-2.25	3996.8	4371.78	5408.97	6516.87	7855.28
-2	3998.25	4368.64	5413.43	6523.18	7863.36
-1.75	3997.34	4370.42	5417.57	6528.33	7870.15
-1.5	3994.89	4367.59	5418.31	6529.71	7874.44
-1.25	3992.35	4366.94	5417.58	6529.47	7874.65
-1	3989.09	4362.64	5415.05	6528.09	7873.88
-0.75	3984.02	4357.53	5411.72	6523.85	7870.23
-0.5	3977.7	4349.52	5405.54	6516.9	7863.62
-0.25	3971.89	4345.6	5397.14	6508.55	7855.06
0	3965.24	4343.79	5388.71	6498.71	7846.12
0.25	3957.31	4327.15	5377.88	6486.72	7834.78
0.5	3948.18	4319.24	5364.98	6473.12	7821.92
0.75	3939.76	4312.4	5350.93	6459.05	7810.37
1	3930.38	4299.82	5336.52	6444.82	7802.08
1.25	3921.27	4293.76	5320.11	6431.01	7800.08
1.5	3912.27	4286.69	5303.29	6418.82	7811.94
1.75	3902.93	4271.23	5285.99	6409.46	7850.45
2	3894.63	4264.52	5268.45	6406.13	7920.49
2.25	3886.52	4251.44	5250.42	6413.83	8024.73
2.5	3878.43	4252.33	5233.73	6438.69	8166.85
2.75	3870.99	4243.6	5218.05	6493.76	8284.8
3	3865.14	4246.43	5204.35	6592.23	8357.77
3.25	3859.22	4254.03	5193.64	6735.39	8394.22
3.5	3853.37	4265.6	5186.6	6907.76	8392.26
3.75	3848.12	4291.69	5187.26	7094.41	8409.84
4	3844.68	4335.63	5196.99	7198.77	8437.73
4.25	3843.1	4410.28	5221.72	7229.68	8400.2
4.5	3844.13	4546.31	5269.86	7275.93	8362
4.75	3850.52	4711.77	5358.33	7269.82	8407.46
5	3866.41	4917.41	5511.2	7219.83	8437.86
5.25	3897.66	5167.45	5719.47	7198.06	8401.57
5.5	3956.44	5372.08	5917.17	7220.81	8411.98
5.75	4057.15	5492.07	6053.21	7236.56	8472.88
6	4210.2	5662.12	6164.16	7254.94	8499.78
6.25	4402.83	5778.74	6237.11	7287.91	8445.08
6.5	4587.49	5789.09	6246.48	7360.72	8425.23
6.75	4718.73	5783.58	6236.5	7415.84	8448.9
7	4808.23	5837.06	6225.38	7350.36	8464.42
7.25	4867.9	5834.65	6214.38	7290.32	8490.49
7.5	4896.96	5896.04	6232.76	7265.79	8522.23
7.75	4910.64	5887.24	6302.5	7256.24	8532.86
8	4908.19	5889.84	6394.88	7304.11	8487.21
8.25	4907.12	5888.06	6439.22	7358.85	8511.91
8.5	4935.02	5852.85	6457.53	7434.35	8569.55
8.75	4969.41	5813.71	6458.6	7473.74	8561.41
9	4967.89	5748.08	6403.92	7474.82	8558.11
9.25	4935.77	5771.41	6348.9	7551.97	8584.22
9.5	4902.01	5786.02	6329.21	7554.51	8616.89
9.75	4848.27	5778.58	6374.33	7497.09	8643.22
10	4788.92	5725.27	6459.37	7518.87	8659.27
10.25	4740.18	5680.58	6518.44	7535.69	8700.97
10.5	4720.81	5695.22	6561.68	7591.91	8730.16
10.75	4728.27	5639.08	6601.97	7643.44	8741.52
11	4730.35	5575.01	6618.47	7730.94	8755.81
11.25	4709.65	5530.85	6574.87	7817.61	8727.05
11.5	4666.65	5472.79	6531.96	7814.27	8773.53
11.75	4621.63	5477.4	6505.45	7827.2	8829.43
12	4569.41	5466.58	6496.27	7781.48	8838.76
12.25	4502.98	5436.38	6536.45	7789.16	8870.59
12.5	4444.92	5401.08	6595.85	7814.14	8880.46
12.75	4402.21	5350.5	6652.13	7851.94	8899.97
13	4382.33	5297.16	6652.48	7921.67	8912.87
13.25	4374.13	5250.25	6607.55	7962.91	8935.26
13.5	4363.25	5179.69	6536.2	8029.57	8938.31
13.75	4341.37	5146.53	6461.58	8028.39	8942.84
14	4293.71	5104.56	6422.8	8028.5	8973.73
14.25	4232.51	5067.89	6405.86	7976.54	9002.18
14.5	4165.62	5049.86	6403.83	7934.37	9041.41
14.75	4103.44	5011.79	6412.68	7937.39	9041
15	4057.52	4975.48	6428.09	7953.8	9053.44
15.25	4022.72	4913.72	6413.7	7994.55	9025.45
15.5	3998.36	4840.33	6365.14	7994.59	9018.66
15.75	3981.06	4785.47	6274.71	7993.04	9028.3
16	3960.01	4739.67	6173.35	7936.3	9029.32
16.25	3926.97	4721.47	6121.29	7877.91	9048.06
16.5	3880.79	4659.87	6092.38	7816.74	9042.46
16.75	3822.48	4635.96	6089.2	7752.66	9054.43
17	3757.12	4609.25	6084.82	7723.18	9058.38
17.25	3699.38	4560.2	6066.92	7707.08	9052.23
17.5	3655.22	4534	6032.55	7712.51	9011.35
17.75	3625.43	4447.91	5968.72	7695.78	8988.44
18	3605.86	4399.26	5891.88	7653.6	8973.61
18.25	3583.78	4348.3	5805.91	7572.37	8974.16
18.5	3559.6	4294.3	5734.45	7493.62	8979.19
18.75	3527.39	4272.37	5691.74	7420.21	8966.8
19	3481.81	4237.58	5673.84	7361.13	8947.56
19.25	3427.06	4196.56	5668.7	7329.62	8911.27
19.5	3367.85	4161.47	5654.45	7300.73	8881.45
19.75	3314.34	4120.72	5609.6	7273.54	8815.6
20	3274.56	4075.58	5540.23	7234.93	8774.84
20.25	3244.72	4017.01	5464.22	7179.07	8725.68
20.5	3222.33	3968.29	5386.16	7097.66	8692.18
20.75	3202.83	3915.06	5327.88	7009.65	8675.06
21	3178.82	3874.66	5284.83	6937.13	8624.84
21.25	3149.14	3839.01	5251.15	6882.36	8580.37
21.5	3110.79	3808.64	5235.73	6850.43	8509.2
21.75	3063.05	3783.93	5216.71	6819	8444.87
22	3011.52	3741.15	5180	6781.34	8382.71
22.25	2963.2	3700.04	5119.47	6729.39	8322.53
22.5	2921.84	3657.06	5042.33	6661.3	8273.2
22.75	2890.77	3611.31	4970.82	6585.91	8217.85
23	2868.34	3565.41	4912.29	6507.91	8173.55
23.25	2849.97	3527.09	4871.63	6441.89	8120.82
23.5	2830.51	3477.23	4841.37	6387.31	8053.58
23.75	2804.47	3447.28	4815.29	6350.73	7981.36
24	2770.1	3420.84	4791.33	6318.25	7904.45
24.25	2729.96	3390.96	4757.25	6274.33	7839.87
24.5	2687.57	3360.42	4707.27	6220.17	7784.6
24.75	2644.76	3323.65	4643.6	6151.03	7727.83
25	2605.11	3275.82	4575.39	6077.69	7674.57
25.25	2571.95	3236.48	4516.64	6007.93	7617.11
25.5	2546.89	3200.09	4474.26	5947.86	7553.45
25.75	2528	3164.42	4444.25	5901.18	7486.34
26	2511.17	3121.53	4417.64	5860.78	7412.61
26.25	2491.33	3085.87	4391.16	5823.46	7341.5
26.5	2466.53	3057.01	4357.73	5780.89	7276.49
26.75	2434.57	3029.98	4312.17	5725.19	7220.55
27	2397.11	3005.03	4258.89	5659.92	7166.89
27.25	2358.41	2977.24	4202.52	5590.79	7107.78
27.5	2322.11	2935.05	4148.58	5526.7	7048.23
27.75	2289.87	2907.13	4105.56	5472.37	6984.77
28	2263.26	2861.58	4070.83	5426.94	6916.96
28.25	2241.84	2829.78	4041.7	5386.76	6849.78
28.5	2224.33	2799.75	4015.74	5349.59	6782.93
28.75	2207.8	2765.69	3987.6	5306.05	6721.73
29	2189.65	2739.06	3949.23	5252.68	6666.96
29.25	2167.71	2714.58	3901.67	5193.22	6613.5
29.5	2140.65	2687.7	3849.48	5128.73	6556
29.75	2108.59	2665.74	3800.58	5070.3	6498.37
30	2074.54	2634.23	3760.54	5021.74	6433.38
30.25	2042.63	2600.53	3726.98	4978.74	6369.02
30.5	2014.88	2570.1	3697.05	4940.26	6306.9
30.75	1991.82	2535.36	3667.47	4901.31	6245.2
31	1973.71	2506.83	3638.56	4858.69	6189.9
31.25	1957.96	2479.41	3606.76	4809.26	6137.06
31.5	1942.33	2452.77	3568.68	4753.75	6083.6
31.75	1925.62	2431.82	3525.22	4696.51	6027.31
32	1906.01	2414.26	3480.89	4644.2	5970.58
32.25	1883.87	2382.04	3441.8	4599.02	5912.85
32.5	1857.65	2359.95	3409.23	4559.02	5853.02
32.75	1829.91	2328.63	3379.66	4521.7	5796.74
33	1802.25	2301.8	3350.62	4483.82	5739.36
33.25	1776.82	2276.2	3321.11	4442.2	5684.93
33.5	1755.77	2251.3	3291.62	4397.07	5636.62
33.75	1738.79	2222.76	3258.83	4348.23	5585.78
34	1724.75	2203.96	3223.33	4297.36	5533.54
34.25	1711.14	2176.78	3185.47	4250.07	5479.1
34.5	1696.99	2157.49	3149	4207.97	5423
34.75	1680.61	2136.4	3117.93	4171.25	5369.94
35	1660.6	2115.34	3089.42	4136.32	5318.25
35.25	1639.31	2089.44	3062.06	4098.84	5267.14
35.5	1616.73	2072.08	3033.17	4060.31	5216.25
35.75	1594.34	2044.91	3004.09	4019.18	5170.03
36	1572.67	2021.23	2974.66	3975.26	5123.65
36.25	1552.41	2002.19	2944.26	3930.4	5074.3
36.5	1535.85	1976.11	2913.11	3887.69	5024.1
36.75	1521.87	1955.81	2882.25	3850.22	4971.61
37	1509.83	1938.26	2852.97	3816.79	4922.1
37.25	1498.18	1914.37	2825.94	3783.81	4877.29
37.5	1485.02	1899.68	2798.85	3748.66	4831.8
37.75	1469.51	1880.41	2771.9	3711	4785.29
38	1452.22	1859.52	2745.32	3673.36	4740.54
38.25	1432.87	1838.28	2718.4	3635.87	4696.16
38.5	1413.87	1820.79	2690.76	3597.8	4651.45
38.75	1395.42	1799.94	2663.32	3560.19	4605.67
39	1378.57	1783.14	2636.53	3525.17	4558.85
39.25	1362.98	1763.67	2610.88	3492.17	4513.33
39.5	1349.32	1746.36	2587.45	3461.81	4472.5
39.75	1337.22	1725.6	2563.98	3430.95	4432.75
40	1326.2	1710.31	2538.62	3397.59	4390.92
40.25	1315.32	1695.94	2512.33	3362.65	4348.81
40.5	1303.87	1673.59	2486.39	3328.1	4306.88
40.75	1290.38	1658.47	2461.7	3294.3	4264.74
41	1275.84	1641.15	2437.82	3261.76	4223.39
41.25	1260.03	1627.51	2414.76	3231.14	4182.17
41.5	1244.19	1614.25	2392.38	3201.75	4141.74
41.75	1228.64	1593.11	2370.7	3172.87	4104.27
42	1214.24	1575.89	2350.02	3143.15	4068.2
42.25	1201.75	1561.91	2328.16	3112.08	4030
42.5	1190.8	1545.3	2305.14	3081.3	3991.14
42.75	1180.19	1525.18	2281.08	3051.45	3953.4
43	1170.09	1509.91	2257.43	3022.54	3914.35
43.25	1159.86	1495.41	2234.9	2993.89	3876.62
43.5	1149.59	1484.1	2212.93	2965.37	3839.8
43.75	1138.69	1473.99	2192.87	2937.97	3804.24
44	1126.42	1459.5	2174.65	2911.98	3770.49
44.25	1113.49	1445.93	2157.07	2884.92	3737.88
44.5	1100.28	1435.81	2138.73	2857.42	3704.7
44.75	1087.63	1413.9	2119.1	2830.18	3668.78
45	1075.45	1399.47	2097.26	2802.49	3632.27
45.25	1064.6	1386.72	2075.2	2776.43	3597.26
45.5	1054.26	1371.41	2054.11	2751.23	3564.28
45.75	1044.81	1358.04	2033.76	2726.9	3531.74
46	1036.75	1344.35	2014.76	2702.64	3499.92
46.25	1028.06	1332.93	1997.23	2678.19	3469.56
46.5	1019.33	1322.28	1981.69	2653.17	3440.25
46.75	1009.85	1308.06	1966.28	2628.11	3410.07
47	999.964	1299.39	1950.3	2603.51	3377.81
47.25	989.305	1287.79	1932.8	2579.29	3344.82
47.5	978.473	1279.18	1913.81	2556.54	3312.95
47.75	967.286	1262.67	1894.32	2534.51	3283.34
48	957.294	1243.66	1874.79	2512.52	3254.69
48.25	948.353	1237.54	1856.09	2490.9	3226.9
48.5	939.279	1222.6	1839.15	2468.38	3199.18
48.75	930.553	1210.6	1824.11	2446.15	3171.81
49	922.458	1196.68	1811.07	2423.38	3145.19
49.25	914.818	1195.54	1797.72	2401.49	3117.22
49.5	908.135	1177.47	1783.31	2379.97	3087.19
49.75	900.517	1173.47	1767.31	2358.8	3057.72
50	892.225	1161.94	1750.51	2338.76	3030.73
50.25	883.4	1156.72	1733.73	2319.76	3005.58
50.5	874.286	1141.19	1716.26	2301.09	2981.02
50.75	864.851	1132.77	1699.31	2281.69	2956.73
51	856.552	1124.63	1684.06	2260.84	2931.28
51.25	847.962	1111.63	1670.54	2240.14	2906.58
51.5	840.458	1096	1658.68	2219.47	2882.13
51.75	832.902	1083.58	1646.68	2199.92	2856.3
52	825.623	1073.66	1634.12	2181.3	2829.77
52.25	818.597	1065.68	1620.52	2163.91	2804.4
52.5	812.235	1063.75	1606.37	2146.88	2780.93
52.75	806.101	1059.6	1591.38	2129.43	2759.06
53	799.721	1047.88	1575.36	2112.07	2738.24
53.25	792.433	1040.82	1560.09	2094.19	2716.32
53.5	784.815	1027.77	1545.95	2075.91	2694.09
53.75	777.305	1018.83	1534.28	2057.36	2671.16
54	769.721	1010.1	1523.5	2039.42	2647.55
54.25	762.56	998.007	1512.52	2021.71	2623.87
54.5	755.566	986.16	1501.22	2004.59	2601
54.75	748.848	977.143	1489.57	1989.76	2580.33
55	742.718	973.558	1477.7	1975.13	2561.03
55.25	736.66	961.602	1464.72	1960.64	2541.75
55.5	731.055	957.406	1451.06	1944.43	2521.95
55.75	725.324	954.033	1436.98	1927.56	2502.06
56	719.717	945.17	1424.13	1910.53	2481.75
56.25	714.07	941.081	1412.96	1894.12	2461.3
56.5	707.986	927.06	1403.09	1878.23	2439.74
56.75	701.597	920.489	1393.26	1862.62	2418.15
57	695.052	909.14	1383.53	1848.6	2397.99
57.25	688.667	901.23	1372.99	1835.41	2380.28
57.5	682.871	894.764	1362.4	1822.62	2364.29
57.75	676.716	884.033	1351.14	1809.13	2347.62
58	671.175	877.105	1339.59	1794.65	2329.98
58.25	665.639	874.677	1327.63	1779.04	2311.02
58.5	660.214	865.072	1316.2	1764.1	2291.88
58.75	655.448	860.288	1305.48	1749.14	2272.69
59	650.425	857.316	1295.19	1734.98	2252.97
59.25	645.773	852.447	1285.64	1721.01	2234.17
59.5	640.92	845.703	1277.15	1708.82	2217.94
59.75	635.667	838.036	1269.15	1697.51	2203.13
60	630.151	826.746	1260.13	1686.05	2188.69
60.25	624.642	816.597	1249.68	1673.05	2173.05
60.5	619.016	811.898	1238.92	1659.83	2156.58
60.75	614.007	803.512	1228.62	1645.96	2139.36
61	609.086	798.623	1218.79	1632.76	2121.89
61.25	604.385	799.293	1209.45	1619.4	2103.78
61.5	599.318	788.271	1199.79	1606.42	2086.1
61.75	594.697	780.142	1190.64	1594.77	2070.11
62	590.803	779.787	1182.18	1583.89	2056.66
62.25	586.6	774.646	1174.76	1573.99	2044.17
62.5	582.605	771.424	1167.03	1563.43	2031.08
62.75	578.292	761.434	1158.72	1551.91	2016.47
63	573.763	754.405	1149.69	1539.82	2001.34
63.25	569.14	745.916	1140.54	1527.4	1985.43
63.5	564.71	739.358	1131.46	1514.87	1968.76
63.75	560.078	731.998	1122.39	1502.64	1952.31
64	555.563	730.649	1114.05	1491.42	1937.44
64.25	550.828	726.769	1105.84	1481.62	1924.27
64.5	546.607	717.526	1098.52	1472.29	1913.24
64.75	542.825	722.334	1091.05	1462.8	1902.1
65	539	713.273	1083.63	1452.82	1889.72
65.25	535.478	706.596	1076.32	1442.65	1876.31
65.5	532.1	707.066	1069.33	1432	1861.94
65.75	528.296	701.079	1061.64	1421.29	1846.93
66	524.636	690.574	1053.76	1409.81	1831.5
66.25	521.011	687.452	1045.45	1398.74	1816.94
66.5	517.277	676.536	1037.4	1388.41	1804.23
66.75	513.464	676.361	1029.9	1379.91	1793.45
67	509.46	672.162	1023.34	1371.62	1783.64
67.25	505.332	659.786	1016.34	1363.35	1773.11
67.5	501.415	661.003	1009.52	1354.34	1761.2
67.75	497.511	656.717	1002.85	1344.6	1749.1
68	493.89	651.222	996.462	1334.75	1735.66
68.25	490.462	650.16	990.189	1324.59	1722.52
68.5	487.394	641.394	983.744	1314.78	1708.25
68.75	484.539	639.607	976.097	1305.56	1695.14
69	481.295	636.815	969.093	1296.46	1684.61
69.25	478.154	633.313	962.194	1288.35	1675.34
69.5	475.276	622.11	955.395	1280.17	1666.6
69.75	472.047	619.615	949.087	1272.2	1657.32
70	468.859	611.468	943.095	1264.71	1646.62
70.25	465.25	611.511	937.179	1257.16	1635.27
70.5	461.891	608.587	931.623	1248.5	1622.93
70.75	458.304	598.71	925.576	1239.29	1610.04
71	454.896	597.308	919.486	1229.98	1597.81
71.25	451.532	602.161	913.541	1221.1	1587.12
71.5	448.912	593.342	907.267	1213.55	1578.39
71.75	445.896	590.215	901.548	1206.48	1570.36
72	443.281	587.219	895.565	1199.23	1561.86
72.25	440.631	585.014	889.179	1192.1	1552.99
72.5	437.922	577.976	883.201	1185.17	1543.43
72.75	435.025	571.228	877.814	1177.57	1532.91
73	432.827	563.42	872.514	1170.04	1521.68
73.25	430.367	566.373	867.641	1161.82	1510.36
73.5	427.47	562.202	862.402	1154.14	1499
73.75	424.472	557.381	856.983	1146.24	1489.36
74	420.961	556.129	851.301	1138.65	1481.76
74.25	417.957	553.911	846.063	1132.01	1474.51
74.5	415.639	547.683	840.316	1125.52	1467.29
74.75	412.686	551.533	835.305	1119.49	1459.08
75	410.049	543.81	830.067	1113.16	1449.83
75.25	407.31	537.168	825.123	1106.65	1440.46
75.5	405.183	535.969	819.877	1099.7	1430.59
75.75	402.929	542.095	814.939	1092.58	1419.83
76	401.027	529.009	810.467	1084.63	1409.83
76.25	398.866	527.584	805.813	1077.86	1401.06
76.5	397.1	517.705	801.109	1071.49	1393.92
76.75	394.757	524.054	796.7	1065.38	1387.68
77	392.152	510.634	791.679	1059.46	1381.04
77.25	389.093	512.118	786.33	1053.6	1373.59
77.5	386.383	507.955	781.685	1047.49	1365.36
77.75	384.014	507.914	777.071	1041.41	1356.61
78	381.886	507.734	772.748	1035.82	1347.19
78.25	379.116	501.89	768.603	1029.61	1337.69
78.5	376.696	498.717	764.309	1022.92	1328.47
78.75	374.245	491.361	758.85	1015.91	1321.06
79	372.281	494.609	755.062	1009.48	1314.75
79.25	371.141	489.601	751.376	1004.36	1308.77
79.5	369.42	489.919	747.038	998.825	1302.43
79.75	367.477	472.979	742.594	993.674	1296
80	365.17	474.794	737.895	988.612	1289.12
80.25	363.193	475.689	733.428	983.201	1281.41
80.5	360.785	474.197	729.31	977.318	1272.42
80.75	358.786	470.909	725.605	971.503	1262.68
81	356.145	469.766	721.675	965.77	1254.22
81.25	353.893	461.19	717.561	960.265	1248.03
81.5	351.529	469.672	713.782	954.764	1242.61
81.75	349.426	461.544	709.789	949.251	1237.41
82	347.262	462.86	705.727	943.69	1231.27
82.25	345.337	458.147	701.555	939.153	1225.61
82.5	343.859	459.302	697.701	934.423	1219.34
82.75	342.06	448.706	694.36	929.942	1212.35
83	340.581	450.906	690.169	924.799	1204.22
83.25	339.044	445.557	686.205	919.423	1195.24
83.5	337.387	440.184	682.016	913.642	1187.53
83.75	335.529	440.686	678.792	908.694	1181.83
84	333.955	435.253	675.652	903.96	1176.84
84.25	331.923	436.451	672.386	899.417	1171.72
84.5	329.996	436.826	668.583	894.338	1166.86
84.75	327.764	428.709	664.592	889.662	1161.68
85	325.657	432.06	661.01	885.047	1156.09
85.25	323.619	431.907	657.448	880.811	1149.58
85.5	321.783	428.966	654.374	876.459	1142
85.75	320.191	426.241	650.387	871.711	1134.09
86	318.593	426.127	646.973	866.863	1127.48
86.25	317.732	421.325	644.049	862.17	1121.04
86.5	315.984	415.395	640.658	857.477	1116.16
86.75	314.427	417.337	637.105	852.755	1111.41
87	313	414.638	633.844	848.541	1107.31
87.25	311.993	409.279	631.024	844.735	1103.77
87.5	310.328	410.866	628.138	840.908	1098.76
87.75	308.39	404.507	624.698	836.8	1091.9
88	306.988	403.75	621.171	832.166	1084.79
88.25	304.927	402.564	617.509	827.74	1077.88
88.5	303.296	402.397	614.796	823.46	1071.72
88.75	301.537	399.143	612.364	819.394	1066.72
89	299.87	396.329	608.963	815.246	1061.45
89.25	298.059	398.019	606.146	811.002	1056.95
89.5	296.955	393.971	603.144	807.239	1053.38
89.75	295.654	385.076	600.077	803.208	1049.7
90	294.416	383.73	597.736	799.609	1045.34
90.25	293.114	388.464	594.735	795.685	1039.33
90.5	292.171	384.926	591.782	792.173	1032.79
90.75	290.907	381.3	588.856	788.749	1026.81
91	290.432	381.143	586.075	784.781	1020.86
91.25	288.219	379.797	582.735	780.501	1015.29
91.5	286.367	377.161	579.649	776.231	1010.69
91.75	285.151	378.382	577.275	772.419	1006.85
92	283.768	376.479	575.063	769.341	1003.57
92.25	282.049	371.082	572.555	765.773	1000.78
92.5	280.446	372.829	569.941	762.137	996.271
92.75	278.586	371.905	566.657	758.562	991.026
93	277.746	365.773	564.062	755.22	985.339
93.25	276.641	367.97	561.94	751.448	979.641
93.5	275.4	365.32	559.504	748.151	974.53
93.75	274.278	362.285	556.609	745.03	969.287
94	272.995	359.217	553.552	741.012	964.907
94.25	272.107	357.577	550.604	737.311	960.81
94.5	271.66	357.528	548.443	733.906	957.736
94.75	269.979	355.048	546.232	730.651	954.82
95	268.564	354.272	544.302	727.368	951.585
95.25	267.349	350.311	541.699	724.309	947.246
95.5	266.106	352.791	539.488	721.714	942.238
95.75	264.701	351.306	536.587	718.14	936.68
96	263.063	350.371	534.019	714.753	931.346
96.25	261.506	345.85	531.499	711.576	926.367
96.5	260.392	342.556	529.299	708.41	922.083
96.75	259.564	346.373	527.437	704.802	918.891
97	258.789	340.332	524.74	701.674	915.897
97.25	257.213	340.092	521.774	699.043	913.157
97.5	256.061	341.79	519.259	695.836	909.713
97.75	255.45	338.213	517.554	693.309	905.669
98	255.017	339.093	516.022	690.433	901.741
98.25	254.096	329.685	513.934	687.551	897.152
98.5	252.768	334.878	511.662	684.253	892.649
98.75	251.982	332.414	509.189	681.328	887.694
99	250.541	327.763	506.964	678.318	883.116
99.25	249.453	327.613	504.926	675.414	880.191
99.5	248.076	328.859	502.465	672.548	877.43
99.75	246.576	332.555	500.661	669.318	874.986
100	245.726	324.09	498.46	666.441	872.332
100.25	244.907	318.075	496.103	663.859	868.472
100.5	243.772	323.639	494.065	661.517	864.536
100.75	242.427	319.201	492.071	659.013	860.931
101	241.762	320.351	490.651	656.26	856.506
101.25	240.839	318.389	489.189	653.391	851.898
101.5	241.179	317.078	487.238	650.603	847.662
101.75	239.774	314.713	484.445	647.724	844.139
102	238.21	317.267	482.523	645.05	841.77
102.25	237.644	316.023	480.448	642.531	839.322
102.5	236.863	314.113	478.593	639.89	836.902
102.75	236.03	311.436	476.751	637.378	833.74
103	235.325	310.383	474.791	634.712	830.472
103.25	233.924	304.564	473.04	632.582	826.982
103.5	232.877	309.068	471.085	630.476	822.915
103.75	231.776	305.516	469.677	627.855	818.539
104	230.72	306.147	467.489	625.343	814.396
104.25	230.031	300.255	465.931	622.408	811.469
104.5	229.174	309.664	464.593	620.177	808.79
104.75	228.496	305.196	462.606	617.712	806.452
105	227.626	301.374	460.32	615.456	803.822
105.25	226.89	302.962	458.171	612.943	801.781
105.5	226.024	297.248	456.579	610.806	799.351
105.75	225.678	301.024	455.328	608.434	796.184
106	224.851	297.726	453.321	606.255	792.145
106.25	224.276	292.421	451.601	603.984	787.726
106.5	222.752	290.184	449.513	601.786	784.445
106.75	222.188	297.07	448.352	599.941	781.588
107	220.964	284.472	447.038	597.552	778.833
107.25	220.234	287.445	445.384	594.637	776.373
107.5	219.593	291.025	443.759	592.507	774.123
107.75	218.476	285.188	441.982	590.315	772.319
108	217.789	289.948	440.323	588.198	770.466
108.25	216.691	285.451	438.192	586.374	767.199
108.5	216.773	286.306	436.695	584.145	763.699
108.75	214.932	289.897	435.48	581.872	759.752
109	214.578	278.324	433.938	580.071	756.707
109.25	214.4	283.768	432.492	578.125	753.629
109.5	213.557	285.531	431.049	575.75	751.221
109.75	212.581	278.345	429.302	573.856	748.449
110	211.317	278.428	427.712	571.692	746.389
110.25	211.191	274.368	426.606	569.589	745.011
110.5	210.335	272.749	425.525	567.615	743.183
110.75	209.742	278.672	423.666	565.37	740.629
111	208.659	272.82	421.658	563.614	737.817
111.25	208.011	272.845	420.262	561.874	734.389
111.5	207.309	275.837	419.144	560.182	731.256
111.75	206.447	273.718	417.771	558.288	727.991
112	205.686	273.151	416.31	556.135	725.093
112.25	205.083	269.786	414.781	554.052	723.041
112.5	204.528	270.542	413.597	552.357	721.485
112.75	204.167	268.623	412.199	550.425	720.004
113	203.061	268.158	410.831	548.627	717.924
113.25	202.641	266.122	409.366	546.648	715.523
113.5	201.952	267.061	407.911	544.51	713.082
113.75	201.52	256.791	406.743	542.867	710.953
114	200.353	263.363	405.672	541.315	708.139
114.25	200.55	262.586	403.83	539.756	704.811
114.5	199.48	262.042	402.342	538.036	701.674
114.75	198.763	265.872	401.405	536.015	699.273
115	198.291	262.884	400.403	534.49	697.807
115.25	197.618	260.356	399.412	532.445	696.531
115.5	196.814	254.259	397.807	530.805	694.808
115.75	196.371	260.114	396.374	529.232	693.104
116	196	254.704	395.136	527.517	690.992
116.25	195.428	254.931	394.323	525.83	688.626
116.5	194.688	256.377	393.157	524.513	685.941
116.75	193.598	255.189	391.577	522.797	682.973
117	193.577	255.062	390.395	521.289	680.41
117.25	193.413	252.715	389.183	519.735	678.396
117.5	192.368	253.659	387.81	518.151	676.604
117.75	191.802	252.97	386.693	516.505	674.811
118	191.189	252.141	385.894	515.04	673.269
118.25	190.98	253.225	384.784	513.361	671.968
118.5	190.497	253.727	383.714	511.525	670.154
118.75	189.912	245.435	382.498	510.258	668.562
119	188.965	250.157	381.078	508.99	665.952
119.25	188.344	250.223	380.049	507.245	663.396
119.5	187.726	247.958	379.038	505.62	660.452
119.75	187.542	246.018	377.77	504.039	657.903
120	187.149	243.975	376.866	502.789	656.364
120.25	186.454	245.205	375.461	501.54	654.886
120.5	186.223	246.809	374.448	499.883	653.572
120.75	185.508	245.208	373.796	498.193	651.876
121	185.138	249.521	372.743	496.962	650.599
121.25	184.547	242.358	371.785	495.629	648.978
121.5	184.029	236.571	370.573	493.962	647.319
121.75	183.492	240.905	369.452	492.399	644.838
122	183.036	242.543	368.651	491.242	642.135
122.25	182.634	244.665	367.418	489.796	640.001
122.5	181.668	240.715	366.414	488.598	638.404
122.75	181.339	240.729	365.395	487.291	636.486
123	180.855	236.357	364.592	485.703	634.908
123.25	180.657	237.68	363.19	484.49	633.779
123.5	180.01	238.944	362.318	483.294	632.469
123.75	179.877	233.552	361.35	481.937	631.445
124	179.243	235.234	360.529	480.613	629.796
124.25	178.767	234.418	359.826	479.101	627.697
124.5	178.346	227.572	358.84	478.17	625.339
124.75	177.922	236.815	357.956	476.877	623.334
125	177.335	228.129	356.617	475.492	621.492
125.25	177.21	231.693	355.742	474.373	619.609
125.5	176.439	238.76	355.028	472.917	617.791
125.75	175.826	230.968	354.199	471.999	616.941
126	175.76	232.225	353.45	470.695	615.803
126.25	175.559	229.719	352.378	469.628	615.246
126.5	175.132	230.55	351.379	468.414	612.982
126.75	174.685	229.609	350.587	466.836	611.528
127	173.973	228.581	349.831	465.883	609.975
127.25	173.341	228.072	349.228	464.891	608.346
127.5	173.315	226.238	348.221	463.636	606.128
127.75	172.797	229.816	347.345	462.399	604.406
128	172.711	225.803	346.022	461.104	602.67
128.25	171.976	224.535	345.417	460.325	601.444
128.5	171.626	221.96	344.839	459.153	600.678
128.75	170.904	225.893	344.034	457.803	599.376
129	170.736	228.71	343.302	456.881	598.33
129.25	170.577	222.571	342.39	455.638	596.977
129.5	170.147	223.267	341.36	454.742	595.746
129.75	169.679	223.22	340.708	453.343	594.042
130	169.341	218.756	340.121	452.259	591.875
130.25	168.904	223.785	339.356	450.908	589.995
130.5	168.445	221.435	338.638	450.072	588.69
130.75	168.234	223.151	337.705	449.546	587.655
131	167.871	213.754	336.63	448.28	586.459
131.25	167.719	213.964	335.606	447.411	585.219
131.5	167.015	216.368	334.831	445.886	584.265
131.75	166.553	218.654	334.376	445.042	583.162
132	166.138	218.146	333.785	444.259	582.217
132.25	165.908	219.589	332.859	443.366	580.983
132.5	165.613	218.399	331.963	442.278	579.032
132.75	164.941	217.879	331.16	441.116	577.447
133	164.841	212.85	330.685	440.303	576
133.25	164.062	219.762	330.053	439.588	574.916
133.5	163.881	211.83	329.257	438.412	573.529
133.75	163.774	216.924	328.738	437.657	572.517
134	163.71	213.793	327.876	436.959	571.376
134.25	163.373	210.824	327.198	436.251	570.484
134.5	162.871	212.733	326.583	434.881	569.943
134.75	162.561	213.895	325.551	433.976	568.684
135	162.302	212.973	325.33	433.266	566.959
135.25	162.065	209.018	324.76	432.236	565.568
135.5	161.852	212.257	323.923	431.497	564.041
135.75	161.44	210.167	323.44	430.268	562.972
136	160.931	205.473	322.74	429.753	561.583
136.25	160.74	209.633	322.321	428.618	560.411
136.5	160.553	213.441	321.564	427.934	559.673
136.75	160.143	213.657	321.226	426.891	558.866
137	159.779	202.365	320.195	426.104	557.921
137.25	159.823	209.516	319.19	425.273	557.213
137.5	159.237	206.852	318.819	424.235	555.987
137.75	158.803	202.797	318.457	423.572	554.953
138	158.654	209.283	317.797	422.643	553.849
138.25	158.333	199.449	317.184	421.503	551.905
138.5	158.675	205.235	316.449	420.987	550.812
138.75	157.819	208.252	315.655	420.681	549.839
139	157.702	212.281	315.245	419.544	548.812
[truncated: 883 more rows]

## Sheet: Heat Release Rate
Heat Release Rate	dQnetdth (kJ/rad)
	Load 12%		Load 25%		Load 50%		Load 75%		Load 100%
Crank Angle (Degree)	Unfiltered	Filtered	Unfiltered	Filtered	Unfiltered	Filtered	Unfiltered	Filtered	Unfiltered	Filtered
-156.75	0.335515	-0.00971964	-0.552799	-0.201563	0.588937	0.139033	-0.253469	-0.00680187	-1.56905	-0.104766
-156.5	1.25286	-0.0377657	-1.25648	-0.0661619	-0.572379	-0.034785	0.181545	-0.0675057	0.501052	0.152763
-156.25	-1.9668	-0.280448	0.423405	0.0268309	-0.387175	0.0433266	-0.242317	-0.122892	0.658483	-0.00729819
-156	-0.27316	0.0132055	0.785608	-0.0178319	0.713918	0.111442	-0.0222768	0.0582114	-0.48885	-0.113445
-155.75	0.563936	0.0211292	-1.31206	-0.0442053	0.0626002	0.0403161	0.173086	0.0431739	-0.0722443	0.04519
-155.5	0.250735	-0.0718873	-0.150299	0.0595845	0.167147	0.00285017	0.572234	-0.104221	1.12424	0.00515883
-155.25	-0.141536	-0.0728876	1.03074	0.0563574	-0.447766	-0.0231176	-1.20285	-0.0777097	-1.21112	-0.0927446
-155	-0.748225	-0.0998037	0.429108	-0.02282	0.993899	0.0521877	0.699646	0.0264001	0.367698	0.0245593
-154.75	0.52578	0.0202005	-0.925128	-0.0742426	-0.664304	-0.0212342	-0.010663	-0.0178315	0.669017	-0.0273246
-154.5	0.103701	-0.0263081	-0.487721	0.00256383	0.935453	0.00110943	0.0370445	-0.0761639	-1.02689	-0.0143697
-154.25	0.0550546	-0.0668693	0.801214	-0.00173099	-1.14924	-0.0447063	-0.860507	0.00545337	1.00624	0.025689
-154	-1.17396	-0.0972943	-0.326551	-0.106821	0.208738	-0.00204507	-0.372319	-0.00450676	-1.09956	-0.0700766
-153.75	0.969734	-0.0218044	-0.0232232	-0.0448655	0.293974	-0.04576	1.56872	0.00458315	-0.402983	0.0350395
-153.5	-0.193923	-0.123346	0.521874	0.0299898	0.00266308	-0.050009	-0.172653	-0.0258428	1.0975	0.0922606
-153.25	-0.366229	-0.0482597	-0.274164	-0.0719047	-0.312059	0.0142428	-1.30086	-0.0471023	-0.472557	-0.0270825
-153	0.240732	0.00246954	-0.18257	-0.071745	-0.0925307	0.0171659	0.837344	0.010176	0.14521	0.000160137
-152.75	-0.410697	-0.0564405	0.238961	-0.0900305	0.305287	-0.00379774	-0.16175	-0.0463122	-0.0380799	0.0141622
-152.5	0.451818	-0.0293798	-0.0851171	-0.0627909	0.259681	-0.0364852	0.25733	-0.0127531	-0.15114	0.0672203
-152.25	0.0606943	-0.0173602	-0.157064	-0.146177	-0.440868	-0.086119	-0.593987	-0.0234278	0.798565	-0.0065088
-152	-0.301912	-0.0251557	-0.530669	-0.156137	0.477296	-0.0327758	0.853217	-0.00340117	-0.626307	-0.0177403
-151.75	-0.249195	-0.0710247	-0.249688	-0.0310411	-0.722631	-0.137715	-0.960108	-0.074792	0.0485864	0.00307295
-151.5	-0.419066	-0.0788744	0.293005	-0.00219476	-0.228412	0.0112711	-0.28142	-0.0090111	-0.0483985	-0.0184046
-151.25	-0.045686	-0.0600894	0.72533	-0.0706066	0.251484	0.0230889	1.26446	0.00714831	0.169228	-0.0434471
-151	0.556944	-0.0243662	-0.497072	-0.203108	0.645181	-0.0203164	-0.385247	-0.0680778	-0.0959326	-0.0284511
-150.75	0.141063	-0.0857324	-0.272567	-0.102529	-0.282829	-0.111657	-0.728078	-0.0671354	-0.20013	0.0376703
-150.5	-0.348369	-0.0634373	-0.365425	-0.056163	-0.302167	-0.110414	0.272462	-0.0466828	0.285231	0.00698667
-150.25	-0.140089	-0.044003	0.511357	-0.0259047	-0.0215878	-0.0494743	0.173841	0.00675982	0.492501	-0.00811678
-150	0.572013	-0.0517491	-0.918973	-0.121655	-0.236657	-0.0106214	0.150583	0.0468268	-0.888432	-0.0141174
-149.75	-0.0172608	-0.101371	-0.256668	-0.0622913	0.0925647	-0.041711	-0.393721	-0.013878	0.68625	0.0222441
-149.5	-0.760601	-0.067833	0.720289	-0.0253115	-0.572097	-0.0395601	0.139309	-0.100565	-0.418174	-0.0409826
-149.25	-0.327692	-0.00218172	0.0387758	-0.0616549	0.76723	-0.00776221	-0.3023	-0.095963	-0.16619	0.0528499
-149	-0.231217	-0.081677	-0.391114	-0.0225296	-0.110234	-0.104269	-0.119826	0.00537736	-0.298823	0.0471882
-148.75	0.311546	-0.0126843	-0.599681	-0.0847487	-0.182569	-0.0519674	0.512199	-0.0290059	0.319189	0.0568952
-148.5	-0.0567178	-0.00522544	0.508714	-0.0134346	-0.268229	-0.03146	-0.375824	-0.069966	0.565281	0.0591853
-148.25	0.364014	-0.0137165	0.191094	-0.03134	-0.270395	-0.0720019	-0.523551	-0.0484503	-0.506966	-0.0565633
-148	-0.154025	-0.0798309	-0.0628421	-0.0366388	0.307231	0.0106726	0.806888	0.0260154	0.134196	0.0313212
-147.75	-0.217551	-0.0872774	-0.446142	-0.0448541	0.366941	0.051186	0.574511	-0.0863789	0.432495	0.0756888
-147.5	0.0757973	-0.0775481	-0.325339	-0.0320752	-0.547553	-0.0384556	-0.456465	-0.0448335	-0.524817	-0.019076
-147.25	0.318117	-0.0753681	0.11313	0.00343492	0.114073	-0.0117163	-1.26059	-0.0838157	0.0539828	0.036699
-147	-0.104088	-0.107033	0.356855	0.0347605	-0.254118	-0.0371236	0.185327	0.0141581	0.520151	0.0359253
-146.75	-1.12264	-0.108387	0.430029	-0.0078747	-0.197837	-0.016029	0.711104	0.0226427	-0.222806	-0.010958
-146.5	0.45871	-0.039783	-1.0133	-0.0934516	0.412782	0.0289661	-0.463658	-0.0210958	-0.201754	0.0043246
-146.25	0.386135	-0.045003	0.11346	-0.0153282	0.0225046	-0.0400228	0.102597	-0.0139584	0.34209	0.0396411
-146	-0.141629	-0.0461473	0.329661	-0.00638688	-0.673648	-0.0554007	-0.160667	-0.0728186	-0.592205	-0.0341519
-145.75	-0.29713	-0.0375678	0.138105	-0.0275097	0.55635	0.0333333	0.221106	-0.0195674	0.371879	0.0242426
-145.5	-0.22849	-0.0696375	-0.144995	-0.00195867	0.712366	-0.0532493	-0.317056	-0.0360809	0.577872	0.0446787
-145.25	-0.120258	-0.0454977	-0.318353	-0.0576912	-0.529475	-0.0803951	0.989965	-9.55603e-05	-0.515152	-0.014206
-145	0.0975973	-0.0231722	0.0297619	-0.075285	-0.28016	-0.0661148	-0.846287	-0.127311	0.032933	-0.0114973
-144.75	0.00147204	-0.0631739	0.426386	-0.0216967	-0.139999	-0.0585911	-0.28085	-0.0412649	0.0462461	-0.0498685
-144.5	-0.117634	-0.0961474	-0.0694974	-0.0828856	-0.0431719	-0.0947504	0.270173	-0.0433717	0.051318	-0.00293361
-144.25	-0.436602	-0.0629772	-0.42574	-0.0967118	0.252113	-0.0507977	0.273718	-0.027706	-0.0699804	-0.00986736
-144	0.406509	-0.0333167	-0.232071	-0.115408	-0.277107	-0.0526294	-0.392284	-0.091326	0.151411	-0.0288775
-143.75	0.374692	-0.0712759	0.202873	-0.0309073	-0.131274	-0.0677072	-0.486004	-0.0943535	-0.395841	-0.0258925
-143.5	-0.0558344	-0.116324	0.118433	-0.0559363	0.213692	-0.10799	0.371845	-0.0290219	-0.00825985	0.0141532
-143.25	-0.617827	-0.153907	0.393615	-0.0719091	-0.309476	-0.0691412	0.055971	-0.0368195	0.57624	0.048219
-143	0.0129078	-0.0861385	-0.70232	-0.155849	0.440907	0.0107748	0.0427975	-0.0461171	-0.0109754	-0.00876398
-142.75	0.102997	-0.0689139	-0.494291	-0.105471	-0.386672	-0.117028	-0.282185	-0.0607253	-0.488065	-0.0298923
-142.5	-0.302419	-0.108205	0.565645	-0.0312068	-0.204923	-0.0557266	0.0141694	-0.0180026	-0.350779	0.0349602
-142.25	-0.328263	-0.0501919	-0.185503	-0.0948776	-0.501593	-0.0473829	-0.301918	-0.0587004	0.515595	0.0664838
-142	0.214067	-0.0690739	-0.20776	-0.116598	0.396356	9.98711e-05	0.426831	-0.0206303	-0.0180194	0.00164217
-141.75	-0.139997	-0.068967	-0.612697	-0.0962158	0.233796	-0.0327124	-0.362482	-0.0424128	-0.260081	0.00791706
-141.5	0.0269172	-0.0722392	0.612931	-0.0493007	-0.427886	-0.0426787	-0.422559	-0.05966	0.18126	-0.0007727
-141.25	-0.075793	-0.0375177	-0.0474165	-0.0942204	-0.534099	-0.0357295	0.167312	-0.0336837	0.0046168	-0.0181325
-141	-0.431661	-0.0776092	-0.0412952	-0.0705587	0.602177	-0.000904374	0.29387	-0.027637	0.332398	0.00661306
-140.75	0.059859	-0.0642103	-0.44578	-0.123114	0.489685	-0.06084	-0.0370054	-0.0151974	0.0064098	-0.0126475
-140.5	0.185154	-0.0654147	-0.198539	-0.0757724	-0.837123	-0.112659	-0.103284	-0.0143196	-0.222259	-0.0467018
-140.25	-0.289911	-0.064672	0.248346	-0.0783789	0.226343	-0.0398906	0.145042	-0.0288342	0.160461	0.0028608
-140	0.277709	-0.072125	-0.0710636	-0.0887211	-0.121486	-0.0314262	-0.392809	-0.0829708	-0.0355431	-0.0240934
-139.75	-0.517083	-0.130038	-0.402707	-0.100882	-0.0267646	-0.0447186	0.0787827	-0.0325939	-0.132821	-0.0226313
-139.5	0.215136	-0.06997	-0.00393795	-0.114031	0.0682329	-0.0204989	0.209006	-0.0630051	0.0447295	0.0281651
-139.25	-0.172719	-0.0591599	-0.143546	-0.0924595	0.134133	-0.0772254	-0.534955	-0.0729997	-0.346979	0.00643366
-139	0.374132	-0.079197	0.163735	-0.0855236	-0.358394	-0.090117	-0.162796	0.00995699	0.00766227	0.0159204
-138.75	-0.476708	-0.108878	0.1892	-0.0933182	-0.185848	-0.0570599	0.227778	-0.0129911	0.252072	0.0102468
-138.5	-0.297672	-0.108696	-0.566846	-0.139706	0.00282102	-0.00428387	0.418266	-0.0249804	0.139793	0.0329737
-138.25	0.0478146	-0.0720766	0.0276344	-0.109995	-0.0285055	-0.0267652	-0.0282271	-0.106984	-0.334133	0.000355069
-138	0.192582	-0.0420482	-0.224604	-0.11573	-0.109438	-0.0343871	-0.24843	-0.10197	0.273367	0.00827445
-137.75	-0.364441	-0.133973	0.144925	-0.0771177	0.310987	-0.0771024	-0.396324	-0.107509	-0.109082	-0.00972674
-137.5	-0.30142	-0.0930439	-0.192672	-0.0971328	-0.25441	-0.0824404	0.11096	-0.0414534	-0.0209215	0.0284247
-137.25	0.0835945	-0.0828405	-0.534201	-0.0411504	0.215432	-0.0282708	-0.225329	-0.0445625	0.375142	0.00861457
-137	0.323238	-0.081045	0.211781	-0.078099	-0.499032	-0.102401	0.10906	-0.0423505	-0.172585	-0.0173344
-136.75	-0.373091	-0.0952805	-0.074187	-0.109194	0.00521699	-0.0905227	0.294612	-0.0330991	-0.252112	-0.0121041
-136.5	0.0773212	-0.0734595	0.0857887	-0.0663486	-0.0278228	-0.0699719	-0.392277	-0.0907522	-0.0490738	0.0124899
-136.25	-0.474892	-0.110823	-0.274682	-0.0781785	0.341913	-0.0356633	0.107885	-0.0294267	0.479342	0.040617
-136	0.0685267	-0.0669834	-0.26973	-0.0828242	-0.221992	-0.0725751	-0.401773	-0.0618036	-0.186394	-0.0240144
-135.75	0.348099	-0.0755481	-0.0297216	-0.0641757	-0.104725	-0.0781799	0.0219181	-0.0630931	-0.254939	-4.17544e-05
-135.5	-0.726663	-0.108731	0.161522	-0.051425	-0.536591	-0.0623879	-0.303825	-0.0542657	0.0933553	0.0452885
-135.25	0.0448464	-0.0684727	-0.0552256	-0.0866655	0.257608	-0.00472155	0.264236	-0.0407381	0.272433	0.0479289
-135	-0.199385	-0.0905051	0.367151	-0.0895791	0.287286	-0.0510353	0.0798686	-0.0437032	-0.219023	-0.000811876
-134.75	0.101549	-0.0739536	-0.903688	-0.149173	-0.525875	-0.0858122	-0.203209	-0.0438823	0.115653	0.0338608
-134.5	0.180883	-0.0664153	-0.0991641	-0.0541055	-0.380245	-0.0744373	0.201574	-0.0636378	-0.120282	-0.0536877
-134.25	-0.15488	-0.0851881	0.354262	0.00526348	0.210725	-0.0119621	-0.281919	-0.0773725	-0.00617213	0.00777201
-134	-0.296315	-0.148213	-0.0325098	-0.0984583	0.315263	-0.0358347	0.220979	-0.0577174	0.232198	0.0203975
-133.75	-0.0364947	-0.0656273	-0.321139	-0.0875522	-0.0272052	-0.0596776	-0.215884	-0.0965997	-0.166973	-0.0177069
-133.5	-0.0171204	-0.0793992	-0.083245	-0.0647629	-0.27804	-0.0457448	-0.414668	-0.0720853	0.0533328	-0.00276589
-133.25	0.0162701	-0.034054	0.0977856	-0.084359	0.0531948	-0.0293292	0.110192	-0.0622875	0.198363	-0.0182583
-133	-0.32408	-0.106882	-0.190883	-0.0809021	0.0400726	-0.0382237	-0.168549	-0.0397013	0.119759	-0.0262931
-132.75	-0.175477	-0.101496	-0.0843618	0.00415009	-0.205529	-0.0755197	0.234585	-0.0508531	-0.214974	-0.0176758
-132.5	-0.0338705	-0.0801879	-0.228783	-0.0748532	-0.0604836	-0.0207976	0.0780775	-0.0675871	0.127704	0.0128198
-132.25	0.176932	-0.0254155	0.0469825	-0.0405109	-0.412126	-0.0658259	-0.400765	-0.10245	-0.759833	-0.030567
-132	-0.00684487	-0.0609601	0.494526	-0.0609907	0.244507	-0.0132663	0.0642264	-0.0256538	0.494315	0.0420609
-131.75	-0.78513	-0.116526	-0.682956	-0.0708745	-0.0280006	-0.0456157	-0.0853676	-0.0623344	0.120083	0.00128386
-131.5	0.529542	-0.0435322	0.0765512	-0.0477241	0.0768338	-0.050664	-0.167844	-0.0608174	-0.148846	0.0321877
-131.25	-0.174214	-0.102646	-0.0932455	-0.096848	0.112122	-0.0751586	0.0292595	-0.0563583	-0.0175622	0.00718663
-131	0.436332	-0.0807101	-0.279206	-0.0815332	-0.113883	-0.10486	-0.31669	-0.0648346	-0.101591	-0.0097591
-130.75	-0.712012	-0.160375	0.132355	-0.0556099	-0.0357503	-0.0621648	0.336054	-0.0591592	0.118015	0.0485171
-130.5	-0.270214	-0.0691996	0.659639	-0.078024	-0.332887	-0.101804	-0.280067	-0.074321	0.205932	-0.00771112
-130.25	0.0375994	-0.0780372	-0.874395	-0.16106	0.341692	-0.0789039	0.0672449	-0.0192465	0.0899811	0.0070634
-130	0.513854	-0.0788807	0.11464	-0.114832	-0.510767	-0.161277	-0.270551	-0.0972896	-0.306164	-0.0219068
-129.75	-0.178514	-0.120684	-0.157815	-0.0837908	0.11347	-0.0797362	0.367197	-0.0650191	-0.0335532	0.00629079
-129.5	-0.562499	-0.151813	0.395688	-0.0971834	-0.0789864	-0.0842881	-0.302579	-0.0760218	0.0865448	-0.0087799
-129.25	-0.0551959	-0.107752	-0.451453	-0.19459	-0.0784835	-0.0718633	-0.0701976	-0.0497653	0.429121	0.0254697
-129	-0.0616004	-0.103235	-0.414688	-0.13977	-0.168113	-0.0538136	-0.123253	-0.0713212	-0.398858	-0.00254973
-128.75	0.0451496	-0.111147	0.0599028	-0.117854	-0.184894	-0.0688524	-0.0555041	-0.0537563	-0.18702	0.00306154
-128.5	-0.360321	-0.114329	-0.0199741	-0.117863	0.313071	-0.0718392	-0.259935	-0.0518541	0.48117	0.0428718
-128.25	0.199745	-0.115317	-0.0917861	-0.0866923	-0.432144	-0.0988878	0.184436	-0.0337393	-0.444267	-0.0212884
-128	-0.358589	-0.126069	-0.170718	-0.12319	-0.103884	-0.0283813	0.270678	-0.0524913	0.353678	0.0162099
-127.75	0.0291637	-0.106896	-0.412113	-0.106194	-0.482037	-0.0391942	-0.713186	-0.132829	-0.199721	-0.0178316
-127.5	0.0958174	-0.112418	0.425047	-0.0694865	0.304639	-0.0361849	0.0521535	-0.0341287	-0.0241881	0.0133143
-127.25	-0.489802	-0.134998	-0.291741	-0.124273	0.0679509	-0.0327276	0.25717	-0.0572324	-0.18426	0.00307421
-127	-0.121891	-0.0965386	-0.578373	-0.0746815	0.0452612	-0.0614416	-0.0400145	-0.0802146	0.42904	0.0212271
-126.75	-0.0100268	-0.0926506	0.0967386	-0.0873017	0.102014	-0.0753759	-0.285756	-0.0834514	0.148928	0.00243596
-126.5	-0.140719	-0.0890815	-0.195522	-0.0749236	-0.318501	-0.0830347	0.0523958	-0.065333	-0.342745	-0.0448147
-126.25	0.0133301	-0.110286	0.0598093	-0.0627371	-0.214761	-0.064204	-0.0364825	-0.0591123	0.211083	0.00467472
-126	-0.370202	-0.131432	0.291734	-0.0943343	0.0425847	-0.0287176	-0.0787864	-0.0795683	-0.160432	-0.0179576
-125.75	0.0922338	-0.0898071	-0.456766	-0.125931	0.272922	-0.0431362	-0.00308505	-0.0812099	-0.0692836	0.0287686
-125.5	-0.166864	-0.0938419	-0.000752721	-0.1117	-0.212014	-0.0821698	-0.532699	-0.103052	0.0132618	0.0357191
-125.25	-0.0260517	-0.0932706	-0.0450395	-0.0878086	-0.451944	-0.102783	0.273817	-0.0596954	0.111739	-0.00613561
-125	-0.129991	-0.100843	-0.122817	-0.104524	0.339212	-0.0427693	-0.178884	-0.0762279	-0.126589	0.00592083
-124.75	-0.105205	-0.102859	0.204172	-0.107021	-0.219189	-0.0511798	0.0273484	-0.0346586	-0.00273162	0.0182025
-124.5	-0.0830115	-0.114964	-0.704575	-0.134328	-0.0940819	-0.0880463	-0.0723819	-0.0583244	0.241129	0.026841
-124.25	0.0256638	-0.0856547	0.220519	-0.0625821	0.0254265	-0.0965922	-0.104573	-0.0937438	-0.323579	-0.00335626
-124	-0.35276	-0.0995638	-0.0736571	-0.105713	-0.130195	-0.114998	0.114603	-0.0893508	0.152149	0.0182841
-123.75	-0.198137	-0.110014	-0.256162	-0.100108	0.140102	-0.0525712	-0.241042	-0.108201	-0.0152398	0.0209006
-123.5	0.0460507	-0.0835879	-0.0242368	-0.116276	-0.101601	-0.093827	-0.0952026	-0.0560209	0.306831	0.00797999
-123.25	0.0518858	-0.106029	-0.31445	-0.0739671	-0.117414	-0.096134	-0.221509	-0.0906872	0.00022119	-0.0456242
-123	-0.16115	-0.135021	0.238159	-0.0722056	-0.418148	-0.0876628	-0.09913	-0.0545507	-0.405286	-0.00728946
-122.75	-0.101774	-0.0937649	-0.212197	-0.11695	0.148195	-0.103433	0.108491	-0.0682023	0.232303	0.0155237
-122.5	-0.150152	-0.126949	-0.147784	-0.0994064	0.255107	-0.0388012	0.23681	-0.0803365	-0.00377206	0.0360775
-122.25	-0.226257	-0.109637	-0.0688984	-0.113825	-0.587854	-0.100561	-0.209309	-0.0826306	0.0836533	0.0222667
-122	0.210083	-0.0948272	0.0128857	-0.100845	-0.179541	-0.0359705	-0.426576	-0.103631	-0.0608436	-0.0182116
-121.75	-0.113427	-0.110639	-0.210785	-0.0964802	-0.158629	-0.052208	-0.0606428	-0.0539997	-0.107176	0.00874255
-121.5	-0.457259	-0.123839	-0.0176166	-0.0834825	0.494071	-0.0243359	-0.0738989	-0.0780422	0.178314	0.00436289
-121.25	0.0661212	-0.138341	-0.417836	-0.109712	-0.272456	-0.0956748	0.280758	-0.0547351	-0.144446	-0.0120668
-121	-0.178357	-0.137032	0.398851	-0.0924317	-0.124671	-0.0807692	-0.441865	-0.10644	-0.229212	-0.00578863
-120.75	-0.238033	-0.105725	-0.296836	-0.122509	-0.0327021	-0.104766	0.139856	-0.093301	0.383569	0.010652
-120.5	0.251406	-0.118327	-0.209289	-0.119364	-0.575845	-0.0779193	-0.235646	-0.0906667	-0.177154	0.00161568
-120.25	-0.433615	-0.132337	-0.0367559	-0.104213	0.794508	-0.0189862	-0.0128499	-0.0663113	0.437841	0.00661052
-120	0.0229667	-0.11703	-0.291968	-0.12476	-0.362486	-0.108964	0.213868	-0.069634	-0.141881	-0.0424152
-119.75	-0.0781582	-0.111289	0.0608996	-0.107422	0.0580458	-0.135829	-0.419313	-0.141972	-0.32113	-0.0139616
-119.5	0.0519665	-0.122438	0.0565335	-0.159323	-0.341916	-0.127481	0.0697363	-0.0801745	0.208698	0.00666407
-119.25	-0.245431	-0.150355	-0.0808076	-0.111246	0.120092	-0.0987163	-0.301068	-0.0795017	-0.150972	-0.0183678
-119	-0.602277	-0.111916	-0.279907	-0.137079	-0.219318	-0.104996	0.159173	-0.0742697	0.0140175	0.0211523
-118.75	0.0792071	-0.059459	-0.245037	-0.118112	-0.1234	-0.0990431	-0.236289	-0.0906298	-0.0816642	0.00942387
-118.5	0.134715	-0.111197	0.0980731	-0.131244	-0.364636	-0.0997371	-0.310478	-0.0833659	-0.0648049	-0.00637846
-118.25	-0.364052	-0.141866	-0.26538	-0.128091	0.235762	-0.0632837	0.166199	-0.0621016	0.293206	0.0291111
-118	0.111308	-0.0948415	-0.057784	-0.140997	0.0134857	-0.126603	0.00790796	-0.101187	-0.127206	-0.0161185
-117.75	-0.280548	-0.146421	-0.242218	-0.117306	-0.105265	-0.106247	-0.0460765	-0.0859729	-0.0524155	0.0163072
-117.5	0.0803815	-0.106972	-0.118592	-0.128391	-0.631137	-0.132553	-0.509511	-0.107615	0.142655	-0.00214065
-117.25	-0.189655	-0.124566	-0.458112	-0.138103	0.141525	-0.047856	0.198661	-0.0415042	-0.114873	-0.0189661
-117	-0.227202	-0.0931204	0.537307	-0.078108	-0.0542717	-0.0940137	0.0764643	-0.0854318	-0.0416201	0.00134616
-116.75	0.138966	-0.129594	-0.339143	-0.159113	0.0572916	-0.0754383	-0.248748	-0.0712005	0.244228	0.0157618
-116.5	-0.0777107	-0.153418	-0.0902352	-0.133876	-0.159786	-0.104228	-0.00442815	-0.0535523	-0.103267	-0.0181606
-116.25	-0.438176	-0.165525	-0.376353	-0.123878	-0.13034	-0.107745	-0.16365	-0.082658	-0.239688	0.00551257
-116	-0.171973	-0.134498	0.129598	-0.103907	-0.000102407	-0.0717654	-0.097835	-0.0721273	0.290091	0.00767776
-115.75	0.106196	-0.0988162	-0.394438	-0.137024	-0.397427	-0.0527169	-0.224654	-0.097441	-0.159091	-0.0115065
-115.5	-0.404487	-0.130349	0.179121	-0.126553	0.217039	-0.0461025	0.160047	-0.0789023	0.197052	0.00473342
-115.25	0.113937	-0.0968657	-0.353068	-0.143296	-0.368327	-0.0929458	-0.262501	-0.0942378	-0.236894	-0.0370773
-115	-0.0955563	-0.142892	-0.215709	-0.118508	0.215837	-0.0603785	0.151601	-0.0714601	-0.0255994	0.0161457
-114.75	0.124803	-0.167134	0.141839	-0.107903	-0.320052	-0.107232	-0.240615	-0.08349	0.0882496	0.0105357
-114.5	-0.591938	-0.166057	-0.272745	-0.100425	0.131482	-0.0460012	0.218777	-0.0730948	0.102537	-0.00673233
-114.25	-0.0992721	-0.11505	-0.0867692	-0.10678	-0.230608	-0.0735035	-0.0722663	-0.120848	-0.0949962	-0.0424554
-114	-0.198783	-0.118403	0.00974756	-0.107684	-0.194956	-0.0701027	-0.295485	-0.102427	0.133465	-0.0152981
-113.75	-0.12791	-0.113068	-0.17665	-0.132321	0.22946	-0.0621427	-0.0583425	-0.0992682	-0.218036	-0.0264872
-113.5	0.184849	-0.124109	-0.201571	-0.10723	0.190383	-0.0773489	-0.350973	-0.104629	0.0982483	0.0051117
-113.25	-0.209133	-0.134998	-0.289722	-0.110026	-0.331282	-0.11746	-0.039266	-0.0909977	0.00330832	0.00669918
-113	-0.0696533	-0.114703	0.0116935	-0.088108	-0.251394	-0.0961616	0.0066918	-0.0995703	-0.221056	0.00516096
-112.75	-0.346329	-0.135531	-0.105188	-0.114892	-0.0426541	-0.0663533	-0.0347243	-0.0986103	0.295336	0.00350362
-112.5	-0.337974	-0.138364	-0.109666	-0.101146	-0.252694	-0.0765912	0.0313032	-0.104969	-0.0817001	-0.0174158
-112.25	0.135569	-0.0738438	0.216625	-0.125947	0.292252	-0.0465171	-0.136663	-0.102997	-0.0844303	-0.00744336
-112	-0.0818681	-0.134474	-0.336297	-0.146396	-0.143541	-0.119444	-0.258754	-0.118541	-0.254694	-0.0095148
-111.75	-0.132793	-0.11749	-0.0958154	-0.131652	-0.1966	-0.0907982	0.111939	-0.0826679	0.176577	0.0413177
-111.5	-0.145439	-0.121929	-0.236616	-0.137389	-0.115356	-0.0917514	-0.263894	-0.131992	0.0215741	0.0155292
-111.25	-0.23832	-0.12163	0.07426	-0.137737	0.0773977	-0.118029	-0.111951	-0.0661157	0.0979535	-0.00059001
-111	0.0759608	-0.129535	-0.229532	-0.15398	-0.210729	-0.0931325	-0.214659	-0.0897229	0.114123	-0.0150583
-110.75	-0.00617909	-0.141576	-0.070544	-0.16705	-0.118297	-0.0615547	-0.124992	-0.060294	-0.0120739	-0.0122521
-110.5	-0.277934	-0.155879	-0.256143	-0.16014	0.046688	-0.0961407	0.0162914	-0.0675368	-0.237629	-0.0207311
-110.25	-0.374659	-0.171464	0.0322714	-0.117265	-0.145033	-0.128091	-0.0983071	-0.0966489	0.0861418	-0.0121762
-110	0.307224	-0.124625	-0.357674	-0.127632	0.0480469	-0.123608	0.0510148	-0.0752414	0.0180242	0.0189753
-109.75	-0.470736	-0.150201	0.012129	-0.131765	-0.437015	-0.117338	-0.292098	-0.0762609	-0.105145	0.00334706
-109.5	0.0879762	-0.123972	-0.18886	-0.148805	0.142916	-0.0565493	0.0999767	-0.0745828	0.253631	-0.00832735
-109.25	-0.177184	-0.164858	-0.153178	-0.137826	-0.206133	-0.103553	-0.381298	-0.0940613	-0.0813086	-0.0389779
-109	-0.142451	-0.158969	-0.240103	-0.107682	-0.378135	-0.10071	0.394865	-0.0344086	-0.139618	-0.0135338
-108.75	-0.317365	-0.131864	-0.0881623	-0.133665	0.326366	-0.0734331	-0.348023	-0.101568	-0.0467292	0.00906674
-108.5	-0.044451	-0.135301	-0.360239	-0.111978	0.105049	-0.0913806	0.0796303	-0.0846687	0.142185	0.0149449
-108.25	-0.149207	-0.121545	-0.00143679	-0.0929272	-0.464157	-0.128878	-0.19742	-0.107278	-0.0968634	0.000120215
-108	-0.43379	-0.148493	0.172608	-0.110452	-0.272819	-0.0964703	-0.27483	-0.087695	-0.15208	0.0186834
-107.75	0.0937393	-0.119748	-0.0713997	-0.12391	-0.100197	-0.0631646	0.115767	-0.0730651	0.397658	0.0315072
-107.5	0.0514623	-0.150393	-0.399007	-0.118405	0.11074	-0.0925198	0.0408198	-0.0982589	-0.138259	-0.0246989
-107.25	-0.208448	-0.140968	-0.158273	-0.113448	0.170877	-0.0901625	-0.275317	-0.0982136	-0.221889	-0.0115266
-107	-0.320882	-0.130796	-0.0790688	-0.116383	-0.327125	-0.116695	-0.0948076	-0.0977632	-0.052874	0.0130174
-106.75	-0.118302	-0.1189	0.148263	-0.109357	-0.177699	-0.0936789	0.215229	-0.0773131	0.173132	0.0152792
-106.5	0.128599	-0.137049	-0.499938	-0.139122	-0.105366	-0.0905118	-0.276733	-0.108185	0.0863874	-0.000725534
-106.25	-0.351733	-0.158617	0.128714	-0.102566	0.146891	-0.0690366	-0.179026	-0.115966	0.0120522	-0.00112576
-106	0.0931079	-0.129691	-0.169734	-0.101195	-0.269927	-0.127851	-0.146467	-0.124719	-0.00606205	-0.0117928
-105.75	-0.418686	-0.166016	-0.176688	-0.0893155	-0.140078	-0.113306	-0.00158663	-0.0922634	0.0887682	-0.0194114
-105.5	-0.146337	-0.141583	0.0380328	-0.108861	0.0602383	-0.0986802	-0.128531	-0.124161	-0.023842	-0.0435889
-105.25	-0.21271	-0.14415	-0.0163514	-0.132024	-0.393749	-0.101146	-0.136171	-0.107525	-0.164404	-0.0112165
-105	0.145713	-0.154913	-0.349431	-0.128172	0.134313	-0.087506	0.0412729	-0.0908879	-0.00653569	-0.0173522
-104.75	-0.106729	-0.141339	-0.187626	-0.106244	-0.0944514	-0.108409	-0.270813	-0.10407	0.0235516	0.0172674
-104.5	-0.201924	-0.163066	-0.00880629	-0.0612183	-0.0969606	-0.105508	0.109693	-0.106457	-0.0302565	-0.0173255
-104.25	-0.299796	-0.165632	-0.149387	-0.0875375	-0.146028	-0.104981	-0.0934925	-0.137789	0.0130853	-0.0394552
-104	-0.087074	-0.125088	-0.13438	-0.100599	0.109386	-0.0962406	-0.354541	-0.0967658	0.0823851	-0.0398039
-103.75	-0.0624736	-0.140799	0.142417	-0.0842754	-0.441256	-0.120522	-0.266554	-0.102662	-0.0946179	-0.0491139
-103.5	-0.27014	-0.158441	-0.0509356	-0.117502	-0.124476	-0.112543	0.178089	-0.0855498	-0.0822481	-0.0257298
-103.25	-0.174362	-0.142434	-0.372142	-0.135672	0.00618128	-0.113313	-0.320563	-0.109142	-0.153008	-0.0244875
-103	-0.172006	-0.138046	-0.193594	-0.103062	0.0355838	-0.104464	0.037826	-0.0597068	0.299883	-0.00522154
-102.75	-0.320341	-0.124752	0.0221614	-0.112194	-0.257352	-0.111884	0.0302035	-0.0931318	-0.225762	-0.0165119
-102.5	0.281451	-0.105945	-0.130146	-0.12672	-0.074713	-0.0961574	-0.0905475	-0.105369	0.339661	0.0184709
-102.25	-0.323998	-0.170022	0.26263	-0.116639	-0.0654497	-0.12283	-0.294688	-0.106024	-0.322377	-0.0263648
-102	-0.227584	-0.144889	-0.271999	-0.174146	-0.0916827	-0.116894	-0.203625	-0.0764727	-0.251553	-0.0107051
-101.75	0.105649	-0.133513	-0.279997	-0.168341	-0.0586277	-0.100375	0.316742	-0.0981343	0.00959788	0.00742932
-101.5	-0.244183	-0.149705	0.0288517	-0.150676	-0.133424	-0.119249	-0.413505	-0.156352	-0.0107149	0.00290068
-101.25	-0.238896	-0.148257	-0.189851	-0.158074	-0.361467	-0.1187	-0.0954301	-0.10862	0.139223	0.0278853
-101	-0.110073	-0.145355	-0.232633	-0.173226	-0.132174	-0.0755362	-0.0578376	-0.100196	-0.0698253	-0.00176155
-100.75	-0.130479	-0.165667	-0.0460429	-0.139635	0.0946708	-0.0740322	0.173794	-0.123152	0.039652	0.00281378
-100.5	-0.0390613	-0.16222	-0.284914	-0.170406	-0.0386249	-0.111626	-0.296424	-0.118396	0.18698	-0.0199443
-100.25	-0.132275	-0.145706	-0.123099	-0.154026	-0.100081	-0.0980619	-0.0921688	-0.109363	0.124066	-0.0327677
-100	-0.359322	-0.16043	-0.0293309	-0.153088	-0.341436	-0.0901103	-0.0970935	-0.117846	-0.108696	-0.0431757
-99.75	-0.0726655	-0.157251	-0.312446	-0.175065	-0.0060895	-0.0920749	0.000821004	-0.117008	-0.16578	-0.0102468
-99.5	-0.113824	-0.163737	-0.213946	-0.136915	0.0735044	-0.05802	-0.420241	-0.109134	-0.0702097	-0.0112208
-99.25	-0.056267	-0.154262	-0.103351	-0.152754	-0.247364	-0.113657	-0.265431	-0.0949702	-0.0356885	-0.00750801
-99	-0.229703	-0.175692	-0.0451258	-0.152334	-0.127939	-0.083403	0.0638071	-0.0647531	0.239131	-0.000213975
-98.75	-0.209883	-0.178482	-0.341374	-0.151691	0.0701716	-0.0943468	-0.0111825	-0.0942572	-0.157245	0.00727976
-98.5	-0.313194	-0.147694	0.103284	-0.130916	-0.117134	-0.121807	-0.287401	-0.098225	-0.024072	0.0102239
-98.25	-0.096008	-0.131545	-0.353759	-0.187732	-0.281272	-0.106046	0.221352	-0.0715211	-0.187929	-0.00853962
-98	0.126083	-0.155488	-0.121117	-0.17775	0.0970203	-0.0604298	-0.206096	-0.103348	0.0587454	0.0158388
-97.75	-0.279512	-0.157354	-0.113717	-0.173677	-0.0205652	-0.130607	-0.17699	-0.105535	0.0199859	0.0101038
-97.5	-0.32754	-0.158655	-0.249098	-0.163049	-0.361082	-0.129576	-0.0887204	-0.100014	0.220593	0.00735112
-97.25	-0.137521	-0.146042	0.0690532	-0.184318	0.33446	-0.111492	0.0795677	-0.10241	-0.17552	-0.0151835
-97	-0.0190734	-0.169756	-0.372335	-0.186238	-0.482861	-0.161088	-0.278607	-0.10443	-0.0330818	-0.0142652
-96.75	-0.270568	-0.140471	-0.0991489	-0.150754	0.0551721	-0.100687	0.0367393	-0.114822	0.0372518	0.0189236
-96.5	-0.257598	-0.138514	-0.0387002	-0.15641	-0.237378	-0.144361	-0.231234	-0.122124	0.314068	0.0387322
-96.25	0.0979932	-0.146712	-0.133623	-0.173888	-0.204431	-0.123488	-0.0508607	-0.138338	-0.127803	-0.00509662
-96	-0.15171	-0.184183	-0.464875	-0.210489	0.0404747	-0.0877914	-0.0203616	-0.11328	-0.211707	-0.0344561
-95.75	-0.335429	-0.162864	-0.253942	-0.172176	0.174892	-0.116345	-0.0969181	-0.111443	0.0558553	0.0106786
-95.5	0.107418	-0.142516	-0.0803886	-0.168102	-0.604754	-0.159586	-0.227962	-0.128655	0.00139579	0.0135194
-95.25	-0.292522	-0.179244	-0.00743366	-0.166262	-0.0102479	-0.0969642	-0.121784	-0.102441	-0.00754127	0.00714269
-95	-0.201414	-0.183171	-0.46179	-0.193067	-0.180242	-0.104511	-0.112682	-0.118334	-0.00475285	-0.000161188
-94.75	-0.374655	-0.180178	0.049859	-0.15918	-0.161501	-0.101669	0.0593713	-0.113834	-0.166337	-0.0234819
-94.5	0.273777	-0.140355	-0.0174925	-0.174824	0.121143	-0.0919369	-0.382524	-0.126392	0.298806	0.019287
-94.25	-0.251003	-0.188497	-0.155715	-0.192323	-0.381568	-0.108766	-0.0362883	-0.0987593	0.235338	0.0103569
-94	-0.339572	-0.167336	-0.21348	-0.164218	-0.0286448	-0.120545	-0.39337	-0.139327	-0.12422	-0.0130921
-93.75	-0.276723	-0.143863	-0.499632	-0.183774	0.152534	-0.0824078	0.199719	-0.0699111	-0.421398	-0.023826
-93.5	0.0614861	-0.158442	-0.0817424	-0.176906	-0.245064	-0.119962	-0.00198647	-0.092946	0.23964	-0.0175453
-93.25	-0.131948	-0.17006	-0.213203	-0.177081	-0.25752	-0.129645	-0.269048	-0.125022	0.0842634	0.0150909
-93	-0.25987	-0.170963	-0.0619896	-0.155417	0.0214687	-0.108834	0.0341815	-0.119668	-0.0623715	-0.00321552
-92.75	-0.331788	-0.160337	-0.275482	-0.158906	-0.0857157	-0.10875	-0.280715	-0.121472	-0.08058	0.00615956
-92.5	-0.171479	-0.138297	-0.122922	-0.134979	-0.151824	-0.11591	-0.06768	-0.112413	-0.23796	-0.0129212
-92.25	0.0235717	-0.143455	-0.106586	-0.158686	-0.0641781	-0.12365	-0.0662046	-0.106872	0.261352	0.0410543
-92	-0.20764	-0.16119	-0.192476	-0.159274	-0.0471445	-0.133091	-0.106201	-0.117519	0.209504	-0.0249547
-91.75	-0.0393961	-0.147488	0.125331	-0.141785	-0.499363	-0.113862	-0.441969	-0.139446	0.0008482	-0.0256609
-91.5	-0.104847	-0.172852	-0.409042	-0.178941	0.352729	-0.100744	0.300792	-0.107712	-0.231559	-0.0312996
-91.25	-0.422508	-0.19141	-0.430951	-0.160963	-0.223008	-0.130485	-0.0306305	-0.102324	-0.358591	-0.0113218
-91	-0.0547002	-0.152755	-0.0834938	-0.137721	-0.341896	-0.10299	-0.322748	-0.106761	0.566002	0.0175622
-90.75	-0.140972	-0.176202	0.00343882	-0.144325	-0.0494061	-0.106142	-0.215505	-0.116559	-0.0988008	-0.0298898
-90.5	-0.153611	-0.164869	-0.0968787	-0.155348	0.0223051	-0.12088	0.01614	-0.11379	0.0313793	-0.0140552
-90.25	-0.111384	-0.18482	-0.0362099	-0.141764	-0.157312	-0.109866	-0.190123	-0.123358	-0.271388	-0.0193356
-90	-0.223062	-0.169504	-0.359997	-0.18496	-0.229229	-0.102858	-0.012272	-0.093733	0.301795	-0.00025319
-89.75	-0.15378	-0.17341	-0.112464	-0.154735	-0.158583	-0.100106	-0.172674	-0.112808	-0.398738	-0.0378195
-89.5	-0.0706185	-0.171328	-0.0175829	-0.142658	0.145143	-0.100246	-0.325471	-0.128921	0.202442	-0.000533515
-89.25	-0.293041	-0.188945	-0.246228	-0.146576	-0.368183	-0.132897	-0.124627	-0.10316	-0.0555383	-0.0186511
-89	-0.290425	-0.165253	-0.229262	-0.170366	0.0553202	-0.0929772	0.354674	-0.0915954	-0.0317814	-0.0246343
-88.75	-0.0359572	-0.164423	-0.198533	-0.164506	0.0519414	-0.107752	-0.0750004	-0.121303	-0.0697505	-0.00770962
-88.5	-0.289164	-0.188567	-0.149532	-0.159176	-0.373414	-0.134311	-0.420728	-0.154732	0.0914815	-0.0105844
-88.25	-0.0276455	-0.148063	-0.106796	-0.153813	-0.196791	-0.125505	-0.187819	-0.13946	0.0595451	-0.0331883
-88	-0.353119	-0.148586	0.0389689	-0.164443	0.132448	-0.100069	-0.0795367	-0.10271	-0.0214241	-0.0228004
-87.75	0.0417711	-0.153379	-0.468177	-0.197628	-0.0872284	-0.100617	0.106124	-0.108465	-0.0805639	-0.0330141
-87.5	-0.262119	-0.179058	-0.0577441	-0.152613	-0.20171	-0.1139	-0.203027	-0.109693	-0.0738679	-0.0213377
-87.25	-0.132965	-0.175056	0.00830942	-0.163626	-0.159988	-0.132367	-0.3338	-0.139584	-0.0258778	-0.0148879
-87	-0.246784	-0.160932	-0.0567618	-0.179205	-0.181368	-0.131828	-0.0678552	-0.104898	0.0212658	0.00776707
-86.75	-0.0561204	-0.15098	-0.484131	-0.17494	0.0310167	-0.0933607	-0.00898591	-0.12338	-0.11537	-0.0323194
-86.5	-0.282128	-0.173767	-0.17066	-0.157951	-0.0924323	-0.105917	0.057603	-0.105453	0.137465	-0.0217711
-86.25	-0.277398	-0.156533	-0.145238	-0.146511	-0.213641	-0.112264	-0.409298	-0.123906	-0.0984978	-0.00735989
-86	0.11588	-0.168927	-0.0959018	-0.146603	-0.285353	-0.132988	-0.26801	-0.112202	-0.134558	0.000670773
-85.75	-0.0328794	-0.186751	-0.213093	-0.141568	0.0575705	-0.0977862	0.179682	-0.103002	0.163424	0.000794412
-85.5	-0.401048	-0.203625	-0.292884	-0.143242	0.126958	-0.115231	-0.137086	-0.0900119	-0.123561	-0.0405622
-85.25	-0.215021	-0.160926	-0.0180216	-0.149373	-0.220054	-0.122055	0.0938512	-0.128549	0.0361999	-0.016738
-85	-0.222099	-0.18058	-0.167881	-0.1644	-0.386381	-0.135308	-0.501943	-0.121223	-0.00937004	-0.0183526
-84.75	0.00827699	-0.145067	-0.147475	-0.154201	-0.154597	-0.093675	0.0130615	-0.10691	0.200672	-0.0121474
-84.5	-0.147267	-0.16944	-0.0141133	-0.162528	0.203306	-0.106433	-0.252671	-0.116069	-0.379598	-0.0485475
-84.25	-0.283986	-0.175753	-0.314241	-0.189349	-0.0945473	-0.137003	0.170284	-0.0990409	-0.0098871	0.00349338
-84	-0.109783	-0.166874	-0.0562581	-0.163677	-0.155903	-0.137049	-0.126931	-0.10373	0.281577	0.000139502
-83.75	-0.401339	-0.171018	-0.146162	-0.167055	-0.420881	-0.130045	-0.292256	-0.143141	-0.0181912	-0.0163115
-83.5	-0.0623612	-0.141696	-0.0455525	-0.15881	0.0666666	-0.11553	-0.176012	-0.127063	-0.133322	-0.0352639
-83.25	-0.201621	-0.151324	-0.229833	-0.1906	-0.116878	-0.138918	0.309584	-0.12215	-0.250142	-0.010755
-83	0.0259431	-0.153955	-0.354189	-0.193834	0.0587187	-0.123621	-0.52246	-0.140732	0.114681	0.029945
-82.75	-0.41156	-0.196034	-0.168293	-0.17544	-0.352582	-0.12542	0.167112	-0.112966	0.0200545	0.0112842
-82.5	0.133027	-0.151562	-0.0658901	-0.158386	0.0299474	-0.117741	-0.35881	-0.143478	0.0526813	0.00568976
-82.25	-0.235454	-0.174027	-0.23075	-0.146455	-0.282178	-0.155255	-0.0785268	-0.125628	-0.163328	-0.0142292
-82	-0.210397	-0.173136	-0.282319	-0.15822	-0.102397	-0.108473	-0.0823925	-0.121378	0.14081	0.00812281
-81.75	-0.195192	-0.187517	-0.0575196	-0.14264	-0.0950053	-0.117103	0.123389	-0.117018	-0.0434259	-0.00443102
-81.5	-0.151224	-0.179594	-0.0900438	-0.154349	-0.0858657	-0.108231	-0.521036	-0.142364	0.117068	0.00886769
-81.25	-0.108125	-0.163995	-0.0637049	-0.163068	-0.27573	-0.134493	-0.131481	-0.106323	-0.207715	-0.0223558
-81	-0.158634	-0.172329	-0.363457	-0.15845	-0.167214	-0.122892	-0.12688	-0.122578	0.111767	0.0103879
-80.75	-0.227935	-0.179787	-0.262172	-0.157194	0.0360988	-0.108485	0.123762	-0.0987883	0.156859	-0.00265288
-80.5	-0.394847	-0.164538	-0.170247	-0.141529	0.0407305	-0.0953048	-0.244794	-0.116393	-0.0719278	-0.0202626
-80.25	0.0331587	-0.142864	0.00223985	-0.144008	-0.275794	-0.126605	-0.138015	-0.130361	-0.0358896	-0.0262536
-80	-0.0916171	-0.147784	0.0534173	-0.174338	-0.345195	-0.13238	-0.180303	-0.116504	-0.146508	-0.0096627
-79.75	-0.226548	-0.188615	-0.348399	-0.190219	0.185645	-0.107662	-0.0360309	-0.118354	0.0601918	0.00565642
-79.5	-0.354207	-0.186571	-0.126515	-0.154509	-0.188701	-0.114051	-0.0387866	-0.116077	0.0152719	0.0082701
-79.25	-0.115957	-0.156709	-0.174613	-0.165651	-0.00628364	-0.116067	-0.130071	-0.123732	0.0895613	0.00913813
-79	0.00476452	-0.167781	-0.177233	-0.158114	-0.348486	-0.12932	-0.160629	-0.125709	-0.195167	-0.0164253
-78.75	-0.191472	-0.194848	-0.0175195	-0.146089	-0.159715	-0.132288	-0.294035	-0.124342	0.119722	-0.0100123
-78.5	-0.233211	-0.190279	-0.350905	-0.173052	-0.0231515	-0.10565	0.11102	-0.0884019	-0.018641	-0.0282239
-78.25	-0.0754474	-0.18479	-0.105518	-0.155402	0.167903	-0.107898	-0.0522834	-0.124444	-0.0192385	-0.0106445
-78	-0.178108	-0.185359	-0.195035	-0.167474	-0.272276	-0.131811	-0.384473	-0.130172	-0.131838	0.00838812
-77.75	-0.0160344	-0.195403	-0.301062	-0.168713	-0.333541	-0.148343	0.000556392	-0.109751	0.13002	-0.00914265
-77.5	-0.49993	-0.192063	-0.105389	-0.158392	-0.0980143	-0.111042	-0.198811	-0.131644	0.00668295	-0.0173619
-77.25	-0.206111	-0.177009	0.00870201	-0.151126	0.121756	-0.0978984	-0.0132615	-0.112291	0.0863286	-0.0268585
-77	-0.0555828	-0.160085	-0.23794	-0.168513	-0.208861	-0.127955	-0.115331	-0.104327	0.0239521	-0.0273743
-76.75	-0.226674	-0.176655	-0.0992369	-0.15556	-0.138811	-0.117008	-0.149845	-0.122544	-0.166073	-0.0247543
-76.5	-0.265914	-0.166133	-0.0569915	-0.189072	-0.378167	-0.138818	-0.146959	-0.123162	-0.131037	-0.0212762
-76.25	-0.145777	-0.154564	-0.287145	-0.176828	0.106661	-0.0900303	0.0653679	-0.114577	-0.0623941	0.00675283
-76	-0.178323	-0.167016	-0.174406	-0.170846	-0.0456327	-0.114451	-0.249401	-0.118223	0.157152	0.00488174
-75.75	-0.0811391	-0.188071	-0.226236	-0.169889	-0.0712253	-0.12796	-0.109562	-0.132017	0.171088	-0.0194439
-75.5	-0.27854	-0.178948	-0.207421	-0.160695	-0.437594	-0.135241	-0.180267	-0.122755	-0.307146	-0.019954
-75.25	0.0173584	-0.168091	-0.197855	-0.167078	0.0394665	-0.10379	-0.218372	-0.130207	0.0478271	-0.00941964
-75	-0.349383	-0.193086	-0.0327303	-0.141039	0.0334228	-0.108802	-0.00527448	-0.116651	-0.0882824	0.00693902
-74.75	-0.0368743	-0.165886	-0.165167	-0.164061	-0.178809	-0.139092	0.0663707	-0.115113	0.0811707	0.0165025
-74.5	-0.221286	-0.17903	-0.108407	-0.182803	-0.0993925	-0.105475	-0.2975	-0.127285	0.0501519	-0.00760422
-74.25	-0.121451	-0.176091	-0.434364	-0.180775	-0.356911	-0.128606	-0.156024	-0.124236	-0.131292	-0.00805318
-74	-0.15022	-0.186088	0.0654466	-0.157276	0.109711	-0.110051	-0.0611069	-0.132056	0.149253	-0.00708532
-73.75	-0.270304	-0.185745	-0.227322	-0.183777	-0.137542	-0.140587	0.0289102	-0.138602	-0.081105	-0.0165655
-73.5	-0.388872	-0.1817	-0.164838	-0.167859	-0.180723	-0.130168	-0.387342	-0.151881	-0.086104	0.00368588
-73.25	0.0100879	-0.163677	-0.134297	-0.172483	-0.144035	-0.121018	-0.016942	-0.114847	0.165987	0.00299191
-73	-0.169966	-0.178722	-0.271245	-0.189488	-0.123091	-0.118211	-0.254785	-0.137818	-0.201802	-0.0275813
-72.75	-0.232593	-0.184714	0.0625296	-0.158879	-0.0106526	-0.140814	-0.0828141	-0.117328	0.211414	0.0042454
-72.5	-0.0773822	-0.181214	-0.262947	-0.190709	-0.269476	-0.129546	0.0101023	-0.119131	0.00735241	-0.0137814
-72.25	-0.168318	-0.189941	-0.352588	-0.179079	0.157359	-0.124829	-0.0553531	-0.131886	-0.159897	-0.0204892
-72	-0.191888	-0.17946	-0.0881237	-0.156976	-0.330696	-0.165504	-0.267001	-0.138058	0.0456623	-0.0122651
-71.75	-0.221428	-0.172435	-0.199374	-0.165697	-0.171365	-0.131527	-0.234231	-0.129369	-0.121614	-0.015578
-71.5	-0.146788	-0.181467	-0.199567	-0.159271	-0.195644	-0.135683	-0.126564	-0.118036	0.0544509	-0.00282666
-71.25	-0.229851	-0.184371	-0.0681352	-0.168215	-0.0333583	-0.126604	-0.103882	-0.12345	0.121409	0.00214691
-71	-0.208642	-0.168435	-0.21108	-0.16957	-0.0892196	-0.119794	-0.017004	-0.111755	-0.0930436	-0.0146062
-70.75	-0.140366	-0.161642	-0.304354	-0.172653	-0.115967	-0.140306	-0.246648	-0.135914	-0.139746	-0.0224953
-70.5	-0.229879	-0.164578	0.0348511	-0.169043	-0.349117	-0.152215	-0.0498862	-0.12977	0.116465	0.00579854
-70.25	-0.197598	-0.188062	-0.255773	-0.177718	0.102021	-0.128533	-0.100843	-0.138767	0.0311461	-0.017264
-70	-0.164646	-0.174784	-0.146642	-0.171855	-0.222302	-0.132239	-0.117451	-0.127049	-0.0597256	-0.000855619
-69.75	-0.0635147	-0.170473	-0.131559	-0.171247	-0.249389	-0.135613	-0.117073	-0.119731	-0.0776565	-0.0124491
-69.5	-0.121641	-0.198043	-0.175334	-0.172939	0.00906982	-0.114328	-0.180106	-0.142157	0.0125337	-0.0112796
-69.25	-0.31174	-0.188183	-0.135115	-0.179694	-0.212923	-0.129406	-0.120905	-0.132294	0.00589986	-0.0184971
-69	-0.175835	-0.16397	-0.289009	-0.180327	-0.104854	-0.136968	-0.180703	-0.128077	0.104187	-0.018079
-68.75	-0.0704861	-0.185173	-0.0816824	-0.17428	0.0347434	-0.11906	0.0130637	-0.116581	-0.0461217	-0.0321694
-68.5	-0.140712	-0.197516	-0.241913	-0.176788	-0.294342	-0.1358	-0.258593	-0.144399	-0.171935	-0.0289696
-68.25	-0.169731	-0.194337	-0.268251	-0.180945	-0.235061	-0.123292	-0.185205	-0.130811	0.143193	-0.0175865
-68	-0.464712	-0.19853	-0.0519044	-0.16714	-0.112292	-0.119544	-0.139854	-0.127577	-0.114161	-0.0228231
-67.75	-0.064824	-0.159892	-0.197143	-0.170865	0.0649636	-0.102838	0.016334	-0.119768	0.19523	-0.00274254
-67.5	-0.121532	-0.169576	-0.140563	-0.178737	-0.25605	-0.135759	-0.0442693	-0.138898	-0.17566	-0.0143882
-67.25	-0.33922	-0.189165	-0.148471	-0.173149	-0.0365368	-0.123748	-0.341336	-0.134058	-0.0659611	-0.020694
-67	-0.0230362	-0.1873	-0.242885	-0.176183	-0.141703	-0.128816	-0.0814721	-0.120349	-0.0596416	-0.0287967
-66.75	-0.0696114	-0.194686	-0.141446	-0.157102	-0.288545	-0.134214	-0.0787396	-0.12534	0.0100809	-0.0131837
-66.5	-0.387864	-0.21196	-0.228546	-0.171933	0.0742237	-0.118858	-0.0657437	-0.126725	-0.0367173	-0.0141833
-66.25	-0.193919	-0.185428	-0.106756	-0.17023	-0.132658	-0.140529	-0.265117	-0.141516	-0.0141241	-0.00901453
-66	-0.108921	-0.174125	-0.283489	-0.180434	-0.169261	-0.136925	-0.122709	-0.127082	-0.0581047	-0.0127383
-65.75	-0.211655	-0.175912	-0.130191	-0.164263	-0.19758	-0.132918	-0.152859	-0.118753	0.0908272	-0.0262279
-65.5	-0.0783333	-0.182683	-0.0891558	-0.165439	0.0547632	-0.128604	-0.0617706	-0.131421	0.0866452	-0.0181175
-65.25	-0.161666	-0.189019	-0.275867	-0.173989	-0.264239	-0.151034	-0.174968	-0.149248	0.0787734	-0.0347244
-65	-0.317426	-0.180492	-0.0846827	-0.159948	-0.135949	-0.116869	0.00413823	-0.116712	-0.238718	-0.048986
-64.75	-0.320567	-0.170943	-0.178813	-0.171019	-0.0872165	-0.122436	-0.204253	-0.13566	-0.146988	-0.0317496
-64.5	-0.0968973	-0.166096	-0.0520767	-0.168546	-0.195677	-0.120423	-0.131374	-0.124087	0.0964881	-0.025401
-64.25	-0.242348	-0.167591	-0.289755	-0.167264	-0.134987	-0.120505	-0.0925944	-0.143564	8.50253e-05	-0.02318
-64	-0.122548	-0.172826	-0.211511	-0.171645	-0.142489	-0.118409	-0.213652	-0.145242	0.0149704	-0.0201352
-63.75	-0.0808899	-0.174252	-0.208801	-0.171328	-0.0966152	-0.127422	-0.120782	-0.130953	-0.0513615	-0.0292256
-63.5	-0.126786	-0.19095	-0.12178	-0.168271	-0.129187	-0.127126	-0.0394182	-0.139157	-0.193001	-0.03733
-63.25	-0.279366	-0.178622	-0.141945	-0.168746	-0.154441	-0.128399	-0.279533	-0.138731	0.171932	-0.0136085
-63	-0.141692	-0.173802	-0.174654	-0.167785	-0.169544	-0.144504	-0.240042	-0.124372	-0.0794238	-0.0288101
-62.75	-0.0763949	-0.171133	-0.135463	-0.167544	0.0774166	-0.113703	0.150392	-0.105779	-0.0638429	-0.0200806
-62.5	-0.221939	-0.199086	-0.195393	-0.163842	-0.191615	-0.142328	-0.185339	-0.138582	-0.0663544	-0.0306317
-62.25	-0.272103	-0.199705	-0.154084	-0.174309	-0.0670877	-0.139925	-0.0885258	-0.135937	-0.0835011	-0.0318869
-62	-0.111846	-0.191282	-0.0392581	-0.165516	-0.196499	-0.143002	-0.326149	-0.136661	0.118697	-0.00767142
-61.75	-0.294691	-0.184911	-0.333565	-0.180278	-0.114026	-0.128378	-0.109376	-0.111491	0.0305336	-0.0198719
-61.5	-0.136808	-0.173185	-0.208335	-0.16745	-0.232625	-0.137207	-0.070753	-0.115856	-0.0759334	-0.0228552
-61.25	-0.24787	-0.185885	-0.17823	-0.163268	-0.0936519	-0.124945	-0.20283	-0.127086	-0.132406	-0.0289463
-61	-0.00350602	-0.170739	-0.12653	-0.159748	-0.141919	-0.131319	-0.0351525	-0.113441	0.0442141	-0.00899527
-60.75	-0.231174	-0.182844	-0.132338	-0.170223	-0.315492	-0.13116	-0.135947	-0.119994	0.0199152	-0.0044433
-60.5	-0.115	-0.179056	-0.172243	-0.173034	0.138465	-0.110615	-0.054114	-0.126335	0.00787152	-0.0277794
-60.25	-0.355917	-0.189823	-0.0984468	-0.168222	-0.208834	-0.132909	-0.177636	-0.134752	-0.169354	-0.0295562
-60	-0.228133	-0.178909	-0.300062	-0.179939	-0.167586	-0.131205	-0.15889	-0.122225	-0.0789063	-0.0235397
-59.75	-0.187877	-0.170552	-0.0661486	-0.150748	-0.0978491	-0.126411	-0.0957647	-0.127278	0.158654	0.00570492
-59.5	-0.0481352	-0.178328	-0.186881	-0.174271	-0.050259	-0.136933	-0.0744471	-0.127938	-0.00330703	-0.0197575
-59.25	-0.177434	-0.196884	-0.20529	-0.174152	-0.202322	-0.138226	-0.153027	-0.131312	0.000700722	-0.015879
-59	-0.263808	-0.191908	-0.166515	-0.177027	-0.110007	-0.128093	-0.183054	-0.139492	-0.136845	-0.028439
-58.75	-0.0964021	-0.164744	-0.143029	-0.174684	-0.157387	-0.12939	-0.0663761	-0.118185	0.0671046	-0.024163
-58.5	-0.124558	-0.174881	-0.23128	-0.177094	-0.140329	-0.114529	-0.10068	-0.128245	0.0897338	-0.0223496
-58.25	-0.193293	-0.1819	-0.160443	-0.16249	-0.11004	-0.125498	-0.19936	-0.135362	-0.213445	-0.0284739
-58	-0.222674	-0.189937	-0.124129	-0.17104	-0.0844747	-0.130095	-0.138283	-0.122267	-0.00989709	-0.00648959
-57.75	-0.246779	-0.185252	-0.215615	-0.16639	-0.191797	-0.130198	-0.0523645	-0.115626	-0.109189	-0.0108909
-57.5	-0.144558	-0.185083	-0.00815125	-0.161911	-0.119649	-0.117751	-0.209422	-0.132506	0.213539	-0.00526989
-57.25	-0.265639	-0.188547	-0.301378	-0.184244	-0.203064	-0.122166	-0.102367	-0.129487	-0.0959706	-0.0249853
-57	-0.233692	-0.178253	-0.185689	-0.169584	-0.0631914	-0.112751	-0.108191	-0.127742	0.0354784	-0.0233381
-56.75	-0.127677	-0.167241	-0.234042	-0.169643	-0.100994	-0.135002	-0.234825	-0.138935	-0.124899	-0.0237425
-56.5	0.00782793	-0.173601	-0.143083	-0.157847	-0.122973	-0.119632	0.0300206	-0.122566	-0.0940856	-0.0188719
-56.25	-0.197771	-0.18114	-0.167128	-0.160042	-0.00877557	-0.122465	-0.166974	-0.130003	0.0852392	-0.000988971
-56	-0.194742	-0.177619	-0.0852406	-0.157108	-0.250026	-0.145429	-0.171854	-0.117223	0.0284903	-0.0160364
-55.75	-0.273669	-0.175551	-0.245942	-0.170787	-0.156008	-0.123205	-0.0684081	-0.119474	0.00639766	-0.0164828
-55.5	-0.17582	-0.185128	-0.0776281	-0.165208	-0.0855045	-0.11855	-0.0718713	-0.122532	-0.0539105	-0.0174357
-55.25	-0.245086	-0.185663	-0.170823	-0.169104	-0.0673304	-0.13018	-0.221166	-0.144047	-0.0529782	-0.0255017
-55	-0.179197	-0.176616	-0.231481	-0.167217	-0.163796	-0.141922	-0.179232	-0.126657	0.016385	-0.0120885
-54.75	-0.162698	-0.17549	-0.154779	-0.16423	-0.108916	-0.132602	-0.0849188	-0.122574	-0.0794984	-0.0160166
-54.5	-0.123579	-0.1747	-0.18628	-0.171037	-0.285692	-0.126794	-0.22012	-0.122455	0.0314346	-0.0132014
-54.25	-0.191278	-0.17903	-0.116087	-0.167456	0.052705	-0.119442	-0.0711383	-0.106581	-0.0761931	-0.0187812
-54	-0.0675564	-0.173667	-0.165033	-0.168112	-0.151308	-0.133852	-0.0443483	-0.118869	0.0847437	-0.00725379
-53.75	-0.162564	-0.18441	-0.137791	-0.173044	-0.238414	-0.133477	-0.0391725	-0.127507	-0.0652347	-0.0216164
-53.5	-0.17406	-0.191634	-0.222025	-0.177443	-0.0277892	-0.12157	-0.194363	-0.138922	0.0240257	-0.0217053
-53.25	-0.369436	-0.191434	-0.190149	-0.166697	-0.109451	-0.132109	-0.0989857	-0.132901	-0.00313069	-0.0207014
-53	-0.181176	-0.168775	-0.11659	-0.167744	-0.201807	-0.127162	-0.287028	-0.135728	-0.134571	-0.0166482
-52.75	-0.154618	-0.174395	-0.151955	-0.175079	-0.18475	-0.126267	-0.0472646	-0.122445	0.081154	-0.0128359
-52.5	-0.16793	-0.179682	-0.201615	-0.174987	-0.0705918	-0.116055	-0.138403	-0.134781	-0.0228964	-0.0179198
-52.25	-0.154802	-0.174079	-0.222849	-0.18297	-0.0508393	-0.129556	-0.083731	-0.13389	-0.0513466	-0.0237733
-52	-0.166878	-0.174308	-0.15047	-0.1715	-0.212175	-0.140648	-0.0613725	-0.128166	-0.0243633	-0.0242753
-51.75	-0.137652	-0.185538	-0.122646	-0.162226	-0.0913952	-0.131263	-0.19402	-0.148446	0.039081	-0.0220075
-51.5	-0.174985	-0.186405	-0.214351	-0.171406	-0.14756	-0.127378	-0.130729	-0.137099	-0.0588822	-0.0313091
-51.25	-0.234802	-0.183787	-0.18178	-0.172693	-0.119345	-0.130863	-0.15332	-0.142448	-0.0661242	-0.0140871
-51	-0.172058	-0.180823	-0.114563	-0.176199	-0.133176	-0.133949	-0.13416	-0.135335	0.0340651	-0.0203835
-50.75	-0.142851	-0.185815	-0.200623	-0.178491	-0.0599823	-0.129803	-0.127254	-0.133072	0.0374009	-0.0278269
-50.5	-0.237369	-0.192861	-0.189934	-0.176558	-0.192855	-0.140892	-0.154199	-0.137824	-0.0964475	-0.0377448
-50.25	-0.207488	-0.188467	-0.151041	-0.178694	-0.0826284	-0.135819	-0.170619	-0.132863	0.0303152	-0.0325542
-50	-0.111902	-0.184663	-0.281439	-0.177486	-0.205607	-0.140966	-0.129491	-0.140418	-0.0814312	-0.0282057
-49.75	-0.157092	-0.184728	-0.108155	-0.175969	-0.161757	-0.142334	-0.026491	-0.129903	-0.0563666	-0.0268464
-49.5	-0.279182	-0.185196	-0.0577272	-0.177894	-0.118324	-0.128742	-0.264179	-0.141958	-0.00168575	-0.0273371
-49.25	-0.14632	-0.177106	-0.214452	-0.191942	-0.0525494	-0.131122	-0.0805511	-0.134683	-0.0539344	-0.0352683
-49	-0.148802	-0.183376	-0.227218	-0.18367	-0.182407	-0.154254	-0.184212	-0.13143	0.113338	-0.0336784
-48.75	-0.205162	-0.19649	-0.216837	-0.175407	-0.150207	-0.137771	-0.0821927	-0.134094	-0.129089	-0.0418033
-48.5	-0.221982	-0.190953	-0.137481	-0.178617	-0.0917117	-0.138192	-0.111526	-0.147559	-0.0403687	-0.0347445
-48.25	-0.213311	-0.184344	-0.181291	-0.186086	-0.170874	-0.140476	-0.174779	-0.148151	-0.0617777	-0.0361514
-48	-0.193432	-0.178382	-0.211293	-0.171733	-0.142121	-0.141636	-0.104587	-0.138004	-0.0445414	-0.0315731
-47.75	-0.169449	-0.174924	-0.138967	-0.172214	-0.134099	-0.13877	-0.246167	-0.142232	0.0737997	-0.0340341
-47.5	-0.112551	-0.176286	-0.266267	-0.173793	-0.219289	-0.146656	-0.0243486	-0.137882	-0.0678384	-0.0465857
-47.25	-0.161767	-0.192292	-0.127404	-0.155235	-0.0258342	-0.1435	-0.147037	-0.152328	-0.0612732	-0.0484981
-47	-0.198282	-0.196222	-0.198206	-0.176069	-0.142132	-0.147942	-0.191428	-0.155045	-0.0809981	-0.0415899
-46.75	-0.209018	-0.200422	-0.131737	-0.173572	-0.283861	-0.149881	-0.0480212	-0.136085	-0.0380355	-0.0364267
-46.5	-0.279946	-0.190386	-0.144585	-0.175733	-0.0175847	-0.132476	-0.21085	-0.153434	0.0320893	-0.0321567
-46.25	-0.149792	-0.178869	-0.248934	-0.178282	-0.154418	-0.144474	-0.216849	-0.144521	-0.0585014	-0.0427366
-46	-0.155888	-0.181039	-0.212176	-0.171409	-0.114545	-0.15355	-0.117446	-0.137887	-0.0544371	-0.0425769
-45.75	-0.153698	-0.187481	-0.0377609	-0.17255	-0.182475	-0.142384	-0.0733014	-0.137348	-0.0159945	-0.0420537
-45.5	-0.158852	-0.189427	-0.216103	-0.18387	-0.113459	-0.139881	-0.146869	-0.147874	-0.0691515	-0.0494602
-45.25	-0.18307	-0.193281	-0.154758	-0.179369	-0.212967	-0.14679	-0.202667	-0.143177	-0.0517163	-0.0454845
-45	-0.272605	-0.19653	-0.0806895	-0.183225	-0.187725	-0.143796	-0.168814	-0.141914	-0.0869625	-0.0530356
-44.75	-0.201071	-0.181321	-0.335738	-0.185174	-0.0702531	-0.135882	-0.174201	-0.135647	0.00780835	-0.0355644
-44.5	-0.240278	-0.185819	-0.173241	-0.177635	-0.161524	-0.14564	-0.00182931	-0.135449	-0.0293658	-0.0488147
-44.25	-0.108661	-0.177428	-0.153349	-0.18113	-0.109814	-0.140684	-0.221514	-0.149345	0.00466439	-0.0537216
-44	-0.164777	-0.184202	-0.170071	-0.175658	-0.137564	-0.147753	-0.121717	-0.144585	-0.0737098	-0.0490232
-43.75	-0.171486	-0.188974	-0.180201	-0.183285	-0.24518	-0.156284	-0.15051	-0.148047	-0.0569041	-0.0508141
-43.5	-0.220309	-0.190222	-0.223588	-0.17498	-0.00288031	-0.143028	-0.112055	-0.139837	-0.0492056	-0.0503188
-43.25	-0.173156	-0.193221	-0.150961	-0.170134	-0.157446	-0.150559	-0.178561	-0.144352	-0.0900596	-0.0568886
-43	-0.197392	-0.191823	-0.171091	-0.182222	-0.182553	-0.153375	-0.0999071	-0.145707	-0.0293936	-0.0531549
-42.75	-0.215563	-0.19056	-0.193319	-0.173762	-0.183019	-0.143418	-0.190037	-0.145667	-0.127228	-0.0621037
-42.5	-0.120516	-0.18822	-0.100182	-0.178075	-0.108585	-0.142573	-0.106139	-0.14888	0.0877496	-0.0501357
-42.25	-0.24605	-0.19382	-0.260349	-0.18924	-0.167833	-0.147999	-0.17222	-0.149896	-0.124694	-0.0593602
-42	-0.156367	-0.183567	-0.208193	-0.171849	-0.11197	-0.145468	-0.140789	-0.146574	-0.0784357	-0.0559695
-41.75	-0.176406	-0.192776	-0.0986234	-0.176529	-0.180503	-0.151239	-0.173912	-0.147979	0.0516485	-0.0596755
-41.5	-0.212492	-0.189613	-0.246339	-0.178468	-0.222868	-0.141209	-0.15634	-0.140158	-0.0916186	-0.0653496
-41.25	-0.183973	-0.185943	-0.0971552	-0.177223	-0.112619	-0.139503	-0.0684131	-0.143266	-0.051951	-0.0568119
-41	-0.250295	-0.193198	-0.175131	-0.180276	-0.0781916	-0.149613	-0.157207	-0.147306	-0.114904	-0.0623785
-40.75	-0.159173	-0.177649	-0.271839	-0.180547	-0.185612	-0.149228	-0.192105	-0.150872	-0.052722	-0.0553193
-40.5	-0.184765	-0.182132	-0.0864856	-0.17549	-0.0829783	-0.144388	-0.0995082	-0.142663	-0.118882	-0.0487719
-40.25	-0.192166	-0.181108	-0.236458	-0.184625	-0.174572	-0.14748	-0.222169	-0.153341	-0.00754827	-0.0460151
-40	-0.176512	-0.185781	-0.211825	-0.178853	-0.162841	-0.142537	-0.116297	-0.145672	-0.00449483	-0.055609
-39.75	-0.143516	-0.188395	-0.0864397	-0.181037	-0.142525	-0.149205	-0.138997	-0.147066	-0.0907872	-0.0562027
-39.5	-0.24846	-0.192563	-0.254992	-0.188217	-0.169679	-0.145361	-0.15484	-0.146575	-0.115496	-0.0597297
-39.25	-0.144781	-0.187621	-0.118013	-0.178991	-0.080203	-0.151536	-0.0957043	-0.150628	-0.00509273	-0.0541758
-39	-0.17579	-0.191124	-0.233894	-0.19207	-0.205808	-0.150553	-0.18742	-0.154837	-0.00624198	-0.061996
-38.75	-0.256519	-0.203322	-0.127685	-0.17704	-0.213722	-0.149843	-0.108815	-0.145948	-0.107617	-0.0665452
-38.5	-0.0948037	-0.189226	-0.177835	-0.184161	-0.0743348	-0.139366	-0.192864	-0.151652	-0.0443125	-0.0621616
-38.25	-0.204005	-0.199519	-0.221273	-0.18651	-0.137221	-0.151082	-0.110012	-0.142037	0.0127524	-0.0684597
-38	-0.174528	-0.199088	-0.177833	-0.185282	-0.113893	-0.14732	-0.206295	-0.154941	-0.0913134	-0.0741823
-37.75	-0.2389	-0.202414	-0.178742	-0.179389	-0.125139	-0.151264	-0.145475	-0.141562	-0.103488	-0.0741373
-37.5	-0.202653	-0.197622	-0.233661	-0.180376	-0.229522	-0.157282	-0.130235	-0.14447	-0.0104316	-0.0718292
-37.25	-0.185191	-0.200332	-0.158246	-0.177939	-0.104092	-0.145842	-0.134095	-0.148169	-0.126057	-0.0801499
-37	-0.199036	-0.19431	-0.162728	-0.176883	-0.23143	-0.157488	-0.195362	-0.151442	-0.0599567	-0.0770009
-36.75	-0.179816	-0.196376	-0.2488	-0.181598	-0.0703676	-0.151125	-0.137802	-0.150066	-0.0832946	-0.0693587
-36.5	-0.297772	-0.202254	-0.0836015	-0.179638	-0.198706	-0.154869	-0.0985297	-0.151755	-0.051734	-0.0732723
-36.25	-0.115551	-0.189657	-0.198887	-0.183745	-0.108953	-0.147193	-0.165851	-0.155237	-0.0637805	-0.0764517
-36	-0.197739	-0.193964	-0.201328	-0.184918	-0.191497	-0.153026	-0.0967144	-0.153995	-0.107294	-0.0763824
-35.75	-0.199692	-0.192836	-0.208996	-0.181575	-0.0995986	-0.152765	-0.239047	-0.158464	-0.0444741	-0.0812138
-35.5	-0.207786	-0.196173	-0.118899	-0.18409	-0.15334	-0.162379	-0.0725058	-0.153337	-0.0908634	-0.0844879
-35.25	-0.190985	-0.196116	-0.188613	-0.192046	-0.185313	-0.163139	-0.174554	-0.16411	-0.0804068	-0.0913058
-35	-0.229754	-0.195594	-0.209293	-0.188332	-0.115118	-0.154467	-0.167232	-0.165018	-0.0936386	-0.0887339
-34.75	-0.124966	-0.18844	-0.147681	-0.183535	-0.220552	-0.15936	-0.166824	-0.160141	-0.0945671	-0.0854878
-34.5	-0.219695	-0.200562	-0.209882	-0.18612	-0.167804	-0.153561	-0.181601	-0.162828	0.0164658	-0.0828265
-34.25	-0.238601	-0.193829	-0.229198	-0.187482	-0.107808	-0.154193	-0.154693	-0.16209	-0.12243	-0.0953893
-34	-0.171799	-0.194138	-0.124677	-0.178196	-0.121945	-0.161224	-0.133351	-0.162072	-0.0835288	-0.0893222
-33.75	-0.158627	-0.193333	-0.210611	-0.186077	-0.167285	-0.163721	-0.153426	-0.162417	-0.0630875	-0.0957989
-33.5	-0.186455	-0.202407	-0.167905	-0.183401	-0.188889	-0.167307	-0.141407	-0.169472	-0.155608	-0.0964734
-33.25	-0.233058	-0.1978	-0.234147	-0.190173	-0.195739	-0.160884	-0.187781	-0.167095	-0.077215	-0.0867203
-33	-0.207216	-0.195637	-0.198454	-0.180476	-0.160938	-0.163122	-0.180231	-0.166505	-0.159042	-0.0899126
-32.75	-0.185765	-0.199219	-0.151468	-0.183696	-0.0985951	-0.163539	-0.183631	-0.167647	-0.0546872	-0.0822116
-32.5	-0.158221	-0.194443	-0.161327	-0.185937	-0.164046	-0.171392	-0.118471	-0.160478	-0.0611777	-0.0896041
-32.25	-0.246182	-0.198059	-0.173528	-0.18806	-0.162562	-0.167493	-0.193688	-0.172413	-0.0679544	-0.0955418
-32	-0.152366	-0.194293	-0.2235	-0.194554	-0.17412	-0.169579	-0.174224	-0.169006	-0.109162	-0.104286
-31.75	-0.241695	-0.199776	-0.136347	-0.188724	-0.178119	-0.174163	-0.154514	-0.167949	-0.0617591	-0.0976704
-31.5	-0.163742	-0.200414	-0.203483	-0.197654	-0.146921	-0.170857	-0.136796	-0.165886	-0.148296	-0.101685
-31.25	-0.249365	-0.200627	-0.183852	-0.191472	-0.203146	-0.171607	-0.223982	-0.171908	-0.0698323	-0.0954383
-31	-0.140392	-0.197757	-0.235622	-0.191734	-0.124658	-0.170957	-0.117635	-0.174003	-0.0580763	-0.104886
-30.75	-0.211426	-0.205624	-0.137183	-0.193238	-0.218117	-0.180946	-0.181882	-0.177034	-0.109138	-0.107036
-30.5	-0.243038	-0.201354	-0.23065	-0.199495	-0.165103	-0.173336	-0.191645	-0.170662	-0.0820325	-0.11121
-30.25	-0.138006	-0.199174	-0.173882	-0.19556	-0.177124	-0.177146	-0.111945	-0.171943	-0.128612	-0.111765
-30	-0.194378	-0.208842	-0.182555	-0.198273	-0.125058	-0.176371	-0.237825	-0.182571	-0.120555	-0.114801
-29.75	-0.208526	-0.20786	-0.238463	-0.201156	-0.183423	-0.180738	-0.159615	-0.173924	-0.155395	-0.106879
-29.5	-0.207193	-0.205051	-0.165201	-0.194951	-0.219962	-0.181146	-0.163655	-0.178153	-0.043008	-0.110527
-29.25	-0.248076	-0.208937	-0.225653	-0.198687	-0.145058	-0.180949	-0.13388	-0.1811	-0.101906	-0.121958
-29	-0.16587	-0.208004	-0.141655	-0.191456	-0.154421	-0.181378	-0.197015	-0.186959	-0.0858278	-0.123171
-28.75	-0.220662	-0.210833	-0.186479	-0.201768	-0.196648	-0.188624	-0.244935	-0.18524	-0.164314	-0.12586
-28.5	-0.219067	-0.210744	-0.250663	-0.20571	-0.224541	-0.188412	-0.147945	-0.182915	-0.0795715	-0.123313
-28.25	-0.168719	-0.210404	-0.199752	-0.199473	-0.142019	-0.186475	-0.118163	-0.183878	-0.150879	-0.136038
-28	-0.22124	-0.208997	-0.191299	-0.194976	-0.203201	-0.190199	-0.204454	-0.192266	-0.087586	-0.128664
-27.75	-0.234685	-0.212031	-0.201014	-0.203488	-0.169384	-0.188023	-0.218224	-0.190579	-0.158973	-0.137993
-27.5	-0.184565	-0.207341	-0.211379	-0.199982	-0.168718	-0.190349	-0.151352	-0.192141	-0.0413317	-0.132732
-27.25	-0.180434	-0.213865	-0.176413	-0.202958	-0.18751	-0.194931	-0.201901	-0.194827	-0.191877	-0.141555
-27	-0.246047	-0.218158	-0.202568	-0.205916	-0.217988	-0.194609	-0.193133	-0.192575	-0.157313	-0.138784
-26.75	-0.238753	-0.213082	-0.153342	-0.208466	-0.149348	-0.191047	-0.192469	-0.195039	-0.114039	-0.136064
-26.5	-0.194159	-0.213686	-0.244766	-0.208747	-0.226887	-0.199115	-0.179818	-0.193425	-0.112717	-0.143862
-26.25	-0.219772	-0.214126	-0.225908	-0.205844	-0.194526	-0.194923	-0.221692	-0.197927	-0.138842	-0.148174
-26	-0.215669	-0.214484	-0.188286	-0.207545	-0.20517	-0.198204	-0.157575	-0.199333	-0.20682	-0.140676
-25.75	-0.154649	-0.218138	-0.154789	-0.211371	-0.179251	-0.192751	-0.20204	-0.199551	-0.0771372	-0.141651
-25.5	-0.251576	-0.224808	-0.276411	-0.215711	-0.181446	-0.195381	-0.187581	-0.198728	-0.180876	-0.151513
-25.25	-0.187791	-0.22193	-0.16596	-0.214126	-0.192646	-0.201288	-0.233848	-0.203887	-0.106369	-0.14581
-25	-0.249797	-0.225513	-0.241134	-0.21697	-0.214533	-0.198901	-0.178216	-0.199218	-0.12956	-0.152505
-24.75	-0.223365	-0.22268	-0.205996	-0.21581	-0.18429	-0.200758	-0.179377	-0.201386	-0.164165	-0.160293
-24.5	-0.195294	-0.227276	-0.228072	-0.213906	-0.182369	-0.205048	-0.217776	-0.202446	-0.130111	-0.154676
-24.25	-0.244786	-0.227835	-0.156154	-0.213156	-0.230027	-0.207729	-0.17633	-0.205456	-0.192025	-0.156392
-24	-0.198558	-0.224983	-0.215728	-0.218274	-0.184972	-0.208357	-0.224834	-0.208516	-0.155838	-0.152383
-23.75	-0.223359	-0.228556	-0.242923	-0.225823	-0.227334	-0.210455	-0.235757	-0.209003	-0.0638616	-0.153663
-23.5	-0.252203	-0.231448	-0.226544	-0.225347	-0.150642	-0.20291	-0.159751	-0.200795	-0.216568	-0.167979
-23.25	-0.221349	-0.229724	-0.19819	-0.221321	-0.205548	-0.21299	-0.193812	-0.209555	-0.175755	-0.164351
-23	-0.222803	-0.227821	-0.260557	-0.223048	-0.240522	-0.21691	-0.239174	-0.214283	-0.123846	-0.159594
-22.75	-0.22362	-0.231656	-0.194399	-0.218678	-0.168772	-0.21345	-0.187157	-0.211801	-0.173323	-0.165383
-22.5	-0.221465	-0.233395	-0.229535	-0.221477	-0.23311	-0.221079	-0.199899	-0.212595	-0.207438	-0.166513
-22.25	-0.269322	-0.233405	-0.186959	-0.222202	-0.227182	-0.219215	-0.189972	-0.215049	-0.107993	-0.16472
-22	-0.200882	-0.233777	-0.220571	-0.231288	-0.209184	-0.214524	-0.247873	-0.21744	-0.147277	-0.171899
-21.75	-0.216264	-0.237773	-0.20733	-0.237009	-0.236307	-0.215636	-0.206935	-0.218807	-0.15193	-0.177143
-21.5	-0.23429	-0.239985	-0.291221	-0.232735	-0.205951	-0.218082	-0.229701	-0.219112	-0.168633	-0.179595
-21.25	-0.25228	-0.241738	-0.238167	-0.227536	-0.151881	-0.218764	-0.153674	-0.216027	-0.207027	-0.180429
-21	-0.234961	-0.241182	-0.18628	-0.228185	-0.251449	-0.225541	-0.247359	-0.2245	-0.180286	-0.175102
-20.75	-0.202325	-0.239971	-0.215459	-0.230976	-0.244743	-0.226094	-0.241089	-0.227773	-0.128187	-0.179884
-20.5	-0.261147	-0.243683	-0.216862	-0.234316	-0.205918	-0.220895	-0.214353	-0.223062	-0.181731	-0.185129
-20.25	-0.241015	-0.244316	-0.22238	-0.238984	-0.245062	-0.226337	-0.195092	-0.229646	-0.184623	-0.187399
-20	-0.221567	-0.244431	-0.236785	-0.240074	-0.214468	-0.224281	-0.224448	-0.232847	-0.18951	-0.186389
-19.75	-0.273038	-0.244683	-0.277828	-0.238116	-0.180276	-0.230489	-0.213875	-0.231874	-0.179782	-0.190654
-19.5	-0.240846	-0.242117	-0.277778	-0.235297	-0.220306	-0.235241	-0.261547	-0.234727	-0.19972	-0.190779
-19.25	-0.238378	-0.247561	-0.16459	-0.231566	-0.260767	-0.237602	-0.209984	-0.235648	-0.176453	-0.196298
-19	-0.251823	-0.248362	-0.23923	-0.239062	-0.21277	-0.23562	-0.198848	-0.239343	-0.176971	-0.196256
-18.75	-0.24672	-0.24747	-0.244657	-0.238962	-0.219656	-0.237579	-0.238404	-0.241354	-0.153761	-0.2006
-18.5	-0.222853	-0.246988	-0.214193	-0.24003	-0.25697	-0.238182	-0.280092	-0.242479	-0.228101	-0.206761
-18.25	-0.239438	-0.252703	-0.248859	-0.24391	-0.192753	-0.240955	-0.193978	-0.239416	-0.180634	-0.205112
-18	-0.267479	-0.253828	-0.26354	-0.240439	-0.260338	-0.24365	-0.280193	-0.248558	-0.204433	-0.210429
-17.75	-0.242165	-0.250822	-0.233278	-0.239631	-0.224512	-0.242524	-0.227103	-0.242485	-0.174525	-0.209685
-17.5	-0.224086	-0.25226	-0.21721	-0.242505	-0.276541	-0.246913	-0.214715	-0.245177	-0.232157	-0.215145
-17.25	-0.247382	-0.25698	-0.24964	-0.243803	-0.2278	-0.245515	-0.242408	-0.249926	-0.18103	-0.21901
-17	-0.295285	-0.257874	-0.240463	-0.246641	-0.243914	-0.251326	-0.270759	-0.253378	-0.254911	-0.22329
-16.75	-0.246392	-0.255794	-0.239548	-0.249252	-0.240944	-0.253796	-0.246932	-0.252913	-0.176032	-0.224735
-16.5	-0.242905	-0.259115	-0.238228	-0.248561	-0.232359	-0.252797	-0.218956	-0.250292	-0.22042	-0.232632
-16.25	-0.241897	-0.257921	-0.255336	-0.251051	-0.225694	-0.258202	-0.249654	-0.257233	-0.215366	-0.235073
-16	-0.280003	-0.258566	-0.252998	-0.247062	-0.284692	-0.25794	-0.249465	-0.259214	-0.211616	-0.239689
-15.75	-0.250685	-0.256133	-0.214147	-0.247288	-0.219703	-0.258354	-0.2854	-0.25954	-0.233797	-0.243949
-15.5	-0.237417	-0.261548	-0.255466	-0.254305	-0.24908	-0.266017	-0.219454	-0.258708	-0.196998	-0.246984
-15.25	-0.256553	-0.263051	-0.262013	-0.254276	-0.2684	-0.264974	-0.254028	-0.262736	-0.22912	-0.255046
-15	-0.271278	-0.261941	-0.230191	-0.254982	-0.262568	-0.267104	-0.262203	-0.2645	-0.270812	-0.257181
-14.75	-0.256329	-0.260082	-0.278016	-0.253937	-0.285908	-0.267063	-0.276925	-0.264843	-0.223832	-0.257996
-14.5	-0.27448	-0.262258	-0.266578	-0.251199	-0.268611	-0.266056	-0.266118	-0.266931	-0.269358	-0.26435
-14.25	-0.279601	-0.260043	-0.232637	-0.252684	-0.230954	-0.268295	-0.220714	-0.268269	-0.254999	-0.267768
-14	-0.230968	-0.256258	-0.263125	-0.253851	-0.28641	-0.272374	-0.288372	-0.272353	-0.244831	-0.267046
-13.75	-0.248344	-0.261283	-0.215448	-0.251107	-0.22307	-0.271481	-0.269458	-0.272831	-0.261529	-0.274671
-13.5	-0.255681	-0.265923	-0.255261	-0.256123	-0.288835	-0.278245	-0.252728	-0.276629	-0.254213	-0.280001
-13.25	-0.304832	-0.266231	-0.28432	-0.256011	-0.296334	-0.278487	-0.277077	-0.276897	-0.264148	-0.287129
-13	-0.252443	-0.262615	-0.255171	-0.256176	-0.238652	-0.276547	-0.259737	-0.275394	-0.277615	-0.289432
-12.75	-0.245455	-0.263355	-0.269078	-0.258992	-0.289697	-0.281452	-0.27167	-0.279893	-0.250469	-0.291868
-12.5	-0.252686	-0.265257	-0.219735	-0.252941	-0.262161	-0.280807	-0.26563	-0.284089	-0.27897	-0.297408
-12.25	-0.27809	-0.268164	-0.250634	-0.258483	-0.275834	-0.285219	-0.297809	-0.286061	-0.287364	-0.303693
-12	-0.25233	-0.264439	-0.28143	-0.259206	-0.291001	-0.283653	-0.279492	-0.284945	-0.30354	-0.302375
-11.75	-0.241751	-0.263616	-0.244303	-0.258477	-0.271751	-0.28382	-0.261554	-0.282517	-0.24778	-0.308295
-11.5	-0.281219	-0.267135	-0.235686	-0.261349	-0.277476	-0.284712	-0.29315	-0.287172	-0.321079	-0.318749
-11.25	-0.294743	-0.262964	-0.265616	-0.26258	-0.290712	-0.287851	-0.307446	-0.289057	-0.314828	-0.319259
-11	-0.258763	-0.26268	-0.254133	-0.261553	-0.291255	-0.286477	-0.255409	-0.284437	-0.325498	-0.32061
-10.75	-0.268672	-0.263957	-0.285972	-0.262548	-0.27693	-0.288121	-0.262047	-0.289326	-0.287172	-0.320587
-10.5	-0.259837	-0.261535	-0.283329	-0.260238	-0.287707	-0.288271	-0.304725	-0.290433	-0.301981	-0.325606
-10.25	-0.264477	-0.262424	-0.208574	-0.260704	-0.283242	-0.288167	-0.313631	-0.289803	-0.305863	-0.329378
-10	-0.281757	-0.263923	-0.275156	-0.26431	-0.306283	-0.288502	-0.285343	-0.285359	-0.34182	-0.332121
-9.75	-0.240837	-0.260359	-0.257858	-0.261889	-0.260167	-0.287927	-0.286655	-0.285759	-0.274191	-0.33163
-9.5	-0.244101	-0.262716	-0.274139	-0.26413	-0.29268	-0.291135	-0.255208	-0.288894	-0.36274	-0.336752
-9.25	-0.276942	-0.264829	-0.273024	-0.263117	-0.28067	-0.289683	-0.308105	-0.292389	-0.352319	-0.332073
-9	-0.239507	-0.260907	-0.247998	-0.263437	-0.308867	-0.291037	-0.312003	-0.289947	-0.326178	-0.334933
-8.75	-0.291911	-0.259841	-0.255348	-0.263655	-0.276963	-0.290839	-0.261242	-0.288731	-0.32834	-0.338464
-8.5	-0.27153	-0.260808	-0.26408	-0.260262	-0.307701	-0.292912	-0.304302	-0.291726	-0.325262	-0.343239
-8.25	-0.244449	-0.255896	-0.262877	-0.261096	-0.278433	-0.29	-0.273119	-0.287713	-0.337368	-0.343291
-8	-0.26873	-0.258126	-0.287989	-0.259874	-0.286667	-0.289873	-0.298423	-0.292027	-0.3397	-0.344383
-7.75	-0.279462	-0.259115	-0.244632	-0.25737	-0.286586	-0.2896	-0.269193	-0.290306	-0.333295	-0.343187
-7.5	-0.246126	-0.253992	-0.250944	-0.257744	-0.300532	-0.289979	-0.289335	-0.293833	-0.336906	-0.345952
-7.25	-0.264399	-0.255551	-0.280264	-0.259114	-0.292247	-0.290606	-0.318009	-0.291335	-0.325416	-0.346086
-7	-0.265237	-0.257579	-0.264009	-0.262157	-0.278164	-0.28667	-0.290157	-0.287849	-0.315945	-0.351723
-6.75	-0.237719	-0.259429	-0.276227	-0.267617	-0.294214	-0.286977	-0.283684	-0.283153	-0.380917	-0.350738
-6.5	-0.228848	-0.266406	-0.250178	-0.269868	-0.306883	-0.286679	-0.299841	-0.286024	-0.361487	-0.345098
-6.25	-0.30158	-0.272289	-0.221423	-0.276785	-0.297695	-0.282974	-0.2912	-0.284051	-0.376092	-0.352453
-6	-0.222405	-0.274005	-0.272412	-0.288509	-0.278575	-0.279526	-0.264173	-0.278119	-0.325781	-0.344845
-5.75	-0.266757	-0.280863	-0.250657	-0.299426	-0.277165	-0.280606	-0.316255	-0.28427	-0.348288	-0.346302
-5.5	-0.278622	-0.28262	-0.262951	-0.306062	-0.283942	-0.281131	-0.281208	-0.278666	-0.327745	-0.349311
-5.25	-0.228223	-0.28964	-0.248378	-0.320001	-0.290376	-0.277299	-0.304469	-0.275166	-0.36094	-0.346058
-5	-0.261725	-0.302344	-0.264641	-0.335507	-0.306798	-0.276924	-0.264349	-0.270725	-0.338253	-0.343207
-4.75	-0.284677	-0.31254	-0.310697	-0.346593	-0.252883	-0.273179	-0.283151	-0.273802	-0.381785	-0.345519
-4.5	-0.283738	-0.315251	-0.318611	-0.355232	-0.281238	-0.280412	-0.243199	-0.279606	-0.306098	-0.339845
-4.25	-0.307488	-0.32106	-0.298734	-0.366514	-0.291231	-0.286958	-0.312392	-0.288813	-0.324511	-0.353365
-4	-0.287672	-0.3282	-0.319344	-0.377606	-0.269841	-0.287314	-0.28011	-0.288344	-0.43504	-0.357273
-3.75	-0.318747	-0.334356	-0.338664	-0.387007	-0.263215	-0.298046	-0.231883	-0.295802	-0.300014	-0.355065
-3.5	-0.290978	-0.335355	-0.381586	-0.39627	-0.28937	-0.3087	-0.325679	-0.313574	-0.340348	-0.375796
-3.25	-0.284328	-0.339291	-0.317012	-0.40151	-0.282413	-0.322428	-0.260218	-0.318542	-0.378382	-0.388697
-3	-0.348821	-0.345799	-0.402346	-0.408164	-0.245624	-0.328283	-0.246213	-0.328733	-0.295214	-0.400586
-2.75	-0.355266	-0.341784	-0.403433	-0.405461	-0.28663	-0.346637	-0.260059	-0.345408	-0.33243	-0.424013
-2.5	-0.363686	-0.337723	-0.375504	-0.400673	-0.269349	-0.365087	-0.295116	-0.367941	-0.361369	-0.445474
-2.25	-0.311787	-0.327204	-0.397089	-0.396237	-0.325213	-0.376205	-0.341189	-0.378159	-0.325045	-0.454623
-2	-0.341821	-0.320438	-0.431423	-0.38762	-0.346692	-0.389203	-0.335272	-0.388191	-0.441294	-0.469237
-1.75	-0.378889	-0.309362	-0.409662	-0.373104	-0.294795	-0.398716	-0.307699	-0.40138	-0.363595	-0.469019
-1.5	-0.349233	-0.293091	-0.413349	-0.359535	-0.377161	-0.41755	-0.35469	-0.414936	-0.412956	-0.459257
-1.25	-0.328734	-0.280862	-0.431296	-0.337149	-0.369753	-0.420423	-0.409609	-0.419863	-0.507329	-0.420286
-1	-0.330345	-0.265468	-0.433987	-0.309404	-0.42665	-0.424056	-0.375355	-0.42362	-0.469354	-0.334314
-0.75	-0.349407	-0.250364	-0.383554	-0.273455	-0.34096	-0.421868	-0.362133	-0.42276	-0.497276	-0.180397
-0.5	-0.308673	-0.22774	-0.375315	-0.239535	-0.429164	-0.421878	-0.412964	-0.421668	-0.529479	0.114142
-0.25	-0.314649	-0.207941	-0.355553	-0.19465	-0.471133	-0.406153	-0.485387	-0.407408	-0.547049	0.584055
0	-0.258495	-0.184247	-0.331136	-0.143661	-0.380525	-0.386521	-0.39729	-0.38408	-0.45285	1.22571
0.25	-0.244131	-0.161783	-0.310926	-0.0849943	-0.455194	-0.357605	-0.441513	-0.358024	-0.471187	2.09382
0.5	-0.231064	-0.139556	-0.286257	-0.0116597	-0.44182	-0.314915	-0.467158	-0.313124	-0.439115	2.91462
0.75	-0.216176	-0.109781	-0.273978	0.0807517	-0.483135	-0.255553	-0.443259	-0.253678	-0.265971	3.47254
1	-0.226943	-0.0785271	-0.189492	0.211361	-0.405901	-0.173138	-0.403968	-0.173448	-0.0232464	3.86174
1.25	-0.174791	-0.0416713	-0.153846	0.375376	-0.406075	-0.0750538	-0.44717	-0.0692955	0.352382	4.02052
1.5	-0.179313	0.00311823	-0.0744947	0.596517	-0.404772	0.066754	-0.366757	0.0758087	1.06982	4.20833
1.75	-0.123162	0.0428567	-0.0443542	0.920679	-0.341058	0.258913	-0.351216	0.266831	2.44812	4.4453
2	-0.110686	0.0832363	0.0735406	1.41641	-0.271912	0.520416	-0.270358	0.534066	4.16965	4.24776
2.25	-0.0777067	0.129562	0.154328	2.13164	-0.274822	0.896203	-0.25211	0.910221	5.86951	3.80323
2.5	-0.0338515	0.166704	0.255536	3.1022	-0.0913562	1.47337	-0.136731	1.5076	8.22827	3.6349
2.75	-0.0218611	0.207543	0.42242	4.23043	-0.0283023	2.36763	0.00749004	2.41871	7.73674	3.24447
3	0.0666784	0.255108	0.637856	5.36315	0.1518	3.5563	0.127302	3.59247	5.14017	2.54776
3.25	0.0963662	0.301922	1.03212	6.4998	0.341023	4.68811	0.359044	4.73629	3.62602	2.26556
3.5	0.141615	0.36066	1.45066	7.58018	0.574937	5.53188	0.637552	5.56566	1.56454	2.48365
3.75	0.273104	0.441822	2.05756	8.19742	1.012	6.25137	1.00387	6.27462	2.23046	2.81695
4	0.218072	0.552628	3.16712	8.40484	1.51682	6.74163	1.54347	6.79919	3.43956	2.56927
4.25	0.280634	0.727746	4.91297	8.38329	2.27398	6.87363	2.32113	6.83014	0.472658	2.37751
4.5	0.352567	0.975628	7.2258	8.14132	3.48595	6.80688	3.4912	6.72851	-0.275656	2.76891
4.75	0.293714	1.30987	9.85993	7.74574	5.49688	6.64376	5.72168	6.62785	4.18623	3.2228
5	0.374543	1.74398	11.5379	7.13227	8.85124	6.25788	8.97434	6.20967	4.32399	3.27696
5.25	0.453784	2.24505	11.7496	6.40248	11.8584	5.68501	11.7451	5.60268	0.769636	3.34494
5.5	0.534825	2.78673	12.0044	5.63369	11.4699	5.1314	11.5655	5.1155	2.31819	3.7474
5.75	0.683743	3.33566	11.8359	4.82979	8.77872	4.76638	8.65275	4.70883	5.80693	3.64213
6	0.953238	3.83865	7.62306	3.80702	7.76989	4.38576	7.72711	4.36725	4.89745	3.4763
6.25	1.38116	4.25048	4.13179	2.95525	5.91465	4.00514	6.24954	4.00889	-0.246268	3.75267
6.5	1.96925	4.53285	2.95159	2.4248	2.83673	3.75848	1.85299	3.65654	1.52193	4.17911
6.75	2.75945	4.67148	2.49324	2.14611	1.60653	3.47584	1.30488	3.46659	4.38669	4.38964
7	3.69502	4.6691	3.27002	2.18158	1.85471	3.30121	2.48458	3.34854	4.26324	4.53708
7.25	4.63474	4.51877	3.7252	2.23416	1.63815	3.29939	1.53986	3.30953	4.72781	4.74881
7.5	5.38531	4.2461	4.24005	2.1009	3.1225	3.70424	2.90441	3.71357	5.00378	4.94718
7.75	5.8706	3.92308	4.0617	1.96153	6.32232	4.23146	6.87335	4.2524	4.79424	4.99271
8	6.02408	3.57693	3.96532	1.76087	7.81963	4.28276	7.49888	4.26477	1.26549	5.21382
8.25	5.71363	3.21115	1.60818	1.42591	4.97251	4.11021	5.23686	4.14106	4.14863	5.8354
8.5	5.07159	2.8528	-0.89459	1.25253	3.96371	4.22841	4.14358	4.26182	7.66118	5.97316
8.75	4.20484	2.51647	-1.17273	1.23879	3.44805	4.32808	2.72605	4.2888	4.01807	5.85885
9	3.35554	2.20714	0.164748	1.33184	0.0102965	4.14815	-0.0465514	4.15772	3.62722	5.82314
9.25	2.73567	1.93981	2.84795	1.41627	-0.139792	4.25677	0.124387	4.30477	5.86113	6.22331
9.5	2.19167	1.71482	3.7958	1.37321	1.83652	4.51757	2.09446	4.51164	6.38054	6.66406
9.75	1.90812	1.54854	2.3926	1.35238	5.68669	4.67641	5.58023	4.68508	6.71151	6.65606
10	2.15504	1.443	2.84637	1.459	8.39465	4.7549	8.29272	4.77742	5.45911	6.80003
10.25	2.4091	1.3501	2.05505	1.3446	6.83536	4.74392	6.99708	4.78502	7.00531	6.99336
10.5	2.36634	1.25308	0.61567	1.16549	6.09409	4.85736	6.26183	4.88529	7.48128	7.01913
10.75	2.13007	1.16821	-0.125544	1.02549	6.15456	4.72751	6.44444	4.734	5.52625	6.99296
11	1.70831	1.09037	-1.03201	0.955147	4.9604	4.30453	4.41332	4.26655	6.51804	7.25884
11.25	1.11158	1.01608	-0.242252	1.06903	1.64875	3.83163	1.41528	3.82418	3.66103	7.34025
11.5	0.682238	0.974198	1.00904	1.16236	1.09649	3.63682	1.42396	3.68721	7.62888	7.67277
11.75	0.485789	0.919981	2.41737	1.21261	2.46817	3.7372	2.1931	3.72338	10.2686	7.83646
12	0.528856	0.882211	3.58747	1.22031	3.4249	3.86307	3.82886	3.9004	6.30054	7.7231
12.25	0.852682	0.86674	3.45885	1.12563	6.4716	3.99363	6.50357	3.98933	8.15123	8.16613
12.5	1.22602	0.854206	1.70233	1.04596	8.2849	3.9004	8.36873	3.91863	7.39243	8.1201
12.75	1.43889	0.846118	0.263935	0.972687	7.96969	3.69654	7.9998	3.71509	7.26304	8.23958
13	1.51772	0.833385	-0.784345	0.852395	4.79559	3.33973	4.74896	3.32775	7.21952	8.14055
13.25	1.35163	0.816501	-0.82893	0.811068	1.92485	3.06105	1.76989	3.0534	8.18505	8.0753
13.5	0.965359	0.790614	0.106813	0.833339	0.231401	2.77891	-0.0103845	2.76019	7.33214	8.1953
13.75	0.692791	0.765449	0.691071	0.900106	-0.299412	2.55401	0.0456554	2.57076	6.98626	8.24518
14	0.14007	0.726752	1.51148	0.991732	2.10031	2.72476	1.7856	2.71446	9.26579	8.60278
14.25	0.108094	0.719005	2.49439	1.01281	3.72687	2.83612	3.96336	2.85878	9.13497	8.4782
14.5	0.374143	0.717457	2.6407	1.00092	4.73045	2.96828	4.71808	2.98059	10.7309	8.52584
14.75	0.727344	0.712208	2.66214	0.985191	5.53935	3.02368	5.79665	3.05035	7.69089	8.39208
15	1.14514	0.697573	0.969623	0.862421	6.24628	2.89757	6.33332	2.90283	8.58722	8.4862
15.25	1.31155	0.680688	-0.93899	0.803485	4.40164	2.59393	4.12634	2.57212	6.2727	8.25722
15.5	1.34888	0.671634	-1.19762	0.825453	2.00874	2.24025	2.00549	2.24004	6.56708	8.27715
15.75	1.09277	0.659376	-0.606213	0.835538	-0.896494	2.02997	-1.16219	2.00416	9.38501	8.48381
16	0.713704	0.652826	0.774478	0.860498	-2.01762	2.02543	-1.90466	2.02495	7.831	8.4255
16.25	0.305825	0.645473	1.60733	0.848772	1.40805	2.21206	1.48258	2.22422	10.5622	8.70779
16.5	0.0625997	0.628409	1.72223	0.862511	3.21391	2.30543	3.22886	2.31006	8.02	8.52559
16.75	0.0926168	0.627048	2.37554	0.932156	5.04852	2.39833	5.18142	2.41609	9.61138	8.56417
17	0.32165	0.619831	2.48339	0.916507	5.28443	2.42664	5.41573	2.43477	9.39332	8.26984
17.25	0.58099	0.620847	1.43444	0.838868	4.27827	2.38223	4.32139	2.36774	8.63205	8.05234
17.5	0.976292	0.629089	0.380262	0.800985	3.20988	2.18806	3.02629	2.17352	6.29745	7.64637
17.75	1.22102	0.618408	-0.719311	0.767977	0.864855	1.8966	0.80553	1.88717	6.47201	7.60079
18	1.2263	0.6055	-1.09677	0.784083	-0.0940794	1.77055	-0.353305	1.76002	8.63365	7.54552
18.25	1.02726	0.595514	-0.356606	0.849028	-0.941954	1.70793	-0.954306	1.71939	8.80188	7.34233
18.5	0.640179	0.587926	0.657215	0.875506	-0.151289	1.88501	0.0880158	1.90308	10.6539	7.39221
18.75	0.135185	0.589333	1.74472	0.868248	2.34177	2.1133	2.34098	2.11535	8.74021	6.92022
19	0.0489875	0.603794	2.41868	0.848241	4.14292	2.17503	4.28914	2.18598	8.40588	6.66954
19.25	0.0204488	0.601813	2.21904	0.833676	5.33163	2.21547	5.36824	2.21724	6.66804	6.22151
19.5	0.331805	0.59859	1.707	0.831753	4.84031	2.12022	4.7454	2.11591	7.21836	5.95035
19.75	0.663412	0.582545	1.05561	0.819564	2.33653	1.92615	2.37927	1.91352	4.57231	5.67232
20	0.869483	0.571346	0.0501878	0.774207	0.295319	1.75177	0.162776	1.74138	5.84159	5.67706
20.25	1.09194	0.565418	-0.55825	0.756298	-0.395617	1.63848	-0.466029	1.63419	5.91932	5.66658
20.5	1.12644	0.563203	-0.447323	0.774806	-0.720341	1.62368	-0.759627	1.60968	6.60175	5.57745
20.75	0.951388	0.560034	-0.0918238	0.797809	0.828911	1.74652	0.882663	1.75058	9.3007	5.54598
21	0.654241	0.556304	0.58463	0.80116	2.13153	1.8653	2.21065	1.87077	5.93402	5.17432
21.25	0.279799	0.558683	1.54466	0.809641	2.95907	1.96934	3.04731	1.9678	6.23342	4.97657
21.5	0.0291746	0.569347	2.27303	0.789156	4.54732	2.02056	4.60173	2.02818	3.92556	4.6842
21.75	-0.0117816	0.576378	2.19981	0.759069	4.37914	1.94183	4.35498	1.93431	3.95645	4.52783
22	0.171357	0.580364	1.58511	0.738108	2.89963	1.78999	2.72148	1.7791	4.43804	4.50762
22.25	0.551422	0.568558	0.602044	0.733206	0.592731	1.62572	0.657886	1.62377	4.61972	4.54013
22.5	0.810206	0.551014	-0.128901	0.756183	-0.83755	1.54756	-0.909087	1.53221	5.73683	4.54689
22.75	1.06979	0.531088	-0.373177	0.75532	-0.543644	1.55672	-0.71117	1.55322	5.02806	4.49276
23	1.09475	0.50828	-0.217286	0.754854	0.508082	1.61504	0.649374	1.62732	6.28702	4.44917
23.25	0.914088	0.494483	-0.0583151	0.766016	2.0167	1.72104	2.08452	1.7367	5.58411	4.19554
23.5	0.67803	0.506967	0.669442	0.784456	3.17193	1.80419	3.18099	1.80715	3.95655	3.98457
23.75	0.386436	0.518278	1.3398	0.764063	3.47124	1.81333	3.65107	1.81637	3.3097	3.81729
24	0.0994813	0.530451	1.97217	0.732128	3.76007	1.78743	3.66307	1.78881	2.36188	3.75481
24.25	0.0280845	0.544267	1.99019	0.693746	2.86069	1.67433	2.8029	1.66886	3.75433	3.81376
24.5	0.0532905	0.545249	1.53608	0.67443	1.25699	1.51264	1.16818	1.51046	4.7631	3.86279
24.75	0.375982	0.545119	0.83182	0.677583	-0.188886	1.41765	-0.257768	1.41927	4.68727	3.84261
25	0.610947	0.521704	-0.137527	0.689995	-0.746008	1.42662	-0.698937	1.41874	5.19554	3.77177
25.25	0.841707	0.502848	-0.377843	0.715857	0.0396025	1.50648	0.0298478	1.50051	4.59218	3.62592
25.5	0.956781	0.480164	-0.105667	0.742102	1.56812	1.61139	1.74311	1.619	3.75074	3.48364
25.75	1.03893	0.467432	0.126086	0.730935	2.8482	1.65718	2.78901	1.65936	3.47443	3.36559
26	0.791146	0.45612	0.465512	0.721519	3.2633	1.63341	3.2732	1.64123	2.28371	3.23899
26.25	0.508163	0.460371	1.02045	0.716688	3.21225	1.60456	3.37551	1.60064	2.68495	3.24589
26.5	0.237647	0.47672	1.58835	0.706921	2.62906	1.561	2.46357	1.53283	2.9513	3.2761
26.75	0.0379029	0.495821	1.79704	0.662356	1.24379	1.45266	1.21888	1.44179	4.24464	3.32968
27	0.0519859	0.51238	1.56762	0.623122	0.307052	1.36889	0.256227	1.36416	4.56136	3.32184
27.25	0.141837	0.515209	0.955938	0.616359	-0.0991828	1.31603	-0.263044	1.30974	3.97887	3.18173
27.5	0.422381	0.506557	0.121086	0.617935	0.0526504	1.32923	0.118819	1.33796	3.73699	3.11714
27.75	0.614876	0.475996	-0.115391	0.651593	1.08867	1.41316	1.21476	1.42196	3.16946	2.97787
28	0.829458	0.458762	-0.21733	0.675556	2.02601	1.47924	2.1467	1.48567	2.57018	2.83788
28.25	0.925806	0.442426	0.0319179	0.69463	2.61046	1.48889	2.60764	1.4846	2.20848	2.78572
28.5	0.833657	0.429054	0.417208	0.693267	2.97488	1.44353	2.8673	1.44192	2.35264	2.77909
28.75	0.671653	0.422935	0.922774	0.667376	2.77666	1.36997	2.69747	1.37715	2.98708	2.83218
29	0.428654	0.426865	1.14271	0.624248	1.5456	1.27654	1.55318	1.27997	3.48708	2.84504
29.25	0.203495	0.448149	1.40469	0.600778	0.406105	1.21853	0.442514	1.21613	4.16623	2.81874
29.5	0.0802739	0.465206	1.49999	0.58376	-0.221581	1.19737	-0.287914	1.19478	3.16028	2.65854
29.75	0.0553126	0.47865	0.971696	0.557255	0.0328894	1.21774	0.0191019	1.22542	3.33299	2.5796
30	0.116773	0.482182	0.457673	0.562607	0.891892	1.27319	0.958819	1.27682	2.34433	2.48107
30.25	0.442539	0.482529	0.124241	0.589629	1.74954	1.31857	1.85191	1.31403	1.76954	2.41034
30.5	0.666099	0.453941	-0.0265988	0.615958	2.12248	1.30879	2.13595	1.30748	2.04854	2.43125
30.75	0.792079	0.423329	0.018295	0.643623	2.15687	1.27764	2.18088	1.27569	2.1422	2.41435
31	0.772468	0.397964	0.158296	0.645229	2.23927	1.22675	2.21961	1.23018	2.88355	2.40228
31.25	0.710954	0.380383	0.491498	0.636322	1.84238	1.16602	1.72568	1.16213	3.11564	2.40114
31.5	0.641495	0.38852	0.907996	0.609212	0.965462	1.09967	0.914715	1.09504	3.22411	2.36359
31.75	0.374063	0.392982	1.23452	0.564138	0.194456	1.06597	0.229033	1.0621	2.56424	2.2655
32	0.214716	0.417269	1.23493	0.518176	-0.0178179	1.07039	0.0184861	1.06465	2.37087	2.17704
32.25	0.0906331	0.430174	1.02522	0.487487	0.587323	1.1033	0.533103	1.1036	2.34769	2.08861
32.5	0.120243	0.446489	0.727889	0.474135	1.34574	1.15235	1.33091	1.15692	1.63699	2.02426
32.75	0.156663	0.445377	0.38753	0.485104	1.65172	1.15552	1.78648	1.16967	1.97869	2.04198
33	0.359971	0.442075	0.250057	0.530169	1.81097	1.13504	1.81802	1.12323	1.87957	2.02592
33.25	0.538431	0.427413	0.034358	0.571214	1.64796	1.08214	1.72575	1.08198	2.02145	1.98656
33.5	0.596663	0.396233	0.0692255	0.594763	1.632	1.03901	1.53914	1.02886	2.87213	2.00462
33.75	0.792319	0.383831	0.220399	0.590912	1.17888	0.978153	1.0548	0.963341	2.74015	1.98969
34	0.686115	0.35805	0.457247	0.571556	0.628488	0.937764	0.585301	0.935193	2.24324	1.87552
34.25	0.616936	0.350233	0.7749	0.548375	0.23859	0.947886	0.254479	0.944373	1.67961	1.79758
34.5	0.343769	0.349084	0.928043	0.496236	0.311362	0.98158	0.407973	0.985073	1.48663	1.73662
34.75	0.253781	0.368447	0.891707	0.457115	1.07782	1.02341	1.06632	1.02631	1.70417	1.68851
35	0.109119	0.394875	0.837573	0.432484	1.37739	1.0204	1.45841	1.02067	1.81418	1.71494
35.25	0.123648	0.415831	0.838183	0.430863	1.44695	0.981898	1.32208	0.989138	1.81806	1.7213
35.5	0.213346	0.421662	0.660507	0.456873	1.28197	0.936682	1.40555	0.954497	1.48602	1.67916
35.75	0.226635	0.407757	0.269846	0.479204	1.2166	0.918598	1.19451	0.909402	2.202	1.6813
36	0.472646	0.406594	0.0307192	0.514865	1.02347	0.883733	0.883978	0.873814	2.72287	1.65803
36.25	0.534504	0.37567	0.026834	0.530038	0.774995	0.852854	0.773325	0.848959	1.59846	1.52185
36.5	0.607946	0.361801	0.225439	0.545165	0.72971	0.843197	0.6771	0.841625	1.46385	1.47108
36.75	0.605451	0.340448	0.253514	0.526432	0.575533	0.842813	0.66148	0.844341	1.07001	1.4422
37	0.537398	0.328952	0.536824	0.518765	0.729694	0.862057	0.820376	0.857079	1.00547	1.41422
37.25	0.518059	0.330521	0.6454	0.475956	1.04771	0.890588	1.00989	0.891736	1.96848	1.46278
37.5	0.31868	0.334084	0.821363	0.4403	0.992335	0.901849	1.14309	0.908512	1.87775	1.46508
37.75	0.181953	0.345147	1.09828	0.409623	0.994789	0.876975	0.975669	0.861509	1.39669	1.41704
38	0.0742976	0.3706	0.883819	0.37954	1.10113	0.829879	0.954607	0.818395	1.50739	1.38516
38.25	0.215006	0.388813	0.626456	0.391254	0.867953	0.773113	0.838619	0.771102	1.96929	1.37097
38.5	0.163404	0.394564	0.182444	0.416587	0.714683	0.756578	0.635429	0.75	1.36113	1.26836
38.75	0.39582	0.385511	0.178107	0.475998	0.678433	0.756846	0.699983	0.758321	1.09076	1.20453
39	0.394409	0.372284	0.0381109	0.511579	0.725868	0.771615	0.704258	0.758093	1.17505	1.19987
39.25	0.490494	0.359639	0.176842	0.522139	0.767968	0.779226	0.788861	0.787361	0.790151	1.17438
39.5	0.553085	0.345572	0.108735	0.485328	1.01501	0.793952	1.16695	0.798576	1.49108	1.23361
39.75	0.553692	0.323264	0.288839	0.463608	1.16032	0.796692	1.17765	0.790425	1.99149	1.26169
40	0.429306	0.313332	0.514594	0.448889	0.743593	0.773732	0.67306	0.766755	1.39738	1.1835
40.25	0.43649	0.319313	0.797448	0.435842	0.523832	0.750964	0.544536	0.750854	1.07792	1.10288
40.5	0.256419	0.324502	1.00096	0.400464	0.533473	0.738576	0.481676	0.731519	1.36546	1.09238
40.75	0.272525	0.33445	0.87979	0.339844	0.702598	0.713716	0.627595	0.715484	0.943143	1.03616
41	0.0728671	0.353787	0.77655	0.315155	0.717364	0.697593	0.718641	0.688904	0.722896	1.00118
41.25	0.263554	0.370644	0.533915	0.351851	0.826126	0.677955	0.697704	0.663251	1.04412	1.01496
41.5	0.267955	0.363502	0.143714	0.409815	0.80198	0.657099	0.996939	0.672437	0.920145	1.01569
41.75	0.349823	0.35474	-0.191269	0.471585	0.915219	0.698845	0.901013	0.695977	1.38251	1.04539
42	0.330004	0.342021	-0.108467	0.503405	1.04241	0.726853	1.08544	0.726279	1.77187	1.04946
42.25	0.45438	0.349545	0.141651	0.504443	0.930723	0.719503	0.940951	0.723179	1.20953	1.01086
42.5	0.489118	0.328747	0.384123	0.477857	0.515918	0.702107	0.514046	0.70442	0.591208	0.953755
42.75	0.488374	0.318589	0.443669	0.431003	0.399944	0.672204	0.35119	0.666381	0.972923	0.911878
43	0.355901	0.302111	0.394761	0.4051	0.284877	0.644199	0.321325	0.652321	0.803216	0.863565
43.25	0.465899	0.300946	0.632899	0.387706	0.541371	0.64216	0.361797	0.631324	0.593393	0.865594
43.5	0.241432	0.293895	1.14352	0.371063	0.520976	0.626597	0.462101	0.627823	0.860681	0.885644
43.75	0.192132	0.315158	1.11355	0.319946	0.617565	0.628307	0.789572	0.639638	1.05143	0.893517
44	0.180342	0.341176	0.761422	0.288883	1.21944	0.647499	1.23234	0.63462	1.21713	0.910005
44.25	0.222627	0.350517	0.126928	0.305157	1.19531	0.635232	1.20402	0.632202	1.42326	0.909005
44.5	0.405248	0.351514	-0.0980912	0.372999	0.968909	0.623023	1.05444	0.627319	1.38584	0.894383
44.75	0.246398	0.331864	-0.124206	0.46164	0.756761	0.625724	0.753367	0.635883	0.638469	0.808559
45	0.387534	0.335017	-0.0844221	0.509932	0.216891	0.624818	0.133659	0.622868	0.172433	0.735371
45.25	0.323596	0.321476	0.184647	0.496157	0.11989	0.619021	0.210586	0.631892	0.489794	0.759288
45.5	0.344248	0.321535	0.220821	0.447748	0.264491	0.629143	0.111357	0.617924	0.823502	0.778729
45.75	0.395392	0.31865	0.46647	0.409225	0.385744	0.611468	0.326782	0.611747	0.793896	0.781226
46	0.454064	0.315984	0.632349	0.38164	0.538072	0.58176	0.580249	0.584582	0.939409	0.807481
46.25	0.452307	0.293928	0.802911	0.351717	0.809481	0.577964	0.739397	0.582458	1.21631	0.815485
46.5	0.273753	0.285982	0.924165	0.322673	1.09677	0.590384	1.20816	0.59623	1.20713	0.794941
46.75	0.232598	0.305291	0.805344	0.284101	1.07322	0.595914	1.15519	0.575911	1.27704	0.785236
47	0.20875	0.314662	0.78832	0.285992	0.995917	0.606434	1.14008	0.586863	0.527596	0.738197
47.25	0.27793	0.325433	0.358712	0.313267	0.747701	0.591795	0.623226	0.564949	-0.0934047	0.692591
47.5	0.252123	0.33587	-0.222171	0.360747	0.158925	0.568703	0.223897	0.571247	0.411593	0.681458
47.75	0.32419	0.334355	-0.299442	0.417185	0.221106	0.572135	0.0709014	0.570955	0.684207	0.704546
48	0.31539	0.331791	-0.164404	0.471366	0.0877359	0.576054	0.0495902	0.566226	0.848474	0.73438
48.25	0.368735	0.320355	0.190621	0.474925	0.0886714	0.560532	0.0551328	0.580269	1.05644	0.748342
48.5	0.233505	0.309652	0.333117	0.439821	0.500106	0.564865	0.559012	0.566035	1.01945	0.7474
48.75	0.372844	0.319904	0.512472	0.407224	0.933688	0.547851	0.877111	0.544732	1.01087	0.741197
49	0.466846	0.306887	0.538442	0.338163	1.15208	0.537693	1.00497	0.533693	1.11008	0.712018
49.25	0.326305	0.290503	0.824258	0.319275	1.17841	0.532334	1.26472	0.545796	0.806657	0.695082
49.5	0.316466	0.279457	1.06106	0.288651	0.849532	0.520445	0.920935	0.523513	0.0715413	0.626692
49.75	0.382297	0.289046	0.833512	0.266228	0.516773	0.51081	0.686198	0.525632	-0.204734	0.624253
50	0.236968	0.277712	0.342215	0.277336	0.193253	0.520224	0.220981	0.522459	0.642473	0.661198
50.25	0.298554	0.284422	0.242361	0.297491	0.260291	0.555881	0.0236084	0.541809	0.98254	0.661364
50.5	0.201025	0.289192	-0.128814	0.350154	-0.0674798	0.54135	0.190021	0.537497	0.988102	0.660665
50.75	0.261711	0.310792	-0.160414	0.418361	0.132	0.527943	-0.0872028	0.526602	1.04702	0.675304
51	0.336021	0.310614	0.00714221	0.441757	0.329968	0.518205	0.345985	0.51978	0.957422	0.67374
51.25	0.24268	0.302855	-0.178134	0.441293	0.832102	0.505289	0.766712	0.501743	0.719073	0.657427
51.5	0.302999	0.320409	0.349558	0.438896	1.09848	0.496629	1.126	0.510496	0.940725	0.65128
51.75	0.215849	0.307007	0.518015	0.404595	1.05953	0.49387	1.04189	0.490706	0.122757	0.583203
52	0.412356	0.322639	0.836843	0.342291	0.753187	0.463148	0.942129	0.487209	0.0471478	0.556667
52.25	0.268952	0.313475	0.944589	0.280428	0.610907	0.485384	0.654465	0.461322	0.164715	0.558057
52.5	0.304074	0.298511	0.54376	0.224832	0.549827	0.479393	0.414481	0.477267	0.644133	0.595121
52.75	0.346257	0.28442	0.768997	0.252138	0.114982	0.484068	-0.0195127	0.488129	0.975554	0.652127
53	0.417019	0.281059	0.553258	0.247251	-0.201549	0.498969	0.0810721	0.521685	1.13449	0.665311
53.25	0.259932	0.280251	0.0735418	0.274281	0.0346171	0.50607	-0.155426	0.496713	1.03139	0.611863
53.5	0.258427	0.289234	0.00250508	0.33081	0.200805	0.498302	0.165616	0.511498	0.794294	0.613516
53.75	0.418226	0.295764	-0.202104	0.366189	0.745502	0.499479	0.854244	0.49843	0.657606	0.585895
54	0.168972	0.281182	0.00654265	0.408019	1.07089	0.476756	0.928112	0.463721	0.259952	0.569813
54.25	0.37217	0.286152	-0.10502	0.406101	0.752311	0.447441	1.00691	0.445403	-0.142608	0.547732
54.5	0.320719	0.289048	0.218216	0.413881	0.975545	0.461509	0.683267	0.447473	0.0610525	0.529668
54.75	0.119316	0.277073	0.388626	0.378956	0.550998	0.443738	0.813907	0.462265	0.535354	0.526047
55	0.163161	0.292956	0.816817	0.339482	0.596574	0.449857	0.523109	0.436171	1.21419	0.565188
55.25	0.312646	0.300519	0.720125	0.269352	0.263995	0.444967	0.316038	0.440183	1.1074	0.581494
55.5	0.408944	0.30026	0.823565	0.242064	-0.130536	0.442656	-0.16864	0.438891	0.6	0.583473
55.75	0.34976	0.273093	0.63883	0.223545	-0.0430697	0.472207	-0.00758177	0.465404	1.04792	0.595008
56	0.32373	0.265117	0.356295	0.238846	0.212575	0.477497	0.0349377	0.466989	0.518086	0.554861
56.25	0.272406	0.254344	0.216199	0.273214	0.518272	0.475404	0.507149	0.483762	0.496779	0.529266
56.5	0.21867	0.25821	-0.0126417	0.288495	0.777745	0.457858	0.744931	0.464544	0.039152	0.478178
56.75	0.401129	0.269444	-0.0272174	0.329011	0.892993	0.419706	1.02761	0.417765	-0.323257	0.451209
57	0.200964	0.267197	-0.131036	0.348042	0.79783	0.372603	0.831191	0.368181	0.0248451	0.464222
57.25	0.278149	0.278093	-0.00611785	0.389145	0.612192	0.382772	0.552967	0.375185	0.926766	0.511094
57.5	0.238788	0.285678	0.115523	0.373685	0.547678	0.413658	0.56323	0.410276	1.37725	0.547918
57.75	0.310055	0.28076	0.447247	0.3538	0.240886	0.418435	0.303122	0.408697	1.12719	0.535432
58	0.137277	0.287794	0.638373	0.321894	0.164966	0.410625	0.0964901	0.410745	0.715349	0.501873
58.25	0.270003	0.287101	0.791837	0.288524	0.00983433	0.402585	0.00826079	0.41494	0.646447	0.504624
58.5	0.216002	0.283664	0.699978	0.234933	0.191639	0.412625	0.202673	0.410033	0.262139	0.460465
58.75	0.311058	0.288182	0.369002	0.2122	0.342818	0.426277	0.314972	0.440034	-0.0140999	0.444141
59	0.33102	0.26965	0.392523	0.22799	0.396226	0.431247	0.27714	0.422599	-0.230539	0.409319
59.25	0.378652	0.257548	0.163089	0.249106	0.421961	0.410882	0.531767	0.412388	-0.193124	0.392318
59.5	0.309921	0.248735	0.279993	0.278687	0.899522	0.408082	0.901232	0.393918	0.493564	0.396606
59.75	0.354	0.241273	-0.160716	0.288248	0.921052	0.355353	0.903868	0.365819	1.295	0.461906
60	0.189615	0.226831	-0.083323	0.321563	0.59545	0.342578	0.547443	0.336359	1.2524	0.477905
60.25	0.380388	0.24972	0.128187	0.351193	0.162781	0.367961	0.323605	0.377414	0.791594	0.474202
60.5	0.130351	0.246451	0.304673	0.352	0.0845678	0.398759	0.138441	0.389088	0.742862	0.473493
60.75	0.235632	0.269281	0.25592	0.334682	0.110237	0.402926	-0.0408102	0.393963	0.20485	0.455571
61	0.261188	0.272656	0.472648	0.31964	0.328157	0.394792	0.502686	0.415941	0.0989008	0.426877
61.25	0.125733	0.273309	0.526902	0.282227	0.392518	0.377945	0.140622	0.363951	-0.362321	0.371627
61.5	0.209999	0.298797	0.603689	0.269288	0.192573	0.361138	0.175027	0.366269	-0.400549	0.34277
61.75	0.290523	0.287666	0.458893	0.238031	0.393959	0.369701	0.347062	0.37102	-0.150244	0.366097
62	0.235302	0.270527	0.375602	0.238075	0.372232	0.365614	0.620246	0.384767	1.14657	0.447804
62.25	0.209578	0.263363	0.172443	0.231783	0.793305	0.397334	0.609265	0.377845	1.455	0.442471
62.5	0.418508	0.250569	0.212975	0.270133	0.849278	0.361444	0.957998	0.362105	1.21537	0.450482
62.75	0.347698	0.242667	0.136255	0.273022	0.470759	0.323618	0.440347	0.310545	0.7845	0.430751
63	0.358647	0.239484	0.131488	0.302667	0.126242	0.317247	0.187189	0.30763	0.563646	0.412758
63.25	0.269388	0.219058	0.105503	0.314866	0.0288959	0.364225	0.17897	0.358607	-0.0820886	0.382463
63.5	0.26771	0.226011	0.0985143	0.307303	0.159689	0.384162	-0.0172144	0.375158	-0.453603	0.361869
63.75	0.380619	0.236752	0.397519	0.32852	0.224444	0.387871	0.163802	0.394371	-0.650887	0.355012
64	0.0986834	0.218643	0.291118	0.311997	0.278208	0.378348	0.222539	0.389685	-0.167287	0.346353
64.25	0.119139	0.244322	0.459335	0.316129	0.353084	0.356972	0.484528	0.363017	0.66683	0.345611
64.5	0.163659	0.270905	0.31268	0.265448	0.68944	0.349263	0.551025	0.343184	1.09324	0.393136
64.75	0.0816414	0.291462	0.555942	0.256284	0.434404	0.341994	0.451865	0.346749	1.5351	0.429697
65	0.339482	0.29167	0.241863	0.244523	0.471015	0.325969	0.442394	0.343011	1.01806	0.388381
65.25	0.315867	0.269181	0.432707	0.262901	0.407046	0.32747	0.411204	0.346424	0.604563	0.388308
65.5	0.154396	0.24862	0.25348	0.254396	0.596024	0.330511	0.696954	0.342243	0.260699	0.333215
65.75	0.338914	0.260654	0.0298732	0.231169	0.228264	0.336933	0.34448	0.311803	-0.288029	0.311884
66	0.375123	0.254646	0.310688	0.263525	0.19678	0.357685	0.174918	0.347053	-0.522175	0.333458
66.25	0.199531	0.226217	0.232283	0.278747	0.12922	0.378898	0.116944	0.335789	-0.737469	0.291041
66.5	0.355469	0.234846	0.332442	0.288402	0.0644461	0.353303	-0.0441395	0.35686	-0.174714	0.324566
66.75	0.384969	0.223705	-0.047476	0.289756	0.275989	0.372949	0.286195	0.374188	1.14208	0.38049
67	0.369232	0.223115	0.221038	0.324015	0.616749	0.364567	0.586676	0.366937	1.45886	0.365494
67.25	0.0837151	0.217691	0.438332	0.279084	0.274159	0.311308	0.414479	0.339667	1.12193	0.340947
67.5	0.114597	0.241176	0.425641	0.253807	0.486025	0.321568	0.476533	0.325499	1.01733	0.359006
67.75	0.110257	0.264627	0.347662	0.2714	0.43745	0.31564	0.36939	0.318202	0.0536366	0.34039
68	0.274731	0.27768	0.0212085	0.243532	0.660253	0.3333	0.392557	0.337872	0.047388	0.366942
68.25	0.278842	0.278682	0.35343	0.279624	0.435776	0.316325	0.696972	0.330555	-0.0722901	0.321201
68.5	0.0908302	0.276962	0.462914	0.250679	0.408909	0.311922	0.0622865	0.299479	-0.946351	0.256683
68.75	0.285816	0.265165	0.328828	0.242589	-0.126727	0.296525	0.327648	0.316717	-0.402213	0.292111
69	0.244065	0.263712	0.345983	0.22192	0.260905	0.328526	0.129148	0.290754	0.384525	0.325023
69.25	0.379067	0.257563	0.295119	0.22355	0.19217	0.335731	0.21368	0.342991	0.992119	0.3332
69.5	0.314987	0.235248	-0.228274	0.21679	0.0841634	0.348593	0.313977	0.342498	1.21338	0.365375
69.75	0.318568	0.214667	0.185561	0.289754	0.376757	0.357713	0.272802	0.339717	1.30253	0.36616
70	0.349104	0.217542	0.601571	0.328591	0.426745	0.337125	0.403559	0.323672	0.831176	0.329698
70.25	0.240791	0.221089	0.0689789	0.26947	0.614052	0.328207	0.566087	0.311259	0.319159	0.321221
70.5	0.284754	0.21637	0.38213	0.275561	0.490501	0.292481	0.319392	0.278712	-0.410021	0.302304
70.75	0.261641	0.231185	0.0639808	0.263863	0.391744	0.280668	0.386212	0.311811	-0.717467	0.32349
71	-0.0271412	0.254443	0.382017	0.290209	0.254942	0.306255	0.234666	0.288796	-0.59207	0.34257
71.25	0.271282	0.273347	0.122136	0.288839	0.193282	0.305157	0.068021	0.319342	-0.0730929	0.322256
71.5	0.182573	0.273738	0.36228	0.29749	0.332951	0.331027	0.651512	0.343562	0.466289	0.325493
71.75	0.155922	0.268696	0.227515	0.25142	0.320791	0.296896	0.208751	0.297946	1.31387	0.339289
72	0.109174	0.281007	0.501368	0.255851	0.175365	0.300604	0.28617	0.302273	1.22123	0.332183
72.25	0.347317	0.280567	0.573932	0.242614	0.170872	0.315074	0.112351	0.295044	0.937911	0.355042
72.5	0.384577	0.273195	0.0103665	0.219147	0.337571	0.322734	0.27943	0.315029	0.746402	0.318009
72.75	0.1936	0.248734	0.129889	0.237791	0.256788	0.313203	0.24061	0.306994	0.129984	0.278525
73	0.432906	0.246026	0.26515	0.234553	0.372374	0.332776	0.650392	0.320809	-0.198157	0.303492
73.25	0.494222	0.253254	0.327436	0.274295	0.647618	0.307237	0.156055	0.306739	-0.526667	0.282378
73.5	0.161893	0.201585	0.368321	0.313026	0.243961	0.269595	0.54013	0.312415	-0.795215	0.285012
73.75	0.275195	0.207491	0.208644	0.281264	0.451981	0.296823	0.310218	0.313115	-0.0407141	0.281251
74	0.132157	0.229853	-0.0984213	0.260239	-0.0083672	0.280167	0.195357	0.303602	0.604245	0.294527
74.25	0.279024	0.246819	0.271822	0.30434	0.357873	0.321946	0.252019	0.316248	1.24281	0.309992
74.5	0.104777	0.239077	0.369005	0.305837	0.320066	0.32617	0.213881	0.322804	1.44982	0.261611
74.75	0.273597	0.249263	0.339259	0.291838	0.247475	0.324853	0.312196	0.338669	0.56758	0.24813
75	0.139972	0.265838	0.196806	0.266161	0.242263	0.293389	0.199085	0.308002	0.351563	0.276347
75.25	0.166519	0.263089	0.0975125	0.248019	0.452515	0.301107	0.378761	0.303373	0.379648	0.310207
75.5	0.505185	0.276588	0.662566	0.256753	0.116985	0.267024	0.509683	0.294887	-0.409294	0.279091
75.75	-0.0224682	0.237988	0.714744	0.220543	0.2712	0.311635	0.212817	0.302778	-0.500332	0.278816
76	0.220951	0.269801	0.0507037	0.201774	0.51624	0.340264	0.547131	0.3223	-0.832818	0.279189
76.25	0.498817	0.237362	-0.00160578	0.232266	0.285416	0.311847	0.215093	0.258961	0.0920424	0.292726
76.5	0.301812	0.202766	0.342586	0.24421	0.409427	0.265215	0.321811	0.260314	0.758899	0.270141
76.75	0.201608	0.215676	0.286795	0.240591	0.400115	0.279526	0.317582	0.271116	0.759003	0.261621
77	0.206636	0.204459	0.22901	0.280674	0.306896	0.287673	0.372532	0.301976	1.315	0.280383
77.25	0.439351	0.21053	0.0824957	0.255305	-0.067169	0.288567	0.00553013	0.290553	0.849754	0.246953
77.5	0.112481	0.192941	0.0153802	0.225154	0.319447	0.321488	0.152791	0.28392	0.690166	0.27953
77.75	0.301511	0.205222	0.184853	0.28112	0.111679	0.294603	0.293904	0.279818	0.0684871	0.260289
78	0.119177	0.196861	0.30047	0.292609	0.563098	0.287903	0.588591	0.261069	-0.41205	0.290311
78.25	0.295661	0.244553	0.527054	0.282488	0.557494	0.253741	0.408039	0.258279	-0.4966	0.301508
78.5	-0.103434	0.224347	0.355617	0.227546	0.232065	0.261489	-0.0862608	0.234995	-0.697442	0.236597
78.75	0.152858	0.263483	0.117834	0.152517	-0.180902	0.259325	0.228625	0.291908	-0.13381	0.200898
79	0.430913	0.275583	0.306404	0.193437	0.552539	0.287215	0.429823	0.29498	0.673701	0.236362
79.25	0.0894334	0.231111	0.687617	0.180408	0.481584	0.287159	0.62619	0.278471	0.946615	0.279889
79.5	0.267349	0.246456	-0.0246748	0.193483	0.315839	0.253607	0.258297	0.242511	0.980712	0.229067
79.75	0.263459	0.241982	-0.219016	0.212696	0.262037	0.247742	-0.0607999	0.239489	1.17552	0.235531
80	0.235289	0.209762	0.575044	0.224756	0.0505953	0.229018	0.111768	0.246508	0.497752	0.213315
80.25	0.217908	0.226425	0.299735	0.199939	0.0446777	0.236467	0.106421	0.264141	0.368717	0.233093
80.5	0.596091	0.218325	0.199268	0.228102	0.221478	0.301461	0.560688	0.31126	-0.300081	0.242717
80.75	0.0936013	0.180119	-0.0223704	0.214461	0.63498	0.281017	0.175196	0.237163	-1.14572	0.236527
81	0.287931	0.19887	-0.394676	0.248993	0.210418	0.225083	0.482871	0.240367	-1.05443	0.228945
81.25	0.273851	0.198973	0.527036	0.286952	0.0979993	0.230563	0.259346	0.211133	0.220822	0.321051
81.5	-0.0138015	0.211215	0.176115	0.248616	0.551979	0.24277	0.264737	0.231868	1.10897	0.243547
81.75	0.242883	0.228805	0.818366	0.233402	0.146064	0.233034	0.266581	0.263532	0.438399	0.174566
82	0.222604	0.22986	0.167454	0.170404	0.257189	0.252111	0.228085	0.261974	1.04535	0.234543
82.25	-0.0587389	0.251804	-0.0984149	0.144839	0.0748	0.280687	0.00938689	0.250129	0.953352	0.224244
82.5	0.401925	0.228724	0.326882	0.219911	0.125087	0.255255	0.288097	0.252996	0.695538	0.222773
82.75	0.136905	0.226511	0.581359	0.238448	0.694617	0.231023	0.577611	0.23482	0.46495	0.270487
83	0.214032	0.247841	0.0628554	0.195395	0.0170363	0.22334	-0.180278	0.205574	-0.361976	0.213826
83.25	0.281107	0.2229	0.32295	0.182726	0.0756415	0.235497	0.207234	0.250757	-1.22153	0.187114
83.5	0.288967	0.217857	-0.015085	0.211072	0.265217	0.242834	0.190532	0.249725	-0.133367	0.242461
83.75	0.396268	0.214541	0.143673	0.240331	0.220069	0.232685	0.466697	0.220961	-0.554223	0.19654
84	0.162104	0.191109	0.0239774	0.269644	0.454619	0.270848	0.581373	0.239548	0.419161	0.261012
84.25	0.253431	0.169283	0.188391	0.26005	0.336836	0.237128	0.251002	0.206553	1.03817	0.213385
84.5	0.44204	0.175126	-0.0882013	0.240316	0.542951	0.197713	0.109632	0.204855	0.942367	0.161732
84.75	-0.289534	0.174437	0.652311	0.257494	-0.17952	0.168158	0.0380572	0.217568	0.938645	0.189207
85	0.379791	0.247201	0.51225	0.202713	-0.117239	0.236781	0.106343	0.251859	1.17267	0.233988
85.25	0.350206	0.233209	0.150829	0.226408	0.617792	0.258228	0.285148	0.26626	-0.10166	0.191985
85.5	-0.035379	0.197121	-0.0638387	0.213375	0.138607	0.215947	0.271555	0.251362	-0.629089	0.210203
85.75	0.230672	0.208394	0.606416	0.213177	0.149014	0.216696	0.196911	0.210409	-0.668067	0.214367
86	0.255815	0.233135	0.277501	0.13843	0.163721	0.194161	-0.0971091	0.197537	-0.592576	0.202783
86.25	0.161941	0.225049	0.436808	0.186139	0.601698	0.226662	0.652572	0.253224	0.090499	0.204911
86.5	-0.05615	0.244512	-0.0719639	0.210548	0.117417	0.213451	0.251416	0.228548	-0.057111	0.174148
86.75	0.311854	0.246968	-0.00895021	0.224958	-0.0573135	0.202932	0.23403	0.217341	0.521644	0.200318
87	0.435156	0.210396	0.083581	0.224124	0.247403	0.242805	0.236757	0.2179	1.21711	0.197005
87.25	0.438107	0.183405	0.104497	0.239113	0.506706	0.257755	0.380971	0.219972	1.38645	0.164286
87.5	0.239874	0.178529	0.749197	0.267222	0.0972399	0.186989	0.25035	0.21844	0.752649	0.13645
87.75	-0.010676	0.166609	0.0205037	0.208525	0.194978	0.243788	0.136169	0.212733	0.0805162	0.177749
88	0.0773452	0.198094	-0.0658172	0.204562	0.146096	0.245264	-0.137975	0.241277	-0.587445	0.180678
88.25	0.478088	0.184223	-0.141055	0.254651	-0.0763372	0.236423	0.068187	0.250571	-0.78391	0.184295
88.5	0.174947	0.17771	0.754586	0.279281	0.488729	0.269123	0.459765	0.283871	-0.571291	0.211
88.75	0.356576	0.191102	0.680896	0.182168	0.469592	0.24417	0.405808	0.253042	-0.21714	0.208102
89	-0.031594	0.176312	0.0721394	0.146349	0.0122263	0.193408	0.139348	0.196782	0.204596	0.183899
89.25	-0.0538668	0.193677	-0.0172937	0.171939	0.341417	0.198216	0.239617	0.166171	0.48851	0.144779
89.5	0.165248	0.221344	0.233473	0.197853	0.396907	0.213519	0.25748	0.199184	0.889925	0.0979398
89.75	0.389346	0.245333	0.385588	0.227687	-0.200954	0.210658	0.365651	0.216579	1.10809	0.173318
90	0.120673	0.217099	0.162226	0.210476	0.665223	0.278274	0.193282	0.229725	1.16564	0.185023
90.25	0.304173	0.187415	-0.0191204	0.199702	0.209739	0.243142	0.42161	0.240995	0.10981	0.119876
90.5	-0.0613598	0.179833	0.435066	0.199227	0.0576926	0.175119	-0.0450359	0.201048	-0.551278	0.1522
90.75	0.41296	0.215188	0.105246	0.193457	0.250658	0.177953	0.401179	0.21519	-0.516859	0.158383
91	0.308865	0.201783	-0.21654	0.20092	0.239202	0.235356	0.151485	0.207265	-0.600273	0.153999
91.25	0.208674	0.182834	0.322707	0.243297	-0.0380263	0.229914	-0.156797	0.223273	-0.459169	0.198782
91.5	0.142055	0.15587	0.328033	0.217981	0.0602976	0.249622	-0.166758	0.241574	-0.186597	0.197466
91.75	0.222805	0.182605	0.241848	0.190138	0.494453	0.206268	0.569745	0.233944	0.0201154	0.144676
92	0.405143	0.204826	0.53182	0.184537	0.368295	0.147276	0.431428	0.195159	1.64371	0.20048
92.25	0.107	0.170775	0.21347	0.150113	0.475209	0.161834	0.497113	0.152442	1.22514	0.083449
92.5	-0.17616	0.173988	0.05449	0.16505	0.313902	0.184085	0.305976	0.181391	0.51417	0.0657614
92.75	0.228351	0.191887	-0.0238668	0.183486	-0.470494	0.16957	0.0221461	0.180213	0.433046	0.115823
93	0.292191	0.207323	0.377365	0.168963	0.0860303	0.209255	0.0963825	0.206077	-0.489448	0.141223
93.25	0.27891	0.203424	0.179871	0.178449	0.824695	0.256107	0.32193	0.209735	-0.560697	0.150649
93.5	0.119367	0.189544	0.207237	0.172152	0.184777	0.164987	0.311564	0.168666	-0.152442	0.174149
93.75	-0.0609626	0.181493	0.0695419	0.159705	0.159055	0.15741	0.026212	0.160658	-0.472335	0.113499
94	0.409408	0.203967	0.0496007	0.182679	-0.373245	0.134239	-0.243053	0.176776	-0.714497	0.0747051
94.25	0.445017	0.211015	0.18584	0.199219	-0.095461	0.191616	0.181891	0.196554	0.57816	0.145718
94.5	0.0646324	0.159728	0.187579	0.17044	0.513875	0.257582	0.0042534	0.219684	0.473394	0.0978312
94.75	0.139124	0.171755	0.36284	0.175433	0.69771	0.212248	0.786606	0.223251	1.04826	0.129918
95	0.00282962	0.148205	0.238853	0.159642	0.168753	0.121276	0.294194	0.137508	1.01478	0.115408
95.25	0.382709	0.204477	-0.169101	0.187135	-0.0736443	0.0934688	0.280788	0.109685	0.687054	0.0698027
95.5	0.253202	0.176394	0.472228	0.212096	0.554551	0.125309	0.132961	0.147031	-0.395195	0.0582014
95.75	0.140112	0.170554	0.116898	0.190316	-0.0864986	0.176453	-0.08876	0.165301	-0.325689	0.105865
96	0.0388574	0.181707	0.0827709	0.176484	0.109001	0.188883	0.231483	0.228659	-0.758949	0.155242
96.25	0.163782	0.196173	0.299277	0.194642	-0.0726544	0.203019	0.1874	0.206544	-0.86027	0.18349
96.5	0.479889	0.195295	0.215004	0.215609	0.200526	0.198953	-0.0452723	0.180472	-0.00437043	0.194176
96.75	-0.0678584	0.167082	-0.101944	0.205955	0.564201	0.204566	0.413188	0.193054	0.0992948	0.10658
97	0.184904	0.196399	0.237504	0.23283	0.0605299	0.140812	0.0399201	0.141589	0.794265	0.126434
97.25	-0.0963728	0.186324	0.204933	0.196302	-0.212005	0.164218	-0.0708188	0.17614	0.903158	0.118847
97.5	0.565542	0.205319	0.513784	0.183547	-0.109319	0.173488	0.0159613	0.212226	0.558729	0.1329
97.75	0.101879	0.174765	0.0805021	0.16744	0.244759	0.225904	0.654249	0.217202	0.571041	0.11764
98	0.194809	0.167379	0.254433	0.205534	1.06599	0.201659	0.315663	0.153819	0.0814381	0.113884
98.25	0.251637	0.169104	-0.0214247	0.196848	0.037803	0.117183	0.54482	0.135765	0.168088	0.106257
98.5	0.183517	0.16712	0.264348	0.191761	0.250357	0.124376	0.0103312	0.100777	-0.476478	0.143728
98.75	0.155008	0.153018	0.508954	0.191474	-0.11331	0.146612	-0.0733262	0.156011	-0.753402	0.160262
99	0.197751	0.156741	0.118466	0.18274	0.256655	0.197206	0.0805498	0.204263	-0.880334	0.136601
99.25	0.225312	0.158569	0.166806	0.159934	-0.0733428	0.207954	-0.101457	0.190502	0.29784	0.124633
99.5	0.0841585	0.136982	-0.127782	0.173422	0.294594	0.185545	0.385427	0.194184	0.718387	0.0967207
99.75	0.0935799	0.161056	0.0773804	0.227271	-0.119306	0.169503	0.290042	0.155203	1.04369	0.0604616
100	0.259997	0.198994	0.352723	0.219703	0.414846	0.188965	0.0657227	0.140184	0.406134	0.0239765
100.25	0.0280191	0.154172	0.461442	0.192624	0.00230708	0.14913	0.0204187	0.156356	0.533479	0.0680545
100.5	0.212063	0.177015	0.167572	0.132698	0.221226	0.178971	0.135119	0.206574	0.00516106	0.0704621
100.75	0.231793	0.187292	-0.0722972	0.11099	0.10973	0.184425	0.194948	0.153468	0.542799	0.126375
101	0.0425037	0.192277	0.261473	0.190038	0.472719	0.186546	0.562669	0.143934	-0.31113	0.0358256
101.25	0.192229	0.180887	0.421621	0.197795	0.392635	0.139658	0.409194	0.112603	-0.990014	0.0606465
101.5	0.216036	0.175164	-0.109603	0.165909	0.36413	0.148447	-0.0570608	0.0952089	-1.00001	0.0723768
101.75	0.00944008	0.197933	0.301686	0.162174	-0.297433	0.124171	-0.064636	0.137966	0.018713	0.100326
102	0.324898	0.202687	0.410709	0.155333	0.134179	0.149113	-0.00438895	0.170719	0.355797	0.0966531
102.25	0.472959	0.202584	0.00170559	0.130459	0.0753072	0.199913	0.13985	0.200719	0.678841	0.0884166
102.5	-0.18822	0.124475	0.0819345	0.182918	0.0164998	0.174657	0.22745	0.173865	0.846913	0.0248116
102.75	0.256449	0.17452	-0.137822	0.156518	0.30072	0.166219	0.522596	0.162604	0.557555	0.0146851
103	0.314828	0.156465	-0.0495047	0.212773	0.275765	0.138046	-0.395945	0.09585	0.56429	0.0293021
103.25	0.281652	0.167701	0.718182	0.21109	0.13094	0.146995	0.0996152	0.162288	-0.362695	0.0664783
103.5	-0.0713963	0.166629	0.339045	0.173432	0.00383331	0.147248	0.249352	0.171818	-0.0629208	0.141616
103.75	0.134998	0.150629	0.102755	0.120114	0.480528	0.152931	0.235257	0.178934	-0.872711	0.0715469
104	0.443727	0.158696	-0.146956	0.107099	0.121371	0.0980409	0.370507	0.147084	-0.720522	0.0753751
104.25	0.0569768	0.129664	0.233276	0.123736	-0.0480175	0.0748348	0.262896	0.11242	-0.0180149	0.0946906
104.5	0.32387	0.157024	0.161978	0.156007	0.642179	0.138211	0.295613	0.137746	0.273432	0.0579027
104.75	-0.308133	0.134735	0.52629	0.165737	-0.177253	0.104637	-0.12869	0.126319	0.0427902	0.0531847
105	0.312227	0.171695	-0.182069	0.104719	-0.0678791	0.133561	0.114839	0.185956	0.745648	0.0643114
105.25	0.0759038	0.160203	0.424733	0.123099	0.0189941	0.163288	-0.144944	0.133982	0.703724	0.0281277
105.5	0.427187	0.171029	-0.066336	0.0996367	0.365252	0.182366	0.268433	0.140359	0.936052	0.0389557
105.75	0.270935	0.136998	0.341607	0.16551	0.133469	0.10949	0.194912	0.134867	0.38868	0.0387708
106	-0.231404	0.121068	-0.19414	0.157823	0.0606662	0.0988798	0.320517	0.125211	-0.76361	0.0406583
106.25	0.215675	0.164453	-0.0273886	0.176337	-0.0683726	0.128111	-0.0832487	0.106513	-0.834429	0.0751345
106.5	0.1534	0.136588	0.0194094	0.158496	-0.11069	0.165606	0.0238741	0.128862	-0.527368	0.117364
106.75	0.330577	0.151941	0.555989	0.149245	0.585748	0.182918	0.516149	0.170062	-0.385894	0.144272
107	0.100987	0.143286	0.259271	0.126231	0.306438	0.155055	0.181345	0.127836	0.226252	0.112737
107.25	0.0614642	0.165341	-0.083887	0.122486	0.111981	0.161037	0.46768	0.113857	0.154057	0.070832
107.5	0.197305	0.135915	0.00173666	0.161824	0.229394	0.1205	-0.4049	0.0815087	0.383812	0.0321549
107.75	0.184164	0.140854	0.190105	0.129385	0.209776	0.129481	-0.0811731	0.128352	0.812004	0.0634461
108	0.0868803	0.132563	0.592398	0.145287	-0.363511	0.134465	0.213512	0.177814	0.934203	0.0309216
108.25	0.111637	0.161272	0.264732	0.0982021	0.0273686	0.186702	0.0983505	0.161952	0.407555	0.0331298
108.5	0.202444	0.145055	-0.00899866	0.0763218	0.352983	0.205631	0.133541	0.138571	-0.418847	0.0666043
108.75	-0.0629802	0.160129	-0.205796	0.0979058	0.306575	0.118428	0.14024	0.146262	-0.412132	0.0785184
109	0.306935	0.182647	-0.0731025	0.153569	0.0624294	0.101513	0.435877	0.106356	-0.258286	0.0885989
109.25	0.244023	0.188937	0.32585	0.188602	0.307113	0.132514	0.093886	0.0735951	-0.701246	0.0749196
109.5	0.321542	0.144701	0.221826	0.151959	0.366264	0.106029	0.041557	0.138656	-0.1928	0.0911896
109.75	-0.232795	0.134182	0.309493	0.12987	-0.29339	0.10305	0.144197	0.120524	-0.232714	0.0441226
110	0.246688	0.179463	-0.322662	0.105955	0.319205	0.147491	0.0635361	0.110663	0.696724	0.0914338
110.25	0.10126	0.164626	0.349127	0.184706	0.259608	0.118222	0.413442	0.139184	0.486759	0.0561448
110.5	0.373967	0.153765	0.121552	0.213195	0.158866	0.0961432	0.0548911	0.147277	0.956286	0.0727026
110.75	-0.0505295	0.131899	0.0459286	0.179643	0.216657	0.113273	-0.135457	0.117932	0.7423	0.0332431
111	0.353182	0.156024	0.206841	0.146337	-0.519044	0.0984404	0.210449	0.123701	-0.299706	-0.0565053
111.25	0.162194	0.162261	0.350831	0.129505	0.137425	0.12229	-0.258817	0.139897	-0.311327	0.0339013
111.5	0.369838	0.147154	0.277235	0.12482	0.372438	0.148072	0.108267	0.177553	-0.395079	0.0939447
111.75	-0.198337	0.102312	-0.0405841	0.141668	0.042263	0.137154	0.744498	0.169031	-0.538545	0.10666
112	0.216354	0.126236	0.000932882	0.145879	0.336474	0.113197	-0.139761	0.0734926	-0.66347	0.0860113
112.25	0.220016	0.125491	0.0703457	0.118024	0.151017	0.0366636	0.0455828	0.120847	0.240397	0.0455356
112.5	0.0983149	0.147349	0.464848	0.142079	0.0265169	0.101512	0.348741	0.128231	0.343835	0.0317604
112.75	-0.00735437	0.129239	0.634021	0.150199	0.03882	0.111913	0.494381	0.111628	0.652337	-0.0224185
113	0.155308	0.122651	-0.213966	0.112238	0.330159	0.179192	-0.238568	0.108806	0.56169	0.0171721
113.25	0.190723	0.129334	-0.28713	0.129429	0.068335	0.108508	-0.0777594	0.0981886	-0.155184	-0.00978001
113.5	0.415551	0.142195	0.0385215	0.171399	-0.28055	0.0845921	0.372403	0.136719	0.60436	0.0729904
113.75	0.0111281	0.153437	0.303974	0.153583	0.395247	0.158683	0.117747	0.121971	0.289107	0.0415348
114	-0.078583	0.121427	0.445723	0.158388	0.263256	0.142451	0.0230507	0.133468	-0.267929	0.0153847
114.25	0.0409014	0.133611	0.00151797	0.10447	-0.197308	0.119061	-0.21089	0.128509	-0.745029	0.0412444
114.5	0.208908	0.144366	-0.277609	0.141418	-0.428856	0.165039	0.333783	0.175379	-1.06823	0.0888698
114.75	0.438596	0.157619	0.310895	0.152731	0.799504	0.186719	0.119425	0.129186	0.102645	0.139568
115	-0.0827928	0.131149	0.546048	0.161906	0.130521	0.108162	0.182711	0.121945	-0.197954	0.0930611
115.25	-0.0732338	0.127835	0.254409	0.0968031	0.711613	0.0803618	0.466157	0.107302	1.04824	0.101731
115.5	0.222145	0.153347	-0.0420581	0.0780867	-0.376685	0.0545348	-0.344741	0.0883374	0.292168	-0.0117187
115.75	0.319327	0.182214	0.132573	0.124748	-0.170821	0.126629	0.307541	0.129238	0.672519	0.0264557
116	0.527974	0.159466	-0.139637	0.119401	0.460356	0.146922	0.224927	0.123649	0.289804	0.0133094
116.25	-0.308973	0.0939374	0.35202	0.153961	0.23293	0.120994	0.232719	0.135398	0.0276061	0.00796114
116.5	0.0432583	0.137835	-0.0934577	0.135532	0.0293542	0.086825	-0.026541	0.120342	-0.00933169	0.0546711
116.75	0.148448	0.138016	0.370995	0.150647	0.262472	0.0910827	0.257812	0.108055	-0.268776	0.0984394
117	0.341437	0.148474	-0.164473	0.099199	-0.212058	0.0664206	-0.128154	0.0765243	-0.561249	0.0784461
117.25	0.173901	0.124787	0.402642	0.158339	0.0139348	0.133754	0.0470185	0.108964	-0.362419	0.0193674
117.5	-0.115936	0.148158	-0.104983	0.130897	-0.147478	0.110959	0.0362805	0.153247	-0.111255	0.0413759
117.75	0.181888	0.137272	0.0672452	0.16665	0.453344	0.138634	0.276512	0.102653	-0.0862539	0.0170381
118	0.510812	0.149318	0.424559	0.153197	0.344261	0.13243	0.0642607	0.0898232	0.673913	0.0818937
118.25	0.0918493	0.112703	0.079103	0.118877	0.0320999	0.0514215	0.251657	0.0440186	0.541056	0.00505206
118.5	-0.127311	0.113776	0.20596	0.122501	0.201084	0.0957006	0.342418	0.0882863	0.236322	-0.0192191
118.75	0.129999	0.150518	0.167727	0.152723	-0.108762	0.0816027	0.0821589	0.0725591	0.494706	0.0165936
119	0.0450705	0.156001	0.057696	0.124681	0.0719308	0.108818	-0.149414	0.0624847	0.428351	0.00349016
119.25	0.25303	0.167784	-0.143486	0.120315	0.0158511	0.127147	-0.0574938	0.0970327	-0.468708	-0.014773
119.5	0.104568	0.133231	0.42693	0.146426	0.461273	0.0958337	0.196248	0.126473	-1.15204	0.020184
119.75	0.407608	0.11903	0.128224	0.133661	-0.214011	0.0924837	0.489843	0.0798673	-0.142335	0.0921089
120	-0.224792	0.0896767	0.252545	0.0946623	0.12927	0.144407	-0.469659	0.0719595	-0.354633	0.0504886
120.25	0.302344	0.167335	-0.0672889	0.0679592	0.391307	0.107395	0.148215	0.0988954	0.562302	0.0755394
120.5	0.144665	0.137355	0.0813644	0.11426	-0.465828	0.0634328	-0.393786	0.132662	-0.0945038	-0.0163999
120.75	0.102576	0.12671	0.115333	0.116559	0.474891	0.134237	0.694335	0.164814	0.298344	-0.0156117
121	0.240115	0.0999535	0.508187	0.113114	0.0601052	0.089294	0.185146	0.125028	0.594449	0.0321207
121.25	0.184826	0.092794	-0.112695	0.0690034	0.163388	0.0809524	-0.0185854	0.0666601	0.363672	0.0337987
121.5	0.162905	0.136582	0.014032	0.0925247	0.255225	0.0707336	0.196066	0.124348	0.245719	0.0150654
121.75	-0.0925068	0.127952	0.117623	0.129636	-0.297283	0.0821476	0.236914	0.10021	-0.119139	0.0287387
122	-0.0374447	0.139648	0.29929	0.115358	0.427773	0.141981	-0.269814	0.106585	-0.432787	0.0116932
122.25	0.11408	0.144335	-0.261768	0.114227	0.305223	0.0879649	0.410765	0.161572	-0.558538	0.0214586
122.5	0.551787	0.135491	-0.0144859	0.119194	-0.240854	0.0897124	-0.200301	0.105271	-0.104125	0.104668
122.75	0.00254828	0.13678	0.395721	0.155711	-0.0483114	0.0850885	0.485876	0.136317	-0.357091	0.061522
123	0.0382128	0.10432	0.104355	0.147441	0.242217	0.11625	-0.0722594	0.0845447	-0.0866222	0.0499181
123.25	-0.164988	0.112821	0.0808822	0.137878	0.0254585	0.103653	0.296471	0.114705	0.775669	0.00764707
123.5	0.16852	0.119172	0.0670806	0.1009	-0.0233113	0.121222	-0.398531	0.112021	0.611228	-0.0184796
123.75	0.622708	0.16261	0.122517	0.0872248	0.0611998	0.118986	0.558296	0.131958	0.176339	-0.0496609
124	0.0766057	0.117581	0.38514	0.12474	0.369365	0.109426	-0.0453185	0.0824598	0.382453	0.0427829
124.25	0.0244465	0.0637791	-0.0251476	0.100757	0.301051	0.0853798	0.300669	0.0665661	-0.289594	-0.0043796
124.5	0.00943321	0.0950677	0.287979	0.125941	-0.112389	0.0572684	0.280052	0.0717682	-0.335132	-0.0141391
124.75	0.0256339	0.155663	-0.212105	0.0879996	0.322698	0.0832829	-0.15224	0.0381034	0.273551	0.0845939
125	0.564678	0.12415	0.350685	0.110434	-0.287093	0.0836105	0.110154	0.0984433	-0.53558	0.034646
125.25	-0.322048	0.0970554	0.31302	0.0686964	0.263303	0.110116	-0.0318463	0.100865	-0.47313	0.0633736
125.5	0.123217	0.137913	0.00872557	0.0480108	0.116252	0.0926228	0.229344	0.0777155	-0.509333	0.0484064
125.75	-0.101475	0.112121	-0.288897	0.0925059	0.201145	0.053176	0.269626	0.102353	0.514402	0.0688752
126	0.6029	0.15072	-0.0696704	0.155118	-0.0456683	0.0915087	-0.199152	0.0647705	0.299415	-0.00976346
126.25	0.172424	0.0735542	0.497667	0.177467	-0.0344091	0.1032	0.0633098	0.0565371	1.10078	-0.0402041
126.5	-0.461418	0.122027	0.145316	0.0955058	0.128908	0.12925	-0.204256	0.110234	-0.0891724	-0.110934
126.75	0.337332	0.12314	0.226692	0.0914541	0.0199373	0.122951	0.352689	0.11654	-0.387189	-0.0615834
127	0.615383	0.102014	-0.091437	0.0366274	0.147756	0.120229	-0.0565956	0.113691	0.652197	0.0340937
127.25	-0.289492	0.0802994	0.0122343	0.130133	0.325975	0.0629746	0.451159	0.0890679	-0.225928	-0.00854793
127.5	0.293731	0.124882	-0.0666862	0.144639	-0.0220344	0.0827165	0.134371	0.0542	-0.248303	0.0173173
127.75	0.0865311	0.067063	0.106164	0.134228	0.0883666	0.107953	-0.263341	0.0777039	-0.622802	0.00285621
128	-0.134707	0.0854432	0.453677	0.108932	-0.278216	0.0854861	0.475721	0.0937955	-0.304645	0.0079533
128.25	0.284514	0.134818	0.337224	0.0823099	0.584472	0.154316	-0.106201	0.0889986	-0.271984	0.0687427
128.5	-0.168757	0.143509	0.153817	0.0926777	0.0712465	0.0810753	-0.281486	0.0719539	-0.00499172	0.0672331
128.75	0.657157	0.143272	-0.321944	0.0950039	0.226089	0.0349206	0.600281	0.105326	0.393481	0.0530882
129	-0.450292	0.0816585	0.104799	0.131244	0.06592	0.00643835	-0.141196	0.0456699	0.404331	0.0262123
129.25	0.126072	0.137903	-0.321575	0.0990691	-0.0072843	0.0302422	0.3242	0.059091	0.569583	0.00755732
129.5	0.398237	0.151547	0.843617	0.119775	-0.424788	0.0335375	-0.30283	0.0403663	0.225781	0.0141899
129.75	0.156338	0.087491	0.157295	0.0560264	0.523393	0.118777	0.102481	0.0955455	0.0327244	0.0327946
130	-0.284463	0.0816905	-0.170796	0.0482248	0.230326	0.0599418	0.36941	0.0448022	-0.392914	0.0135624
130.25	0.270333	0.119951	-0.146799	0.103056	-0.136298	0.0303016	-0.102425	0.0462591	-0.571832	0.0942879
130.5	0.359037	0.12602	0.187461	0.140731	0.410084	0.0287211	0.427752	0.0442446	0.30325	0.0832762
130.75	0.371426	0.0866353	0.440902	0.0764576	-0.147936	0.063786	-0.276648	0.00403124	-0.287081	0.0692693
131	-0.171124	0.0597531	0.177079	0.0613288	-0.3903	0.0271507	0.0522351	0.0779204	-0.146441	0.0909742
131.25	0.0410206	0.0828457	0.0404605	0.0420769	-0.0587335	0.0983543	0.00371993	0.0739457	0.124722	0.0579661
131.5	0.11215	0.099164	-0.216953	0.0494012	0.303959	0.0923482	-0.00698514	0.0978096	0.21778	-0.0015562
131.75	0.262518	0.0928671	-0.114517	0.107004	0.0256684	0.100572	0.136954	0.0837788	0.635909	0.0411221
132	-0.242326	0.105758	0.206133	0.137915	0.427603	0.108737	0.248961	0.0707236	0.411827	-0.045119
132.25	0.0983328	0.100578	0.0792784	0.141331	-0.0649543	0.0662136	-0.404952	0.0252706	-0.159598	-0.0249385
132.5	0.0981395	0.0922722	0.377512	0.112964	-0.066076	0.0625912	0.383979	0.103361	0.414341	0.0689277
132.75	0.331022	0.0875006	0.229952	0.0972014	-0.152103	0.127037	-0.12257	0.10321	-0.681948	-0.0171139
133	-0.0348051	0.103841	-0.45527	0.131646	0.760732	0.153125	0.0256182	0.0942501	0.163181	0.0164409
133.25	0.102603	0.104726	0.289613	0.171818	-0.514289	0.0438603	0.462244	0.161814	-0.0700323	0.0407584
133.5	0.0598023	0.0979699	-0.0154398	0.160711	0.321736	0.1082	0.0124877	0.070621	-0.476522	-0.0209579
133.75	0.204204	0.0754717	0.113703	0.11422	-0.118795	0.0870305	0.24236	0.0952403	-0.470501	0.022544
134	0.0491808	0.0424302	0.359078	0.154933	0.386196	0.11319	-0.147294	0.0688227	0.644564	0.0215523
134.25	0.391426	0.0872921	0.194587	0.110567	0.107315	0.0601805	0.00640184	0.0842455	-0.226502	-0.0503228
134.5	-0.294127	0.0656387	0.240291	0.140041	0.00237409	0.0985951	-0.205568	0.136997	0.613633	0.00554046
134.75	0.0152768	0.0856832	-0.20439	0.0927099	-0.101178	0.0726251	0.37595	0.108899	0.779065	-0.0238776
135	0.0504236	0.0930505	0.21989	0.104066	0.578385	0.0497446	0.382474	0.0459841	-0.446076	-0.0619809
135.25	0.49443	0.0926181	0.574396	0.0919855	0.108778	0.0164474	-0.212172	0.0204936	-0.3464	0.0263034
135.5	-0.0259576	0.0615285	-0.0535459	0.0850311	-0.331919	0.0431146	0.701257	0.074619	0.406356	0.0374641
135.75	0.0350397	0.068613	0.178538	0.0771979	0.129105	0.0671224	-0.449685	0.0598628	-0.687196	0.022819
136	-0.165179	0.0866222	-0.480352	0.0684945	0.110044	0.0565201	0.25868	0.0409409	-0.0415026	0.0643457
136.25	-0.126212	0.110576	0.520834	0.104317	0.142802	0.0524218	-0.0218159	0.0384374	-0.480417	0.0447083
136.5	0.4978	0.182184	-0.0845814	0.0684923	-0.143902	0.055868	0.00693338	0.0515868	-0.0741875	0.0235285
136.75	0.174892	0.0872526	0.489334	0.108091	0.491461	0.0865128	0.533918	0.0659524	0.33213	0.103631
137	-0.0936818	0.0524615	-0.233023	0.0387708	-0.257325	0.052155	-0.486554	0.0207743	0.319452	0.0294163
137.25	0.0889497	0.0805656	-0.0908252	0.0355869	-0.329983	0.0232222	-0.253195	0.0717199	0.398032	0.0795776
137.5	0.0460996	0.0942931	0.0990808	0.0483724	0.245412	0.0778168	0.12757	0.0841372	0.436767	0.0214459
137.75	0.183534	0.137766	0.504852	0.0908362	0.375451	0.0438447	0.329081	0.0940857	-0.234793	-0.0444957
138	0.0448882	0.0379397	-0.131878	0.0669695	-0.0918406	0.0339877	0.553695	0.0546005	0.259906	-0.0137892
138.25	0.215131	0.0953384	0.0915044	0.0748089	0.0230817	0.0453084	-0.638904	-0.00466308	-0.271929	0.0374842
138.5	0.0743609	0.0708598	-0.122124	0.0439372	0.0690604	0.0650805	0.233645	0.0829021	-0.237877	0.0675884
138.75	0.58987	0.0815409	0.162585	0.101099	0.177265	0.0301396	0.109678	0.104421	-0.692215	0.0375241
139	-0.451517	0.0112958	0.311404	0.0666547	0.162545	0.0726124	0.150589	0.073549	0.726842	0.10911
139.25	-0.173018	0.0487705	-0.203866	0.0693711	0.147883	0.0669912	0.082138	0.05259	-0.410021	-0.0325433
139.5	0.187359	0.0747853	-0.264863	0.105363	-0.546653	0.0238497	0.0229018	0.0975491	0.821065	0.0583502
139.75	0.226224	0.0692001	0.0370305	0.11862	0.215963	0.0924839	-0.129022	0.0858948	-0.183285	-0.0223313
140	0.480827	0.0893953	0.523719	0.157864	-0.0943083	0.127362	0.227054	0.0824771	-0.222649	0.0199387
140.25	-0.814728	0.0477967	0.266185	0.131948	0.276881	0.0764238	-0.0657703	0.0798991	0.0722721	0.0165054
140.5	0.618875	0.1181	-0.0534847	0.119788	0.0213657	0.0901498	-0.0389409	0.105516	0.77264	0.0344797
140.75	-0.0296541	0.0414683	-0.217212	0.0954098	0.220803	0.115175	0.236747	0.0932906	0.0291124	-0.0304818
141	0.181172	0.0803435	0.449493	0.0947775	-0.280349	0.0703129	0.448838	0.0692554	-0.53852	-0.022661
141.25	-0.112582	0.103096	-0.181858	0.100053	0.601993	0.0683351	-0.199045	0.0524949	0.0236445	0.0119302
141.5	-0.0767702	0.0695497	0.338568	0.105897	0.106333	0.0250206	-0.0590005	0.0535726	-0.689691	-0.0294483
141.75	0.0871296	0.07227	0.156055	0.101919	-0.283532	0.0521529	0.531729	0.0574601	0.498913	-0.00447013
142	0.131506	0.104392	-0.132296	0.039799	0.139689	0.0574771	-0.0936419	0.0193737	0.0142495	-0.0590175
142.25	0.428177	0.0908098	0.429475	0.0691466	0.564746	0.0704099	-0.163198	0.0407084	0.239415	-0.0631913
142.5	0.0648411	0.0621881	0.264553	0.042851	-0.603693	0.0144556	0.201274	0.0339043	-0.256982	-0.118083
142.75	-0.1117	0.0677825	0.144591	0.0738376	0.414142	0.078069	0.190403	0.0550808	0.252015	-0.125039
143	-0.147437	0.0576652	-0.297269	0.0176724	0.27162	0.0283292	-0.161199	-0.00827493	0.123025	-0.118753
143.25	0.359098	0.0988931	-0.223535	0.0197714	-0.22782	0.0020013	-0.00360512	0.0590114	0.10732	-0.0947531
143.5	0.408692	0.079206	0.502245	0.0673374	-0.300127	0.0213521	0.281233	0.0356645	-0.192608	-0.157099
143.75	-0.448041	0.0241592	-0.123418	0.00208752	0.168848	0.0506366	-0.188267	-0.027905	-0.39014	-0.135458
144	-0.0495671	0.0745922	0.298793	0.0453594	0.377657	0.0438515	-0.0201256	-0.0485674	-0.43991	-0.100026
144.25	0.408345	0.0716984	-0.465147	0.00121516	-0.230289	-0.0451804	0.150865	-0.00157275	-0.0465598	-0.105319
144.5	-0.00431046	0.0163152	0.16118	0.0595122	0.269016	-0.0301677	0.119705	-0.0362134	-0.0274886	-0.122695
144.75	0.141959	0.0610576	0.166519	0.0507931	0.00520271	-0.0582591	-0.231239	-0.0289714	-0.309498	-0.185604
145	0.120786	0.0540462	0.574418	0.0469696	0.0324413	-0.0445197	0.413038	-0.00309158	-0.326549	-0.24413
145.25	-0.212874	0.0345197	-0.417061	-0.0519131	-0.0832563	-0.0507768	-0.443154	-0.0816291	0.314876	-0.196068
145.5	0.264842	0.0837785	-0.27628	-0.0450884	0.00834093	-0.0568117	0.511664	-0.0609377	0.363026	-0.200421
145.75	0.162227	0.0557772	0.252125	-0.0145179	-0.0343114	-0.0476281	-0.237074	-0.107431	-0.516137	-0.24574
146	-0.141776	0.0129865	-0.150254	-0.0152024	-0.0072829	-0.0687792	-0.354462	-0.103316	0.0238019	-0.199154
146.25	0.0562892	0.0326337	0.309301	-0.00490816	0.100997	-0.095329	-0.394892	-0.040282	-0.0358201	-0.316328
146.5	-0.0785052	-0.00235556	-0.14265	-0.0362836	-0.512662	-0.139362	0.449821	-0.0250526	-0.492842	-0.28864
146.75	-0.145487	0.0139804	0.117823	-0.0493104	-0.0801629	0.0117748	-0.195542	-0.108768	-0.220318	-0.27342
147	0.443114	0.0686293	0.0739886	-0.0487473	-0.0118973	-0.0591944	0.192125	-0.0590353	-0.656582	-0.27313
147.25	0.0718451	0.0260629	0.128284	-0.061706	0.142596	-0.0923344	0.0275591	-0.13799	-0.894761	-0.267468
147.5	-0.0744786	-0.0155735	-0.414408	-0.0644858	-0.0301289	-0.153289	-0.372337	-0.191576	0.154075	-0.254263
147.75	0.279714	0.0201711	-0.348814	-0.0226458	-0.143606	-0.131217	-0.23624	-0.105413	0.271349	-0.290708
148	-0.0151708	0.0175843	0.0294252	-0.0216372	0.100177	-0.103257	0.0467284	-0.077818	-0.0901699	-0.34038
148.25	-0.26568	-0.0119408	0.24528	-0.0693937	-0.245822	-0.132045	-0.195921	-0.0899931	-0.0502754	-0.349982
148.5	0.0546965	0.000556385	-0.0473114	-0.0315536	-0.272782	-0.12863	0.275877	-0.122589	-1.14794	-0.365311
148.75	-0.293603	0.00858287	-0.0044534	-0.0230751	-0.339329	-0.116271	-0.242598	-0.146295	0.241062	-0.330392
149	0.0848542	0.024619	-0.272918	-0.0492428	0.998703	-0.0722301	-0.387328	-0.146898	-0.340645	-0.342716
149.25	0.401002	0.0442052	0.123454	9.66995e-05	-0.789855	-0.206657	0.301781	-0.0813653	-0.217417	-0.34619
149.5	0.01745	-0.00659153	-0.0555985	-0.0215806	-0.343297	-0.136144	-0.597424	-0.191193	-0.599965	-0.411768
149.75	-0.344519	-0.00432381	0.100486	-0.0420007	-0.466952	-0.159741	-0.508303	-0.106805	-0.76271	-0.407227
150	0.282968	0.0195411	0.00399102	-0.0276308	0.190598	-0.0969277	0.489293	-0.0753968	-0.210369	-0.401304
150.25	0.253846	-0.0200751	-0.338727	-0.0261935	0.135989	-0.145152	0.0397144	-0.129318	-0.22537	-0.421796
150.5	-0.310422	-0.0404186	-0.44814	-0.0162076	-0.187701	-0.164654	-0.075023	-0.146638	-0.186195	-0.439549
150.75	-0.140709	0.00528525	0.623681	0.0352224	-0.211669	-0.170778	-0.521878	-0.1878	-0.20356	-0.50012
151	0.134961	-0.0042775	0.0374736	-0.0354065	-0.149191	-0.183661	0.0388187	-0.194757	-0.798753	-0.520072
151.25	-0.133242	-0.00381725	-0.26613	-0.0477428	0.101075	-0.210223	-0.248634	-0.172026	0.117827	-0.526481
151.5	0.280716	-0.00355866	0.220477	-0.066914	-0.345568	-0.178681	0.268001	-0.143964	-0.375387	-0.557588
151.75	-0.106966	-0.0432144	-0.0933181	-0.0666541	-0.0847201	-0.171872	-0.796499	-0.23875	-0.873195	-0.554058
152	0.0401272	-0.0467745	-0.259799	-0.0647444	-0.579271	-0.212552	0.246462	-0.183168	-0.554559	-0.567454
152.25	-0.105869	-0.0399383	0.244184	-0.0558039	0.161182	-0.194399	-0.194223	-0.274471	-0.703477	-0.589087
152.5	-0.113195	-0.0208229	0.0183643	-0.0745705	-0.291641	-0.22815	-0.0499215	-0.235709	-0.415294	-0.597174
152.75	0.0504115	-0.00286684	-0.238867	-0.123424	-0.059034	-0.213812	-0.133486	-0.235522	-0.402892	-0.61687
153	0.146617	-0.0426417	0.0661594	-0.0920255	-0.24894	-0.266028	-0.486639	-0.288156	-0.791906	-0.648668
153.25	-0.236336	-0.074731	-0.0826072	-0.113942	-0.340497	-0.297491	-0.591449	-0.261739	-0.403088	-0.613041
153.5	0.139564	-0.0379066	-0.08589	-0.130928	-0.414814	-0.265418	0.266132	-0.254048	-0.862841	-0.71904
153.75	-0.130656	-0.093074	-0.457843	-0.106536	0.41649	-0.265077	0.0319846	-0.324058	-0.193244	-0.714182
154	-0.115841	-0.0231823	0.223076	-0.0901966	-0.277478	-0.339268	-0.679859	-0.341713	-0.340086	-0.724247
154.25	-0.142566	-0.0369998	-0.0742213	-0.166295	-0.491515	-0.326135	-0.240685	-0.321889	-1.00715	-0.779681
154.5	0.108489	-0.051788	-0.170394	-0.14554	-0.397743	-0.368742	-0.666559	-0.370881	-0.770883	-0.734815
154.75	0.0852853	-0.0695965	0.056518	-0.142779	-0.176325	-0.36552	0.193392	-0.338028	-0.784356	-0.730808
155	0.0663651	-0.0889568	-0.470173	-0.167691	-0.148262	-0.389169	-0.0480495	-0.404455	-0.612245	-0.724114
155.25	-0.347337	-0.111146	0.0751201	-0.124479	-0.581199	-0.423584	-0.65983	-0.45537	-0.720875	-0.740095
155.5	-0.174276	-0.0717804	-0.153005	-0.157746	-0.56357	-0.397315	-0.222466	-0.421293	-0.435635	-0.743299
155.75	0.131908	-0.0512812	-0.252468	-0.158694	-0.019763	-0.364064	-0.514538	-0.461059	-1.46308	-0.804831
156	-0.41211	-0.0970784	0.158035	-0.13525	-0.411403	-0.45014	-0.433967	-0.447689	-0.81426	-0.640269
156.25	0.568261	0.0079321	-0.294453	-0.233012	-0.325417	-0.463052	-0.144568	-0.452263	-0.293894	-0.582273
156.5	-0.254015	-0.272232	-0.537906	-0.202292	-0.146152	-0.531869	-0.481614	-0.60611	-0.894427	-0.726462
156.75	-0.290449	-0.290449	0.133323	0.133323	-0.917586	-0.917586	-0.730606	-0.730606	-0.558496	-0.558496

## Sheet: PP IMEP MFB
	Load 12%				Load 25%				Load 50%				Load 75%				Load 100%						Final Data
Average Peak Pressure (kPa)	Test 1	Test 2	Test 3	Average	Test 1	Test 2	Test 3	Average	Test 1	Test 2	Test 3	Average	Test 1	Test 2	Test 3	Average	Test 1	Test 2	Test 3	Average		Load	12	25	50	75	100
Cylinder 1	5289.17	5318.83	5340.53	5316.18	6346.11	6370.56	6358.34	6358.34	6894.12	6879.96	6883.21	6885.76	8195.04	8204.18	8202.49	8200.57	9237.46	9235.07	9229.56	9234.03		Ave PP	5243.2	6281.12	6905.28	8222.15	9225.84
Cylinder 2	5335.18	5369.47	5379.34	5361.33	6430.95	6440.54	6435.75	6435.75	7034.86	7004.85	7005.47	7015.06	8258.5	8281.38	8287.79	8275.89	9240.31	9247.62	9235.2	9241.04		Max P	5880.48	7039.76	7576.34	8682.38	9630.19
Cylinder 3	5021.16	5046.29	5058.12	5041.86	6270.94	6255.15	6263.04	6263.04	7002.77	6965.93	6969.51	6979.4	8167.07	8210.15	8191.63	8189.62	9101.89	9098.9	9088.96	9096.59		IMEP	258.693	422.205	736.109	1057.45	1402.74
Cylinder 4	5099.93	5132.69	5160.33	5130.98	6197.1	6176.73	6186.91	6186.91	6886.87	6848.79	6855.98	6863.88	8135.88	8163.5	8149.52	8149.63	9158.96	9156.27	9156.43	9157.22		Ignition Delay	12.1027	10.3713	8.41139	7.01088	7.07848
Cylinder 5	5248.1	5264.77	5287.8	5266.89	6196.73	6184.19	6190.46	6190.46	6824.88	6820.95	6807.2	6817.68	8192.64	8225.37	8215.98	8211.33	9244.91	9250.77	9234.33	9243.34		10-90% Burn Duration	6.77901	15.4859	24.4888	25.5994	25.6068
Cylinder 6	5328.71	5346.91	5350.31	5341.98	6259.78	6244.64	6252.21	6252.21	6884.3	6865.02	6860.42	6869.91	8304.23	8310.25	8303.19	8305.89	9386.68	9390.66	9371.17	9382.84		BSFC	345.673	249.221	249.221	214.024	213.684
																						Efficiency	24.5046	33.9882	37.1801	39.5778	39.6408
	Load 12%				Load 25%				Load 50%				Load 75%				Load 100%					Start of Injection (bTDC)	6.5	6	3.27	3.08	2.78
Maximum Pressure (kPa)	Test 1	Test 2	Test 3	Average	Test 1	Test 2	Test 3	Average	Test 1	Test 2	Test 3	Average	Test 1	Test 2	Test 3	Average	Test 1	Test 2	Test 3	Average
Cylinder 1	6165.08	5909.85	6147.63	6074.18	7123.91	7145.38	7134.64	7134.64	7409.03	7462.45	7448.59	7440.02	8555.45	8599.52	8639.45	8598.14	9798.11	9687.63	9657.16	9714.3
Cylinder 2	5999.2	6042.72	6118.65	6053.52	7321.2	7353.14	7337.17	7337.17	7975.13	7619.48	7722.39	7772.33	8742.27	8734.8	8827.88	8768.32	9665.24	9607.91	9682.93	9652.03
Cylinder 3	5680.32	5499.17	5648.38	5609.29	6992.66	7079.35	7036	7036	7719.06	7733.03	7839.15	7763.74	8710.87	8812.91	8798.09	8773.96	9457.48	9550.74	9500.94	9503.05
Cylinder 4	5662.6	5615.94	5931.83	5736.79	6779.26	6854.68	6816.97	6816.97	7633.7	7687.13	7565.36	7628.73	8570.75	8637.37	8533.96	8580.69	9529.14	9481.48	9478.38	9496.33
Cylinder 5	5756.81	5943.67	5802.17	5834.22	6861.39	6845.82	6853.61	6853.61	7485.53	7382.74	7408.33	7425.53	8595.71	8858.01	8627.37	8693.7	9654.77	9638.51	9640.25	9644.51
Cylinder 6	5906.59	5987.16	6030.87	5974.88	6874.28	7246.04	7060.16	7060.16	7576.52	7406.09	7300.43	7427.68	8663.35	8667.96	8707.09	8679.47	9736.9	9835.79	9740.09	9770.93
	Load 12%				Load 25%				Load 50%				Load 75%				Load 100%
Average IMEP (kPa)	Test 1	Test 2	Test 3	Average	Test 1	Test 2	Test 3	Average	Test 1	Test 2	Test 3	Average	Test 1	Test 2	Test 3	Average	Test 1	Test 2	Test 3	Average
Cylinder 1	253.612	254.048	258.377	255.346	422.51	413.186	417.848	417.848	740.625	742.475	743.731	742.277	1057.99	1058.55	1058.45	1058.33	1396.91	1398.61	1397.35	1397.62
Cylinder 2	265.475	267.182	270.281	267.646	443.547	451.465	447.506	447.506	752.736	752.777	752.888	752.801	1069.43	1071.23	1072.15	1070.94	1420.53	1421.41	1421.99	1421.31
Cylinder 3	222.969	224.461	225.298	224.243	375.694	365.973	370.833	370.833	667.811	665.853	667.192	666.952	997.926	999.398	1000.2	999.174	1378.14	1379.86	1382.71	1380.24
Cylinder 4	246.798	248.777	250.578	248.718	417.288	406.766	412.027	412.027	746.469	745.122	743.644	745.078	1062.69	1065.99	1067.07	1065.25	1378.06	1378.49	1379.99	1378.85
Cylinder 5	276.658	277.415	279.966	278.013	451.857	444.856	448.357	448.357	758.312	760.123	759.862	759.433	1061.03	1063.74	1063.48	1062.75	1402.03	1403.6	1403.71	1403.11
Cylinder 6	276.725	278.946	278.91	278.194	440.751	432.568	436.659	436.659	749.784	750.68	749.883	750.115	1088.39	1087.76	1088.62	1088.26	1434.49	1435.55	1435.92	1435.32
	Load 12%				Load 25%				Load 50%				Load 75%				Load 100%
Ignition Delay (degree)	Test 1	Test 2	Test 3	Average	Test 1	Test 2	Test 3	Average	Test 1	Test 2	Test 3	Average	Test 1	Test 2	Test 3	Average	Test 1	Test 2	Test 3	Average
Cylinder 1	12.1733	12.0715	12.0251	12.09	10.4006	10.388	10.1276	10.3054	8.32029	8.34852	8.31648	8.32843	7.31184	7.42314	7.44307	7.39268	7.46481	7.51071	7.49008	7.48853
Cylinder 2	12.0229	11.9001	11.8723	11.9317	10.1413	10.0555	9.81845	10.0051	8.11055	8.13292	8.13456	8.12601	6.36952	6.4911	6.47789	6.44617	6.48831	6.51953	6.4924	6.50008
Cylinder 3	12.2826	12.1449	12.1353	12.1876	10.6519	10.6671	10.3052	10.5414	8.69538	8.7396	8.72718	8.72072	6.97392	7.08357	7.11326	7.05692	7.98449	8.01959	7.99618	8.00009
Cylinder 4	12.4651	12.3181	12.2902	12.3578	10.7268	10.7581	10.4098	10.6316	8.54573	8.58354	8.60099	8.57675	6.79036	6.92921	6.94554	6.88837	6.70074	6.75274	6.71618	6.72322
Cylinder 5	12.3153	12.2072	12.1965	12.2397	10.5745	10.5914	10.273	10.4796	8.47898	8.50395	8.50782	8.49692	6.86427	6.95915	6.97893	6.93412	6.79577	6.81991	6.8002	6.80529
Cylinder 6	11.8738	11.7822	11.7719	11.8093	10.3625	10.3708	10.0607	10.2647	8.20771	8.22193	8.22886	8.2195	7.30351	7.37657	7.36104	7.34704	6.94155	6.95932	6.96014	6.95367
	Load 12%				Load 25%				Load 50%				Load 75%				Load 100%
10-90% Burn Duration (degree)	Test 1	Test 2	Test 3	Average	Test 1	Test 2	Test 3	Average	Test 1	Test 2	Test 3	Average	Test 1	Test 2	Test 3	Average	Test 1	Test 2	Test 3	Average
Cylinder 1	7.99097	8.16098	8.21497	8.1223	17.3546	15.1593	16.2569	16.2569	25.5391	25.5174	25.5383	25.5316	26.0229	25.9396	25.9405	25.9677	26.2845	25.0589	25.0065	25.45
Cylinder 2	5.20627	5.22159	5.1947	5.20752	14.2407	14.321	14.2809	14.2809	22.9204	22.948	22.9729	22.9471	26.5385	24.7686	24.7621	25.3564	25.7982	25.7912	25.8025	25.7973
Cylinder 3	5.16321	5.1846	5.20697	5.18493	9.78854	9.73364	9.76109	9.76109	23.2653	23.2682	23.2824	23.272	24.7639	24.7442	24.7578	24.7553	24.8751	24.8898	24.8718	24.8789
Cylinder 4	6.49518	8.59186	6.52136	7.2028	17.1941	17.0733	17.1337	17.1337	25.4257	25.4133	25.3778	25.4056	26.6123	26.5252	26.5147	26.5507	26.0984	26.0597	26.0807	26.0796
Cylinder 5	7.66327	7.73865	7.74875	7.71689	19.0785	17.1401	18.1093	18.1093	25.1651	25.1301	25.1712	25.1555	26.1194	26.2017	25.0493	25.7901	25.0126	25.0657	25.0374	25.0386
Cylinder 6	6.42474	8.59998	6.69406	7.23959	17.4854	17.262	17.3737	17.3737	24.6079	24.6251	24.6293	24.6208	25.1341	25.1913	25.2026	25.176	26.371	26.4486	26.3698	26.3965

## Sheet: Emission
Unit	Load	12	25	50	75	100
g	THC	0.00331875	0.00174829	0.000915969	0.000819952	0.000638362
g	CO	0.0232167	0.0120522	0.00506484	0.00297585	0.00669356
g	Nox	0.0320806	0.030093	0.0240346	0.0291979	0.0294951
g	CH4	9.41266e-05	4.9362e-05	1.98916e-05	7.38379e-06	5.8039e-06
g	O2	11.4055	7.60164	4.89657	3.56227	2.95719
g	CO2	3.1379	3.15975	3.17302	3.17656	3.17122
g	CH2O	0.00061566	0.000201969	9.53905e-05	6.44992e-05	6.47667e-05
g	VOC	0.00304434	0.00167452	0.000777064	0.00093152	0.00103681
ug	PM	106.333	157.333	96.3333	173.333	633.667
Unit	Load	12	25	50	75	100
ppmd	THC	104.389	80.703	60.0973	64.4187	57.018
ppmd	CO	418.252	318.638	190.325	133.903	342.419
ppmd	NOx	351.876	484.402	549.889	799.908	918.671
ppmd	CH4	2.9607	2.2786	1.3051	0.5801	0.5184
%	O2	17.9862	17.5923	16.1067	14.0311	13.2424
%	CO2	3.59788	5.31684	7.58877	9.09717	10.3252
ppmd	CH2O	10.3466	4.9812	3.3439	2.7074	3.0908
ppmd	VOC	42.1323	32.5263	21.2195	29.6786	36.4305
ug	PM	106.333	157.333	96.3333	173.333	633.667

## Sheet: Correlations Combustion
	Correlations
		Load	Average Peak Pressure	Maximum Pressure	IMEP	Ignition Delay	Burn Duration	BSFC	Efficiency
	Load	1
	Average Peak Pressure	.992**	1
	Maximum Pressure	.987**	.998**	1
	IMEP	1.000**	.992**	.986**	1
	Ignition Delay	0.189527	0.193367	0.152049	0.202671	1
	Burn Duration	0.809612	0.833564	0.858936	0.802025	-0.360606	1
	BSFC	-0.79579	-0.835165	-0.862511	-0.788947	0.307667	-.991**	1
	Efficiency	0.852174	.883*	.905*	0.845677	-0.244429	.991**	-.994**	1
	**. Correlation is significant at the 0.01 level (2-tailed).
	*. Correlation is significant at the 0.05 level (2-tailed).

## Sheet: Correlations Emission
	Correlations
		Load	THC	CO	NOx	CH4	O2	CO2	CH2O	VOC	PM
	Load	1
	THC	-0.85543	1
	CO	-0.406404	0.669977	1
	NOx	.986**	-0.816994	-0.404649	1
	CH4	-.958*	.931*	0.649992	-.945*	1
	O2	-.990**	0.818708	0.45369	-.986**	.961**	1
	CO2	.985**	-.927*	-0.541368	.968**	-.990**	-.973**	1
	CH2O	-0.777565	.961**	0.749972	-0.778067	.893*	0.752137	-0.869042	1
	VOC	-0.213573	0.66853	0.829272	-0.155141	0.450321	0.191107	-0.376377	0.698714	1
	PM	0.776583	-0.487676	0.242275	0.773005	-0.573985	-0.721121	0.679905	-0.37586	0.292382	1
	**. Correlation is significant at the 0.01 level (2-tailed).
	*. Correlation is significant at the 0.05 level (2-tailed).
