# Supplementary material for: Data on combustion, performance and emissions of a 6.8 L, 6-cylinder, Tier II diesel engine
Source: Data Brief. 2020 Nov 26;33:106580. doi: 10.1016/j.dib.2020.106580 (PMC7711216; doi:10.1016/j.dib.2020.106580)
Supplement: Supplementary file 2 [file mmc2.xlsx]

## Sheet: Load 12%
	Test 1 (Pressure kPa)						Test 2 (Pressure kPa)						Test 3 (Pressure kPa)						Average
Crank Angle [deg]	Cylinder 1	Cylinder 2	Cylinder 3	Cylinder 4	Cylinder 5	Cylinder 6	Cylinder 1	Cylinder 2	Cylinder 3	Cylinder 4	Cylinder 5	Cylinder 6	Cylinder 1	Cylinder 2	Cylinder 3	Cylinder 4	Cylinder 5	Cylinder 6	Pressure (kPa)
-360	81.6279	87.6039	90.7396	101.447	89.8924	92.4676	82.2257	89.2484	90.4885	105.99	90.9934	88.6009	81.5921	87.3715	91.6145	104.735	88.9909	88.0351	90.7592
-359.75	81.1206	88.7731	90.4521	101.717	89.2281	88.0202	81.7804	87.48	86.5846	100.839	89.9111	88.0348	81.0131	86.5776	90.082	102.283	88.9998	89.495	89.5773
-359.5	80.7389	87.0885	91.4289	104.586	89.0147	87.4114	81.7192	87.7852	91.2873	99.5437	90.3645	88.0074	80.5469	85.5227	92.7579	100.499	88.4433	88.6898	89.7464
-359.25	79.3241	86.3026	89.572	104.757	89.1693	86.3718	80.1699	87.0122	88.0099	100.843	90.8678	91.2309	80.5839	85.3326	88.9974	101.478	88.9402	88.4683	89.3017
-359	79.4626	85.4788	88.6862	102.153	88.2103	90.3393	80.4099	84.5666	88.2386	100.008	88.9504	87.3318	79.074	85.447	87.8716	101.732	87.2918	85.7224	88.3875
-358.75	79.4215	86.2688	88.3625	100.21	86.4185	86.9363	79.4718	86.2496	84.9837	98.8367	87.6733	90.887	78.0796	83.4507	87.4819	99.4344	86.8256	86.4769	87.6372
-358.5	77.6902	85.9314	88.2658	101.048	86.8727	84.2089	78.1423	86.6377	87.6347	99.7893	87.6024	89.7903	78.1061	83.4056	90.1835	98.3135	85.3052	86.4133	87.519
-358.25	77.6057	84.5189	88.2062	103.314	86.8349	87.8519	78.8171	84.3919	88.6477	101.761	88.8272	88.4527	78.1536	83.1729	87.0374	97.7884	86.0767	88.259	87.7621
-358	76.2657	82.7739	86.9299	100.37	86.5063	87.1513	78.1745	83.0511	85.8687	100.097	85.2495	87.7409	77.5368	82.3967	87.2314	99.1179	84.5571	86.3344	86.5196
-357.75	76.8068	81.9493	87.5966	96.3546	83.5752	84.0543	77.1252	81.869	85.9203	99.4213	84.9241	87.542	76.6011	81.7347	87.2999	100.243	85.8287	84.1884	85.7241
-357.5	75.2583	82.4704	85.048	98.751	86.6118	79.3797	77.639	81.7997	85.1899	98.3189	87.3826	83.4851	76.0865	80.4713	83.5764	96.1135	81.8378	83.553	84.6096
-357.25	74.1841	81.8237	85.1519	97.089	83.1669	82.5533	76.2032	82.3111	84.1584	95.2879	83.8032	81.8536	74.1225	81.6115	86.6879	95.9315	83.3066	83.7374	84.0546
-357	73.9804	81.7802	83.1202	98.8549	80.2076	85.8589	74.3157	81.6548	80.9091	96.321	84.6882	85.0876	74.3778	79.6048	83.0497	94.9451	80.2144	83.8333	83.4891
-356.75	72.7274	78.8217	83.4367	93.5023	79.5449	82.4148	74.5871	78.9628	81.3206	94.9682	81.1209	82.8119	73.7408	77.6988	82.7655	95.0522	80.2756	81.9538	81.9837
-356.5	72.0349	77.1315	82.3818	95.0831	82.5509	78.1646	75.2675	77.7308	80.0733	94.2475	82.0397	81.3914	73.7022	78.1674	80.1951	92.8667	77.6512	76.66	80.9633
-356.25	71.6733	76.8778	79.2437	93.6433	76.3327	77.2804	72.7672	78.5119	80.2102	90.4636	79.5941	78.3677	71.3903	75.5721	79.6298	91.9406	81.3933	77.3018	79.5663
-356	70.7529	77.4761	79.1261	94.0709	79.2445	78.0052	71.1373	76.6775	77.1784	91.7802	80.0805	78.8556	69.2354	76.0641	78.9952	92.547	78.012	77.3356	79.2541
-355.75	69.4653	75.1763	79.2976	93.119	78.8644	78.1525	70.3039	76.9915	78.1713	94.3474	79.6465	78.4409	69.7242	74.7515	78.9067	90.1127	78.7673	78.2141	79.0252
-355.5	68.7373	76.6684	77.336	92.1535	74.6175	75.0523	69.7007	74.98	75.8682	90.6915	75.8859	76.3328	68.803	73.1096	76.2123	88.7309	78.3824	75.341	77.1446
-355.25	68.5143	74.6746	77.0598	89.9979	76.6604	73.1776	69.6299	73.7544	75.41	89.2976	75.2481	71.3659	68.9721	72.4799	77.4846	92.8965	73.4558	74.0212	76.3389
-355	66.8426	71.0703	74.6336	86.7245	74.7455	69.7819	68.6273	73.7351	74.757	86.6861	76.7942	73.2985	67.3132	71.4387	73.4905	90.1473	72.4138	70.966	74.637
-354.75	67.0874	71.9738	75.4839	89.6677	75.463	70.604	66.9709	72.1688	74.1095	85.4678	71.9675	72.4272	66.1545	70.11	73.4309	87.0068	72.744	70.6978	74.0853
-354.5	65.0372	70.7981	74.2116	88.4316	70.4325	69.8584	65.8548	71.1413	70.6582	86.1023	74.4074	71.2234	66.3445	69.6534	71.1995	85.1354	74.2836	70.9741	73.0971
-354.25	64.0854	69.3519	71.3932	83.8537	71.5011	69.3221	65.362	69.8529	69.0348	84.5626	71.639	69.0065	63.9408	68.4721	72.3825	85.8545	67.7353	70.9008	71.5695
-354	62.7591	70.1531	71.1895	87.3566	67.2542	67.11	64.4738	67.9219	70.5575	82.6389	70.4214	68.2206	63.9029	66.6152	69.1977	84.9308	69.2862	67.7039	70.6496
-353.75	62.8517	66.6687	70.9342	85.3958	69.583	65.0977	63.8546	67.1754	68.8133	84.288	69.9914	67.9266	62.5404	65.8727	70.8734	81.0076	67.0129	65.7455	69.7574
-353.5	61.4932	66.6993	68.9202	83.0557	66.0455	65.1242	62.9293	66.6737	68.6619	82.3683	67.384	69.0733	61.5443	65.8405	69.2073	82.8291	68.8224	66.1562	69.046
-353.25	61.3894	65.5986	68.9637	81.2117	66.7324	66.0825	61.9389	64.4037	66.6174	81.0807	65.9675	63.1329	60.7423	64.1792	67.3979	85.2835	64.7292	65.731	67.8435
-353	59.6911	63.9735	67.561	84.2789	63.3261	62.5788	60.5925	65.4562	63.9367	80.9752	65.3901	62.3438	60.8631	63.1702	66.5661	80.2628	65.3259	63.2999	66.644
-352.75	60.4045	62.9782	66.7138	80.4789	66.7324	61.0456	61.4058	63.3472	64.5978	80.6434	66.3822	61.152	59.3073	62.3215	65.3582	78.2947	64.4643	61.8746	65.9724
-352.5	58.3857	64.3432	64.6411	77.9761	61.4346	61.2155	59.9032	63.071	64.2209	77.999	64.1267	62.8132	60.0168	62.27	62.1685	78.8535	63.8571	60.8471	64.8968
-352.25	59.1081	61.8742	64.774	79.4602	61.9974	60.0012	59.5674	62.3608	62.5396	77.5577	64.1372	63.2899	58.3402	60.4791	63.374	79.1603	61.4655	62.051	64.5299
-352	56.6633	61.834	64.5541	81.4838	58.596	58.7611	58.4674	62.3044	60.5353	77.8371	59.3982	59.9666	58.0109	61.2312	64.6842	76.0987	60.7649	57.9006	63.2829
-351.75	57.1473	59.8023	63.5468	77.7499	61.565	56.8719	57.2361	61.2809	62.4679	76.4214	63.9133	57.2134	57.3256	58.3677	61.2618	74.0011	60.9115	57.043	62.4515
-351.5	55.767	60.1164	61.1036	74.6705	59.7773	55.5892	57.2885	59.2202	59.4619	75.5719	59.7445	57.2988	56.5976	57.6107	60.8487	75.4135	59.6239	56.3618	61.2259
-351.25	56.007	60.2557	61.098	75.6393	60.3451	57.6828	57.9802	59.25	61.3099	73.901	61.9082	58.3521	56.3561	57.7605	60.8286	77.268	59.5562	56.6613	61.7867
-351	56.3259	57.5911	60.9571	75.7673	54.3217	55.9789	57.0356	57.7531	59.6503	74.633	56.0781	56.347	56.4108	58.4039	60.2077	75.2428	59.71	56.7435	60.5088
-350.75	54.2387	54.5713	62.4387	74.0835	55.3983	53.1766	56.9696	57.6661	59.6728	73.1706	55.9734	54.358	56.6476	58.2855	60.8729	73.7635	57.63	54.5725	59.6383
-350.5	54.6131	58.0484	58.6588	73.8927	54.7421	51.3664	56.4824	58.0349	56.8947	73.3188	57.0605	52.8819	55.9969	54.8914	59.2116	73.9519	55.6934	52.5851	58.7958
-350.25	54.7685	59.7717	57.8149	74.4861	56.6553	55.1527	55.5717	56.732	55.6651	70.7548	57.5211	55.5546	55.5234	54.7021	58.7333	73.1386	56.1419	54.4082	59.0609
-350	53.4487	57.1667	57.7851	71.1886	55.1825	56.8301	55.653	54.0489	57.9166	69.3255	57.538	54.9506	55.6579	55.9422	58.313	70.7092	57.0889	55.7224	58.5816
-349.75	53.5743	54.3314	58.526	70.3165	53.1388	52.9012	55.5966	54.7752	57.1942	70.7387	54.0537	55.2059	54.8365	56.2192	55.2159	70.0327	57.1622	52.2397	57.5588
-349.5	54.266	53.3473	57.8568	72.0824	52.687	50.3477	56.0967	55.293	54.6295	69.6404	53.2951	51.7063	54.3204	54.281	55.9648	68.824	53.4693	49.5791	56.5382
-349.25	53.4946	54.61	58.4744	69.3615	53.7782	50.4838	54.2196	55.7939	51.0662	70.6365	55.0353	50.5499	53.9209	53.0578	56.0719	70.813	55.8826	51.6575	56.606
-349	54.0301	55.3428	56.1448	69.4533	55.6439	53.1057	54.5095	55.7745	56.9937	67.8599	54.8195	51.881	53.2767	53.3783	56.018	68.0977	54.529	53.9927	56.9362
-348.75	52.4542	54.6913	55.7945	70.7989	52.2458	51.2947	54.1689	53.358	55.1739	68.8577	52.4254	51.8294	53.3718	52.1019	54.36	68.6219	55.9672	53.0272	56.1413
-348.5	53.0275	53.6429	55.9765	68.0875	53.3473	51.2939	53.6938	53.2959	55.194	68.8246	52.5551	50.2817	53.7156	53.8558	56.1774	70.1817	53.8622	51.3088	56.0179
-348.25	53.5655	54.2476	56.6835	69.2825	51.8479	48.3322	54.6827	52.576	52.7911	68.2907	54.78	48.6205	53.6713	52.9861	54.2118	68.5172	52.6825	48.1602	55.3294
-348	52.7095	54.5488	54.7662	68.6351	53.1702	49.8018	53.1438	53.0487	52.738	65.7928	53.5842	50.6803	53.4539	53.8172	54.5057	67.2401	53.3308	49.9125	55.2711
-347.75	52.5677	54.1768	55.3082	68.5465	51.8673	49.5175	55.0619	53.8862	51.9778	66.119	53.7614	51.9204	54.0925	52.0552	54.459	67.2667	54.9904	50.9762	55.475
-347.5	52.4164	54.6285	54.9079	66.4988	50.6054	51.0274	54.7125	52.688	53.6688	66.5651	52.0107	51.3576	52.8556	51.3587	54.5878	66.7891	51.8813	51.1147	54.9819
-347.25	53.8135	54.7348	55.3009	66.1533	49.9008	48.9812	53.0456	52.2797	54.6529	66.8525	51.4962	48.9716	53.0666	51.9514	55.0323	64.7599	51.899	48.1369	54.5016
-347	52.7167	53.6227	55.2027	68.0626	51.0805	46.6604	52.5785	51.4801	53.6487	66.2019	52.7862	49.5369	52.6953	52.2912	54.0974	64.6101	51.8813	47.0787	54.2351
-346.75	51.132	52.5574	54.9104	67.4812	51.9816	48.9909	53.9233	51.8875	51.8345	65.7807	52.2209	50.7923	52.3612	53.0054	54.3116	66.9574	51.8241	48.9421	54.4941
-346.5	52.145	51.9913	53.349	64.8367	50.7061	51.1989	52.7066	53.4522	52.4988	64.068	52.1058	51.0701	52.9804	51.5697	53.5152	66.1924	52.8492	51.1244	54.3533
-346.25	51.6747	52.9206	53.2692	64.6426	49.4499	49.5328	53.4482	53.1067	53.0729	62.9648	50.4606	49.5401	51.7564	50.1524	54.1023	64.6182	50.3038	51.6027	53.7011
-346	51.7456	53.4883	54.5496	66.2395	48.7574	47.3578	53.1784	51.2417	52.44	63.7821	50.8326	49.0014	52.0568	52.1325	52.594	64.5755	50.5429	47.5708	53.4493
-345.75	52.0516	52.5236	54.3636	67.0777	48.6881	47.3506	52.1799	50.2658	51.3738	65.0093	51.2715	49.4571	51.0107	52.4651	53.0224	66.0773	49.0411	46.3379	53.3093
-345.5	51.653	50.9831	53.6662	64.6467	51.8544	49.3838	52.924	52.0397	51.2675	63.2466	53.1655	51.3237	51.969	52.1221	54.1425	63.0366	51.1437	49.6274	53.7886
-345.25	51.8946	51.0419	54.0761	63.9839	50.0675	49.2751	52.6719	51.8731	53.2734	61.5089	49.855	51.0298	53.313	51.8475	52.9604	62.2273	51.6768	51.1155	53.5384
-345	52.6684	52.34	54.2275	64.2046	49.1125	46.654	53.6447	49.876	50.1893	62.7868	49.9106	48.151	52.1663	50.9915	51.457	62.4383	49.815	47.9911	52.7014
-344.75	52.2497	52.0034	52.3392	64.0024	47.105	45.5951	52.8217	52.1686	51.3996	63.1419	49.7834	46.4076	52.9176	50.7572	52.3661	63.2154	49.9479	47.7632	52.5547
-344.5	51.4815	50.4339	53.5495	64.0773	50.5587	47.5607	53.4281	51.1443	49.6313	62.451	52.1605	49.073	51.5092	52.2195	53.3848	63.8886	49.2682	47.2841	52.9502
-344.25	51.7222	50.4396	54.1446	63.2962	51.67	49.3122	51.8546	50.0467	51.2055	62.1152	50.5025	49.3565	51.6574	50.6203	52.615	63.4216	51.1437	49.3109	53.0241
-344	51.3196	52.5775	52.9657	62.3822	48.6084	48.5246	52.6413	52.3482	51.9657	62.1023	47.8403	50.4524	52.5311	51.8322	53.1239	63.5552	50.8345	48.1562	52.9867
-343.75	51.2423	52.1757	53.5615	62.6617	48.2444	46.0195	52.5664	51.4825	51.8892	60.9395	49.6731	47.3176	51.5181	49.687	52.7784	61.1765	50.2506	47.1875	52.2429
-343.5	50.6311	51.6442	54.4014	63.8994	47.9956	46.0557	51.2909	52.3763	51.7781	60.9105	50.5146	47.2499	51.87	51.5358	53.5442	62.1718	50.1427	45.5012	52.4174
-343.25	51.0684	51.4558	53.8764	63.6199	50.1432	47.4866	52.6413	51.0034	51.9029	60.946	52.1863	48.4731	51.9086	49.2296	51.4079	62.2435	51.006	48.0104	52.7005
-343	51.5966	51.1957	54.0962	62.4145	48.9675	49.6141	52.5512	50.8061	51.6726	62.0363	49.6553	49.71	52.2814	51.3168	52.8171	59.5925	52.3999	47.7141	52.8021
-342.75	50.6649	51.9687	55.0271	61.9853	49.1399	47.5752	52.1509	51.8948	52.9393	62.6386	48.66	47.1509	51.9883	51.3949	54.7102	59.6054	50.1854	48.5491	52.6794
-342.5	50.9194	52.5566	55.0376	62.9411	48.7437	45.7078	52.6373	51.9093	52.5729	62.1756	48.3355	45.9357	51.874	51.2258	54.5001	61.7088	49.8641	47.0135	52.5366
-342.25	50.4821	51.9454	54.3692	62.8662	49.1721	44.781	52.6421	51.8416	51.0058	61.9445	50.3994	46.7837	51.2145	50.3763	52.7688	62.5784	49.7087	46.1648	52.2803
-342	50.9806	52.9093	53.5978	62.4499	50.7254	47.7331	52.1372	51.1105	50.662	61.3293	51.1153	49.2743	50.3448	51.1856	53.4154	60.9945	51.895	47.2503	52.7283
-341.75	49.5424	51.7417	54.949	62.3025	49.2429	48.4682	51.2563	51.4753	51.8965	61.2657	49.1166	49.5916	52.1429	51.9014	51.6833	60.1933	50.3585	48.3366	52.5258
-341.5	50.6818	52.6943	55.2043	62.4708	48.5238	45.6072	51.3183	52.4786	53.6753	61.3341	49.6441	47.4279	50.2401	52.4643	53.5933	62.2048	50.7217	45.6599	52.5525
-341.25	50.5554	51.7183	54.9047	63.0289	49.156	45.5741	51.6187	52.6348	53.2525	62.3745	49.9597	46.6556	51.5535	52.5239	54.8262	61.6315	50.3755	45.7315	52.6709
-341	51.07	52.9286	56.1005	64.2231	51.2972	46.3633	52.3925	52.1372	52.5246	61.2785	53.2863	47.3071	50.8416	51.1171	54.3801	61.1853	50.9899	47.4588	53.1601
-340.75	51.0667	52.4922	55.4442	62.9194	50.8953	46.5211	50.4084	54.1149	52.7428	61.4227	52.2129	47.973	52.2049	53.5377	53.9654	62.6106	52.085	48.252	53.3816
-340.5	50.7293	53.1702	55.2767	62.007	49.8485	46.0001	52.0068	52.3006	53.1897	61.9477	50.1788	46.9439	50.9576	53.6956	54.0532	62.4641	51.8716	48.6321	53.0708
-340.25	51.0402	53.0856	55.2977	62.4241	47.6542	45.157	52.258	52.7524	53.5948	61.8334	49.88	45.4945	51.3892	53.9838	55.0911	61.0742	50.8506	45.6027	52.6924
-340	50.1165	52.3979	55.4821	63.293	51.1683	44.9444	51.179	52.4222	54.2913	62.1675	51.5984	46.7611	51.8708	53.0425	55.9753	63.3555	49.8037	46.2195	53.1161
-339.75	50.6126	53.4569	56.4613	63.7303	52.7217	47.5084	52.2524	54.5207	52.8426	62.1659	53.6245	48.2509	50.6967	52.3894	55.3408	63.8661	51.2677	46.7156	53.8013
-339.5	50.9355	54.0133	57.3551	62.8364	51.3181	47.6896	50.1998	53.4022	54.4274	62.5871	51.9463	48.052	50.402	53.9871	56.2427	62.7073	53.1117	49.2103	53.9124
-339.25	49.5698	53.4689	56.2036	63.6707	51.0918	46.5638	51.055	53.0246	54.8155	61.5628	51.9769	47.4931	50.2127	53.7052	55.2675	62.6074	53.0127	46.7993	53.4501
-339	51.3285	53.9811	56.322	64.0725	49.3758	43.3516	50.4075	52.965	54.9774	62.8681	51.0339	44.8978	50.5421	55.3262	55.596	63.3144	52.7051	44.7604	53.2125
-338.75	50.8976	54.0213	57.087	63.8615	51.9873	44.7246	50.9374	53.6591	54.5321	63.1677	52.3191	47.0172	50.5751	53.1665	55.6991	62.6638	51.8467	44.9883	53.5084
-338.5	50.3098	54.6631	57.6015	65.2401	52.8489	46.6725	51.4463	55.2978	55.3937	62.5098	53.9852	48.0053	51.6839	52.6584	56.6276	63.1349	53.5667	47.5538	54.4
-338.25	50.4443	54.4063	57.7328	64.765	52.4624	49.3476	52.2629	55.1142	56.2038	64.0253	52.5277	48.4892	51.1782	54.8044	57.7106	64.5835	54.1972	48.5975	54.9363
-338	50.2462	55.0899	57.0934	64.5516	50.5515	45.7215	51.423	54.6415	56.1402	64.411	51.7925	48.18	50.1048	53.7253	56.969	64.896	54.2471	45.9546	54.2077
-337.75	49.6946	55.9725	56.9533	65.9423	50.636	45.2842	50.935	52.8836	55.9212	64.998	51.654	47.1815	51.8941	54.0402	56.419	64.4434	52.602	44.7749	54.0128
-337.5	50.9685	54.7727	59.3981	65.9979	52.7039	46.1322	50.3761	54.4338	56.8166	62.8504	54.5272	48.176	50.7514	55.0742	56.783	63.2806	52.6906	47.1593	54.6051
-337.25	50.2776	56.4307	57.6716	66.0068	53.1356	47.5744	52.3031	55.0047	55.6055	63.8811	52.7677	49.3839	51.7894	53.6996	57.2098	63.8226	54.2423	46.9265	54.874
-337	50.8115	54.9595	58.567	65.3279	52.2755	47.0969	52.3064	53.833	56.8569	63.9923	51.4245	47.506	50.7329	53.8647	58.6198	63.672	53.4974	48.2939	54.6466
-336.75	50.7382	53.7588	58.3061	66.0744	52.4753	45.8447	51.7097	54.9105	57.2015	64.1445	52.7524	46.9286	51.8909	54.5411	58.0448	63.3273	54.2157	46.7872	54.6473
-336.5	51.0692	54.643	58.1258	65.336	52.9085	45.4042	52.1195	54.9097	56.6177	63.6694	54.7687	46.5139	51.5575	55.7868	57.8814	64.2357	52.6374	45.8781	54.6701
-336.25	51.5523	54.4248	58.443	66.2306	54.3644	47.5422	52.6446	54.0883	55.864	64.7645	54.7092	48.4022	52.3861	53.3718	58.0247	65.2543	54.8301	47.5957	55.2496
-336	50.21	55.7478	59.0091	66.1952	52.9036	47.3489	52.8902	54.8743	55.533	64.4255	53.9965	49.0698	51.6686	54.9944	58.524	65.4081	54.7037	47.5619	55.2814
-335.75	51.314	55.1656	58.5582	66.0526	52.0541	47.7878	52.9192	57.3069	57.1556	64.6268	53.2524	47.6332	52.3845	54.777	59.0715	65.6714	54.5121	46.9515	55.3997
-335.5	51.9727	54.9337	59.1573	65.4551	52.4422	46.2047	52.9425	55.9702	55.4791	64.5543	52.3594	48.2637	51.3626	54.2689	57.4103	65.3888	52.9442	46.0134	54.8402
-335.25	51.4662	55.5248	59.2563	67.0471	54.7155	47.0011	52.2894	53.7638	57.3682	64.4062	56.153	47.4545	52.5214	54.5137	58.4314	65.3228	53.6432	46.6624	55.4189
-335	52.3407	55.2437	58.9455	67.0713	54.6954	48.5995	52.8684	55.2898	58.2153	64.5157	55.4089	48.2001	52.3966	54.8374	59.3147	65.3501	55.1893	48.6627	55.9525
-334.75	51.7343	56.0152	58.7458	66.7661	53.6219	47.3208	51.9512	55.6827	57.0155	65.048	54.3242	47.5149	51.8104	55.1176	59.0587	65.9621	53.9395	48.376	55.5558
-334.5	50.8018	55.3492	59.5825	66.1654	51.7972	46.4221	52.6566	54.7132	57.2796	64.1267	53.0262	48.1035	51.6558	54.2053	58.098	65.231	53.7728	46.5682	54.9753
-334.25	51.5112	55.5304	59.2507	66.6485	53.0204	46.5711	53.1607	54.6456	57.2756	65.3483	53.3837	47.4142	52.366	54.8406	59.4114	65.0755	53.3589	46.2284	55.2801
-334	52.1345	56.3904	59.4568	65.8618	54.9458	48.0785	52.4336	55.1545	57.5687	65.168	55.0828	47.7878	52.8757	55.476	58.292	65.4178	54.5684	48.4928	55.8437
-333.75	51.9018	55.9266	60.0801	67.5367	54.6011	49.8243	53.2566	55.5861	57.1371	65.1438	54.5457	48.7855	51.5068	55.302	59.7214	66.4558	56.5156	49.2642	56.2828
-333.5	51.7826	56.4218	60.3314	66.6212	53.7089	49.8654	53.0617	54.921	56.9575	66.1012	53.7203	49.983	53.2864	55.9889	58.7333	66.0797	54.8881	48.1634	56.1453
-333.25	52.3954	56.2012	59.8893	67.176	53.0792	47.4045	52.3305	56.8898	57.6629	66.28	53.1413	49.1962	52.7646	55.9865	59.669	65.7359	54.868	48.3672	56.0576
-333	51.9598	56.4089	59.8426	66.3707	53.6332	47.6944	53.4699	57.4446	58.2677	65.9394	54.9274	49.2623	52.9144	55.2545	58.7615	65.8856	54.6627	47.7713	56.1373
-332.75	52.6571	55.9057	59.5068	66.3884	54.4071	47.6106	53.2557	55.1319	58.6977	65.7904	54.594	49.6093	52.7211	55.6427	58.9934	65.8663	56.5848	49.3939	56.2643
-332.5	52.0596	57.2416	60.5971	67.0182	55.3605	48.8701	53.1237	56.9752	58.3973	66.0449	55.4653	49.4918	52.4683	54.9075	59.5998	65.7069	55.4486	48.9445	56.54
-332.25	52.7795	57.0564	60.6035	66.5189	52.927	48.2702	53.7816	56.6531	58.2838	65.296	53.7992	49.0046	52.9885	56.129	59.3051	65.5829	56.0928	49.1466	56.3455
-332	52.4929	56.5482	59.7878	66.808	54.0978	47.9859	53.3854	55.2028	58.254	65.7051	54.9676	49.9387	53.9242	54.7094	58.9524	65.3083	54.752	49.6652	56.2492
-331.75	51.8728	56.1352	60.6913	66.2459	55.4885	48.1615	54.0787	56.0362	58.316	64.8249	55.6489	49.3082	53.2502	56.1097	59.8253	65.0868	56.5067	48.7746	56.4645
-331.5	52.753	57.7996	61.6029	66.9006	55.6262	50.0828	54.4693	57.2345	58.3112	65.4764	55.3179	50.1827	54.6747	55.7973	58.4652	64.7398	55.2956	49.1958	56.8847
-331.25	52.6459	55.7519	59.9239	66.2797	54.5238	49.5191	54.4805	55.5386	58.3756	65.213	55.3646	49.9532	53.7945	56.1218	58.9532	65.9992	56.1725	49.9664	56.5876
-331	54.01	57.4212	60.5931	66.0486	52.9407	49.5513	53.6713	56.025	58.159	65.3443	53.9426	49.627	54.1408	56.6066	58.6327	65.1641	55.3713	48.7996	56.4472
-330.75	52.9116	57.6225	59.7926	66.4754	54.6414	48.4763	54.8574	57.6234	58.4706	65.0882	55.0981	50.7592	53.6939	56.4793	59.198	64.6761	55.7377	49.269	56.715
-330.5	52.4204	56.9541	60.1711	66.539	55.4982	49.8404	54.5514	55.9163	58.2403	64.6703	57.3697	49.9258	53.7865	56.0324	58.925	66.0338	55.3608	51.4457	56.8712
-330.25	53.191	56.7528	59.8176	66.5414	55.1254	50.1311	55.2617	55.7552	57.7579	65.6865	56.0934	50.8792	53.4934	55.0653	58.3235	65.7874	56.919	51.5632	56.8969
-330	53.5268	56.5088	60.3257	66.5092	53.3731	49.1495	54.2623	57.1684	56.761	65.2855	55.537	50.9235	54.2068	56.1935	57.4989	65.0635	56.5236	51.8934	56.7061
-329.75	52.5508	56.6884	59.3626	66.3417	54.0946	50.115	54.768	56.6144	58.3031	65.4764	55.4411	50.1923	52.9087	55.6427	60.1393	64.8807	54.0982	49.9761	56.533
-329.5	53.377	56.0111	59.6268	65.4261	54.1373	50.727	54.5418	55.8663	57.3722	64.589	54.3363	50.2141	54.3067	56.063	58.1697	65.1367	55.3423	50.9037	56.4526
-329.25	53.4431	57.1087	60.0028	66.1235	56.0136	50.7157	54.8824	56.6096	58.5125	65.6567	55.9066	52.0565	53.718	55.0218	58.7358	64.7526	54.8124	51.4239	56.972
-329	54.0712	56.8341	59.0623	66.1742	54.8186	50.3775	55.3961	56.1868	57.9343	65.4297	54.1857	52.4543	54.2825	56.7016	58.1068	65.9323	55.0927	51.7404	56.9323
-328.75	54.3401	56.1786	59.8248	65.1789	52.2377	50.024	55.2327	56.3696	56.4881	62.9028	55.3324	50.8704	54.4299	55.3576	59.0168	64.6157	54.93	51.473	56.378
-328.5	53.716	56.5507	59.903	65.7474	52.8972	51.7191	56.0331	56.0137	57.5228	63.5518	55.3542	50.169	54.0562	56.0034	58.218	64.6874	55.4574	50.4206	56.5567
-328.25	53.9649	56.1972	59.5406	65.5928	54.5987	51.1989	56.1048	55.7504	58.9167	63.9327	54.9564	51.8029	53.8453	57.2145	58.2655	64.6359	54.9791	50.5333	56.7795
-328	53.9592	55.7076	59.2998	66.3788	55.2349	50.4758	55.7142	54.7978	57.0928	64.6582	55.756	51.3519	53.6359	56.8634	56.8281	63.7179	55.2642	50.981	56.5399
-327.75	54.3007	55.9789	59.7435	66.2902	53.9891	50.9791	54.5917	55.5056	57.2595	64.4456	54.4168	51.8576	54.6247	55.1193	58.0956	64.3911	55.7771	49.9648	56.5184
-327.5	53.1532	55.7712	59.5551	65.2651	52.5824	50.4548	54.9669	56.1272	56.141	64.345	53.8822	51.269	53.6906	55.658	58.4475	63.8524	54.3478	50.5559	56.1147
-327.25	52.6563	56.144	58.9326	65.9745	52.4672	50.4065	54.8502	56.0548	57.2587	65.1124	54.2043	50.5587	54.9388	55.7836	57.6358	64.2646	55.2473	50.6517	56.2857
-327	54.3667	55.8404	59.0301	65.6709	53.5471	51.7151	55.1264	55.9654	58.316	64.2757	53.8467	52.0525	53.4249	56.055	58.7672	64.7792	54.9461	49.6709	56.522
-326.75	53.7644	55.7124	60.1429	65.6097	54.8049	50.9887	55.7802	55.8293	57.9512	64.1268	54.4933	51.9035	54.0015	55.4663	59.0369	63.9264	55.0435	49.5259	56.5616
-326.5	52.8593	56.388	59.353	65.0364	53.6147	49.9346	54.9073	55.7455	56.8142	63.0735	53.9232	50.9034	53.5876	55.7554	58.1294	63.8669	55.1047	51.0519	56.1138
-326.25	52.9841	56.3687	58.1628	65.3617	52.8167	49.7937	55.1811	55.3622	56.5984	63.8401	54.4821	52.2651	53.0738	55.1313	57.238	63.9007	54.5692	51.0237	56.0085
-326	52.5887	55.6246	58.3939	65.3279	53.6944	50.7077	55.1288	54.4434	57.2297	63.4133	53.821	50.2874	54.2712	55.2175	58.247	62.8087	54.8269	50.6034	55.9242
-325.75	52.9937	54.9563	59.1307	64.7763	53.7379	52.0992	55.4549	54.921	57.0864	63.3368	54.5256	52.0517	54.2986	55.3206	57.8967	63.9023	54.6401	51.0108	56.23
-325.5	53.249	55.5175	58.5115	65.2901	53.0784	49.3532	54.8985	55.0659	56.8722	64.3442	54.7696	51.2094	54.5434	54.6224	58.4112	64.5272	54.6433	50.4294	56.0742
-325.25	52.5726	55.5062	58.5695	65.439	52.7571	49.4523	55.1006	56.1643	56.3198	63.4777	54.2244	52.1717	53.7478	55.3407	59.3139	63.8822	54.347	49.7562	56.0079
-325	52.4985	56.6215	59.2523	64.5162	52.7313	50.5426	54.7809	54.561	56.087	62.8931	55.8728	52.5896	53.5401	55.36	58.2655	63.9434	53.7414	49.8182	55.9786
-324.75	52.7795	55.2019	58.1169	64.1957	54.1462	51.6547	55.4106	55.8132	57.5478	63.5574	54.714	51.7497	53.8163	55.3882	57.6696	64.127	53.6561	52.2026	56.2082
-324.5	53.4004	53.7387	58.2514	65.3593	55.0384	50.8703	54.6561	54.3339	56.5388	63.245	54.2091	51.5275	53.1495	53.1021	58.2615	65.0256	55.0886	51.0704	55.937
-324.25	53.0147	54.614	57.7505	65.4922	52.9399	49.6214	54.789	54.7615	55.7464	62.9108	53.5142	50.9026	53.8783	54.248	57.6156	64.3742	55.327	50.6034	55.6724
-324	52.6918	55.0537	58.0758	65.158	52.6234	49.6931	55.4509	55.3494	55.7988	63.1975	52.932	51.2794	54.1392	54.5403	57.0246	63.734	53.4733	51.87	55.6714
-323.75	53.0984	56.2519	57.1297	64.1788	51.9132	50.6594	54.8236	54.962	56.6274	63.4286	52.3159	51.116	55.3471	54.6908	57.7453	63.8516	52.4925	50.7322	55.6313
-323.5	52.8005	55.0738	58.0662	64.9076	54.3056	50.8679	55.562	54.139	56.5138	62.7546	54.4281	52.013	53.189	56.2547	57.9691	62.6823	53.5933	51.436	55.9198
-323.25	52.4357	54.7517	58.4591	64.6748	53.5986	51.2851	55.5346	54.6238	56.1482	62.8971	54.5078	50.8237	54.1778	54.5056	57.0254	62.6791	55.7618	51.3192	55.845
-323	53.6822	56.0876	58.5372	64.5669	51.7513	50.3292	55.7287	55.76	55.1223	64.1622	52.3047	50.6682	55.0878	54.4613	56.7927	62.8812	54.281	50.8627	55.726
-322.75	53.8191	54.7984	58.3327	64.2464	51.7449	50.5152	55.1231	54.8292	55.8406	63.1331	53.4119	52.3424	54.144	54.8511	56.9899	62.2652	53.0642	50.9617	55.5785
-322.5	53.923	55.4016	58.2868	63.5748	50.9936	51.3471	54.8461	54.656	56.939	63.5945	52.5793	51.3616	54.5668	55.9648	56.1807	62.5438	53.5393	51.7678	55.6704
-322.25	54.0832	56.1754	59.1211	64.1393	54.1357	52.1185	55.3961	54.3194	55.9284	63.3287	53.68	53.0244	54.8132	53.5128	58.3758	62.9231	54.2608	50.7515	56.116
-322	52.4558	55.4322	58.3665	64.6813	53.5148	50.7222	55.3164	54.4459	55.8543	62.2344	53.6559	51.9043	54.5837	55.4937	57.3467	63.37	54.562	51.1823	55.8401
-321.75	53.489	56.0369	56.8816	63.5499	52.9592	50.3437	56.1474	55.1191	55.6087	62.083	53.1486	52.2466	53.3041	55.6096	57.1647	63.2202	53.7857	51.1211	55.6566
-321.5	52.9341	54.9474	57.1119	63.0997	52.1185	50.5515	55.5902	53.7066	55.318	62.4043	52.7677	51.2835	53.4885	54.2496	56.6872	63.2726	54.1875	52.0633	55.3212
-321.25	53.8779	55.3227	57.7151	63.9751	53.5591	52.6524	56.0275	54.3533	54.4709	62.4969	53.0809	52.5526	54.9791	54.1384	56.7814	62.5285	53.8614	52.6374	55.8339
-321	54.6719	55.59	57.6531	64.2166	52.4825	50.9517	57.1113	54.164	56.1096	62.389	53.2073	52.3593	55.1892	54.467	57.3765	63.3144	54.649	51.01	55.9396
-320.75	54.1155	54.6519	59.0438	64.0958	51.5782	50.8422	55.9896	55.4516	56.7119	62.8416	52.0623	51.3447	55.153	53.7406	56.6751	62.758	53.8663	51.9296	55.714
-320.5	54.1219	55.4813	57.4526	63.0772	51.9438	51.4992	55.7931	54.2598	55.5765	62.3399	52.6292	52.2023	54.9549	53.6271	57.1043	63.0616	53.0723	52.1696	55.5759
-320.25	53.7853	54.7565	57.1248	62.892	52.377	52.1451	57.4093	55.6223	56.1418	61.2697	52.7033	52.0807	55.0934	54.5459	56.4995	62.08	54.3244	52.7204	55.754
-320	53.6967	56.1867	58.41	63.719	53.9843	51.7263	57.0163	55.1142	55.7303	62.0983	52.6171	51.8318	55.2102	54.5129	56.6598	62.2088	53.9339	52.5505	55.956
-319.75	53.4874	56.0643	57.9768	64.0347	52.1379	51.1345	56.8569	53.4763	55.3647	61.5684	53.2782	52.2248	54.9831	54.4461	56.812	61.8585	55.2336	51.9989	55.7187
-319.5	54.4778	55.3838	58.311	63.2495	52.7676	50.3437	56.2827	55.6715	54.8961	60.9701	52.1814	51.2086	53.9467	54.8004	57.2734	61.9858	53.2824	51.6671	55.4833
-319.25	54.8676	56.2173	57.951	63.041	52.7394	51.8367	57.034	54.528	55.1892	61.9228	52.3433	52.9898	55.372	54.504	56.6775	62.5825	53.5852	52.6866	55.8927
-319	54.0671	55.3476	57.984	63.2133	52.3045	51.645	57.5196	55.0377	55.8543	61.8068	53.1759	53.0961	54.202	53.8679	56.965	61.7901	53.8389	52.3025	55.7788
-318.75	53.7692	56.0965	57.9558	63.7504	53.0027	51.182	56.9543	55.144	56.3544	63.2917	53.3547	52.0871	54.9895	55.1378	57.6688	62.5953	54.227	52.1736	56.0964
-318.5	54.5286	55.9169	58.2836	63.1384	53.6316	51.6619	56.8843	54.4547	54.7358	61.3615	52.8071	51.7006	56.4342	53.5699	56.5865	61.5936	53.8807	52.0263	55.7331
-318.25	53.8489	56.0562	57.2529	63.9058	53.2169	51.0902	57.154	54.9065	55.6554	62.1225	52.9859	53.7298	54.3655	54.5193	55.9697	61.9085	52.9209	51.5342	55.7302
-318	54.2073	56.1263	58.6307	62.9194	51.9414	50.9323	55.5467	55.8212	55.8535	63.3658	53.5254	53.4021	54.9026	54.6562	56.3586	61.4462	53.8051	52.5078	55.886
-317.75	53.9778	56.6795	58.5848	63.0925	52.9367	52.9866	56.1426	54.2743	57.0968	62.8657	52.8482	53.3675	55.9438	55.2151	57.9828	62.6235	54.2101	51.9264	56.2641
-317.5	55.0004	55.2123	58.1072	63.2898	52.6476	52.1853	57.704	53.8604	56.3222	61.248	53.5206	52.3891	54.6827	54.9727	58.3871	61.7063	53.4209	52.3331	55.9439
-317.25	54.8619	56.4742	58.3126	63.442	51.0266	51.5862	57.8208	54.9371	56.1241	62.05	54.0593	51.8922	55.6474	55.0895	58.7164	61.5429	53.1568	53.0393	56.0988
-317	54.1179	56.359	58.1556	63.2165	54.3338	51.1474	56.4091	55.7061	56.3987	61.2818	54.7132	52.7877	55.1925	54.9469	56.9223	61.7828	54.157	51.8869	56.0842
-316.75	54.4215	56.1199	58.4905	62.648	53.7041	52.5831	56.9632	56.1055	56.8826	61.7069	53.0101	52.3295	55.3672	54.7625	56.8039	61.8529	54.4815	53.2172	56.1917
-316.5	54.7105	56.1319	58.6661	62.9363	53.659	53.2193	57.5824	56.0177	57.2241	62.0911	53.9651	53.5003	55.1264	54.248	58.4354	61.8006	56.0992	53.2438	56.5921
-316.25	54.9481	55.6117	58.4527	63.2302	53.2137	51.8117	58.1751	56.1884	55.591	61.802	52.9972	51.98	55.3873	55.4116	58.0432	61.6323	55.0411	53.4371	56.2752
-316	54.8692	56.3002	58.7772	63.5338	52.5115	51.178	57.5027	55.9195	58.7371	62.786	54.5256	53.7339	55.0596	55.199	58.4813	62.3852	54.1344	51.9288	56.5313
-315.75	53.9649	56.6908	58.3641	62.718	52.7104	52.5421	57.1806	54.958	56.997	61.3438	54.4595	53.3828	54.9364	55.6596	57.0946	60.8375	53.5474	52.6318	56.1122
-315.5	54.651	56.8059	57.9043	62.7454	53.8442	52.2667	56.9479	56.4928	57.2386	62.3487	53.068	52.9286	55.6716	55.1056	56.75	62.1178	53.9903	52.9112	56.3216
-315.25	55.5174	55.7462	59.2282	63.7649	53.7041	52.4889	55.8366	55.6851	56.8754	61.9767	54.5884	52.6854	55.5886	56.3537	57.3926	63.118	56.0767	52.2517	56.6044
-315	55.4651	56.5515	58.3536	64.0258	53.6638	52.5646	57.6879	54.7068	56.484	61.624	53.5286	52.493	56.3544	55.9229	57.5987	63.1252	55.3463	52.7896	56.5714
-314.75	55.5408	56.5152	58.5606	62.7124	53.849	51.9824	56.968	55.363	56.67	61.1932	54.9169	53.7629	55.6096	54.9485	58.4378	61.373	53.52	53.7221	56.4247
-314.5	55.4119	56.3936	59.2137	63.7907	52.2417	52.6186	57.803	55.8848	57.6033	61.8914	53.3765	55.1109	56.6379	54.9856	59.4476	62.0647	54.223	53.1995	56.7721
-314.25	54.8426	58.2312	59.5873	63.2753	54.1832	53.8482	57.8393	56.1796	56.6781	62.3012	53.9208	54.2315	56.931	55.0838	57.759	62.1484	55.9277	52.7365	56.9836
-314	55.937	58.0525	58.133	63.8011	55.0569	51.2987	57.6525	55.6199	56.6942	62.232	54.9652	52.8771	56.5525	55.2183	57.7904	62.4061	55.1595	52.7051	56.7862
-313.75	55.6398	57.3777	58.5139	63.5209	53.8981	53.6565	57.8683	56.2786	56.8271	62.3729	55.0425	53.8096	56.9383	57.4618	57.9144	63.1147	54.8833	53.2148	57.1296
-313.5	55.4643	57.7231	58.1982	63.2535	54.4884	52.6451	58.32	56.3253	56.5219	62.5444	54.71	54.7324	56.7555	57.0736	57.2355	62.5237	55.5082	52.9024	57.0514
-313.25	56.0465	56.3735	58.7595	64.5259	53.5446	53.1967	57.9013	57.0009	55.2616	62.757	54.3798	54.0117	56.8191	54.2496	59.1585	62.6445	54.649	52.7824	56.8923
-313	54.9996	57.0564	58.6782	64.3431	54.3837	52.0734	58.378	55.6682	56.5178	62.8979	54.7124	52.6258	56.042	55.5638	58.0577	63.4095	55.9784	53.0216	56.9115
-312.75	55.9104	56.7939	58.5042	63.5523	52.9214	52.65	57.059	55.4532	56.6	62.7586	54.5264	54.1099	56.4599	56.3916	58.2373	62.7427	55.8279	53.4338	56.8851
-312.5	55.246	56.6924	59.018	62.9556	54.763	52.1708	58.0994	56.5886	56.7715	61.748	54.9	52.9262	56.9173	55.1692	57.8145	61.447	54.7392	52.2099	56.6765
-312.25	55.4272	56.9291	58.4173	63.8768	55.0803	53.4134	57.7878	56.3745	55.7432	61.7134	54.6472	53.5044	56.923	57.374	57.0544	62.4786	55.571	52.813	56.9516
-312	57.0071	57.3938	59.572	64.1796	54.1735	52.2208	57.7362	57.3633	57.4842	62.141	55.8212	53.1871	55.8971	56.5937	57.3869	62.1452	55.6394	52.941	57.1602
-311.75	55.7936	57.1087	57.6676	64.2158	52.1153	54.1405	58.2765	56.4614	55.9727	62.9309	54.3259	54.4006	55.6619	56.4294	58.5554	61.894	56.497	52.8653	56.9618
-311.5	54.6952	57.8206	58.625	63.4106	54.2194	52.447	59.0681	56.4687	56.8287	63.7249	54.0923	53.1219	57.1903	56.2482	58.6158	62.4738	55.7836	52.9136	57.0971
-311.25	56.3629	56.2165	58.6315	62.317	55.6874	53.1508	58.5173	56.5742	56.902	62.6459	55.6239	53.5132	56.29	57.1308	57.7606	61.9995	54.9227	53.0594	57.0725
-311	55.9724	57.1168	58.4809	62.9862	54.1582	51.5395	58.6735	55.5676	56.753	61.4589	54.5207	53.3868	56.0026	56.7596	57.8	61.9721	55.5372	53.6601	56.797
-310.75	54.4319	57.3326	58.4551	63.0361	54.5424	52.4543	58.1034	55.9871	57.0445	62.3141	55.0498	52.5179	56.8763	56.0686	57.0012	62.3642	55.8391	53.7616	56.8434
-310.5	55.8218	57.8898	58.468	64.0306	54.4763	52.5066	57.6356	56.5234	55.864	62.0886	54.1245	52.8529	56.8569	56.1331	58.8839	63.039	56.1226	53.1198	57.0243
-310.25	54.7637	57.426	58.8851	63.6578	54.9063	52.9616	58.1485	57.3987	57.2692	62.4768	55.3179	53.638	56.6838	56.9238	57.6744	62.3344	55.12	53.3131	57.1611
-310	55.362	57.0741	59.1468	64.1433	55.5248	51.6982	58.2637	56.7175	56.0339	61.9316	54.8428	54.7574	56.3818	56.1427	57.9031	61.1185	56.952	53.392	57.077
-309.75	54.1171	57.6869	58.9777	63.0748	56.0603	52.8505	58.2773	56.8045	56.1192	62.0444	55.3276	54.0914	56.6411	56.1894	57.4433	62.5551	55.5831	53.2583	57.0612
-309.5	55.3998	57.7239	58.6991	63.6272	55.1189	51.9993	57.6911	55.6715	56.2433	61.4315	54.6343	53.6131	56.5775	56.7113	57.9071	61.7595	56.6162	52.1535	56.8655
-309.25	56.1995	58.2441	58.41	63.9606	54.118	51.5999	57.7354	56.4993	55.8632	62.4494	54.8356	53.0333	56.3198	57.2178	57.8322	61.716	54.6168	51.9586	56.8116
-309	54.5237	57.1852	58.985	63.2447	55.0432	52.1402	57.9762	57.1121	56.046	62.4132	55.6384	54.1776	56.9922	57.3756	57.5069	62.1122	54.8382	52.8694	57.01
-308.75	55.4683	56.8929	59.6566	63.7673	54.9087	52.5203	57.8957	55.8317	55.752	63.0155	54.4499	53.5181	55.7835	56.394	56.7476	63.4691	55.0041	53.0554	56.8961
-308.5	56.3968	56.7415	58.7611	63.2004	54.6639	53.2346	59.114	57.2047	57.0453	62.0331	55.5555	52.9487	57.4778	56.1137	57.6559	62.5027	56.1548	52.2646	57.1705
-308.25	55.4087	57.5113	58.8843	63.0055	54.4377	53.3304	58.9264	56.5049	56.2545	63.3062	54.71	52.6927	56.8183	56.7314	58.5296	62.7757	56.5687	52.9249	57.1845
-308	55.9281	58.3102	59.5897	62.7486	55.2631	52.6975	57.886	57.5582	55.6152	62.4196	53.7662	53.3119	56.1314	57.3522	57.9877	61.1129	54.5459	54.2576	57.0268
-307.75	56.4676	57.7119	58.1942	63.5934	55.3959	53.3803	58.6663	55.0514	55.6079	62.0017	54.7502	53.692	56.8191	55.7023	56.6211	61.8424	54.843	52.7703	56.8395
-307.5	56.2244	56.9799	58.9383	63.7979	55.5602	52.7611	57.4133	56.1297	56.5468	61.8978	55.1472	53.2781	56.5074	56.8562	57.1083	62.0864	55.2304	52.0657	56.9183
-307.25	55.3588	57.8737	59.0462	63.8261	54.9104	52.4084	59.5513	56.1852	55.3293	62.3077	54.9749	53.6058	56.5284	56.5236	58.1326	61.8022	55.3254	52.6487	57.0188
-307	55.4739	58.3086	58.9294	62.9637	53.7202	53.6348	58.3796	56.2593	55.6675	63.1741	53.9852	54.461	56.9286	56.952	58.6689	61.7345	55.0894	52.6358	57.0537
-306.75	54.9086	58.4881	59.2942	63.9283	54.1897	52.964	58.0752	56.7948	56.331	62.0226	55.355	54.1615	57.6219	57.1171	57.8934	62.0929	55.0685	52.0287	57.1298
-306.5	55.949	55.995	59.0172	62.6367	54.4747	52.4366	58.6582	56.0097	56.8633	61.8841	53.734	52.7692	56.2594	55.1756	57.5955	61.7192	55.5388	53.6545	56.6873
-306.25	55.5327	56.9001	59.3481	63.0474	55.0166	52.8247	58.3321	56.4542	55.8591	63.1733	54.5425	53.8337	56.8585	56.3159	57.4175	61.9874	56.1508	52.7703	57.0203
-306	57.2213	57.9059	58.5058	62.9862	53.5905	51.9647	58.0857	55.818	55.8253	61.4106	54.1616	53.6163	57.386	56.6428	58.7035	61.294	55.2593	52.9185	56.8498
-305.75	54.8933	56.9557	58.4036	63.4082	53.08	53.2096	58.4497	57.2264	55.8769	61.5185	54.6407	53.4206	55.7441	56.1782	58.1656	61.9777	54.2761	53.6038	56.7238
-305.5	54.8603	56.7697	58.1878	63.1835	54.4586	51.6176	59.2187	56.397	56.4422	62.1635	55.2551	53.2129	56.3512	55.3826	57.3233	62.3747	55.3769	53.4661	56.7801
-305.25	54.9594	57.2013	58.778	63.4186	56.1215	51.9309	57.4858	56.7594	56.4494	61.649	54.6383	54.2082	56.4164	55.6032	57.978	62.452	54.6796	51.841	56.8094
-305	56.5989	57.4783	58.7531	62.7285	54.1099	51.5741	57.6001	56.3245	56.3721	61.2874	55.2132	52.5155	56.6379	56.2788	58.0899	61.0831	56.1532	52.6157	56.7452
-304.75	55.0061	57.3189	58.7933	63.7431	52.7998	52.5493	58.8306	56.2899	56.4526	61.5894	53.5737	53.3401	56.3158	55.2425	57.7525	61.9664	54.7239	53.0248	56.6285
-304.5	54.6767	56.5652	59.3006	62.3895	53.3844	53.4738	58.3748	55.6119	55.5701	62.1668	53.4352	53.8474	55.6515	56.1315	57.9667	62.58	54.2721	53.1399	56.5854
-304.25	56.4209	57.2537	58.2933	62.4604	53.8474	51.732	58.0052	55.1247	56.294	61.9662	54.7567	53.5825	56.7828	55.6853	57.027	61.596	53.4966	52.1833	56.4727
-304	54.8796	57.9011	59.1492	62.6222	55.4837	52.3255	57.5341	56.5629	55.4581	61.6884	54.7341	53.808	55.5307	55.3777	57.3523	62.0035	55.5323	53.1206	56.7258
-303.75	55.949	57.058	58.431	63.4532	54.726	52.509	58.1099	56.0056	56.2384	62.2714	54.991	52.9874	57.4327	56.7829	58.7398	61.3222	54.0611	52.3629	56.8573
-303.5	56.1592	57.1788	59.0317	62.3605	53.055	51.7747	57.5035	56.6595	56.8939	61.1859	54.5111	52.4012	55.9687	55.4261	58.5111	61.1402	55.3946	52.8017	56.5532
-303.25	56.0658	56.9718	58.4414	62.9041	54.8677	51.4904	58.3394	55.8132	55.5193	61.2922	53.767	53.328	56.9455	55.6789	57.1035	61.8078	55.2763	53.9001	56.6396
-303	55.3137	56.9251	59.0454	63.2398	53.9465	52.4841	58.5801	55.3816	56.7755	62.1474	53.4481	53.3522	56.0243	55.3536	57.5407	61.5131	54.6836	53.2889	56.6135
-302.75	56.1528	57.273	58.9826	63.8043	53.2032	52.5863	57.1621	55.442	56.2634	62.108	54.5046	53.1203	56.195	55.4905	57.0922	62.1355	54.8463	51.8467	56.5671
-302.5	54.4118	58.2473	57.5363	63.4106	54.3161	51.6136	57.8884	55.0256	56.5235	61.3124	53.9619	54.3145	55.8407	56.646	57.0809	61.7208	55.2674	52.1213	56.5133
-302.25	54.5728	57.55	58.782	62.4716	53.7749	51.6804	57.8167	55.661	57.3859	61.6433	53.8403	52.5823	55.583	56.6678	57.9015	61.5485	54.136	52.7051	56.4613
-302	55.3789	56.4492	58.5711	63.4444	54.4063	53.3554	58.4312	56.1015	55.6651	61.6699	54.8316	53.1348	55.9148	55.7208	57.5335	61.224	54.9695	52.8025	56.6447
-301.75	55.2501	56.5845	59.5253	63.1964	54.7936	52.6532	58.1034	55.533	56.5243	60.8953	54.7389	53.4915	56.9117	57.0301	56.8828	62.5486	54.6401	52.6286	56.774
-301.5	54.7355	56.454	59.0913	62.466	53.8474	52.4189	58.9989	55.4114	55.9461	61.5266	53.6623	53.1855	55.9905	56.4624	57.5319	62.1098	55.881	53.003	56.5957
-301.25	55.577	56.8639	58.5026	63.1787	52.3706	52.2071	57.2829	55.2052	55.1215	62.4317	53.2911	53.655	56.1934	55.7288	57.3483	61.8481	54.6763	51.5415	56.2791
-301	55.8379	58.1386	58.6033	64.2553	53.3055	53.1404	58.6172	55.3059	55.773	61.9477	54.0947	53.8748	56.0235	55.5686	56.4754	61.5356	54.3228	53.8655	56.7048
-300.75	54.8716	58.1717	57.8181	63.4307	54.2211	53.0872	57.7886	55.8116	56.517	61.8994	53.9796	52.956	57.3103	56.1186	58.3621	62.6727	55.0886	53.0352	56.8411
-300.5	54.8031	56.8116	59.1613	63.5499	54.6462	52.0428	58.9344	55.3244	56.6596	61.529	53.3273	53.2016	57.3135	56.485	58.466	63.2444	55.5605	52.3387	56.8555
-300.25	55.358	56.7045	58.559	63.1867	53.9795	52.0364	58.6615	55.6272	56.1998	61.3985	54.1455	53.7339	56.1201	56.423	57.2331	61.7828	55.5219	52.0907	56.5979
-300	57.3204	56.5909	59.109	62.6262	53.142	52.2916	58.3772	57.0662	56.4558	61.7955	53.8169	52.828	55.8101	56.0888	57.1808	62.3811	55.2263	53.7616	56.7705
-299.75	55.0697	56.26	57.8262	64.666	53.6292	52.6516	57.34	57.2377	54.9548	62.5935	53.7131	55.2155	57.4134	55.6314	56.7862	62.2539	54.413	53.5788	56.7352
-299.5	55.7445	56.7592	58.2514	64.7948	53.0156	51.8101	57.4085	55.5756	56.4405	61.6208	53.7308	52.4914	56.3931	56.7555	58.1584	62.4448	54.3776	52.9507	56.5957
-299.25	55.2911	56.9412	59.4552	63.3228	54.643	52.2119	57.9641	55.7447	56.2408	61.4477	53.3378	54.3491	55.7038	56.4914	57.1518	61.8489	54.8229	52.9757	56.6636
-299	55.4208	57.1305	58.1539	63.1948	53.779	52.3198	58.2999	56.1691	56.4397	61.9832	53.5625	54.2718	56.1668	56.7	58.1093	62.3385	53.7398	52.9483	56.7071
-298.75	55.4055	56.8277	58.9214	62.8775	54.1405	53.2781	58.8064	55.6602	56.3592	62.0959	53.4473	54.0262	58.1413	55.2867	56.9489	61.406	53.8751	54.2375	56.7634
-298.5	56.6504	56.533	57.8842	63.1134	54.1333	52.931	56.9785	55.1947	55.4396	62.079	53.8934	54.8806	56.6242	56.6976	57.2605	61.6379	54.8978	54.1731	56.7223
-298.25	55.3918	56.4242	58.6234	63.7649	54.1285	52.8239	58.014	56.8898	56.2626	61.8664	54.7736	53.7717	56.4132	56.2353	57.0157	63.0801	54.4984	53.1874	56.8425
-298	56.1971	57.5121	58.4954	63.3735	52.964	52.8416	58.9989	55.545	56.7506	61.2971	53.2436	54.2162	57.2096	55.1982	56.4319	62.266	55.1289	53.458	56.7293
-297.75	54.4263	56.7842	58.9358	63.2527	53.2539	52.65	58.4295	56.1578	55.3438	60.95	52.4899	53.2837	56.1322	56.2837	57.3942	61.7869	54.1207	53.2285	56.3835
-297.5	54.7895	56.996	58.9737	62.276	54.8484	52.2127	58.3184	55.8832	56.6531	61.3285	53.1075	53.5068	55.1063	56.4141	58.247	61.7756	53.9371	54.0756	56.5805
-297.25	55.11	56.9155	59.0035	62.7197	54.4836	52.9785	57.7491	55.6409	56.9084	62.3705	53.5737	53.3369	57.0228	56.8997	57.6116	62.8885	54.7432	52.3669	56.7957
-297	54.5825	57.2577	57.5162	63.2882	53.6904	52.7216	57.3626	55.4033	56.6878	61.7915	54.3782	52.9198	55.8359	57.2467	58.0545	61.6765	56.0284	53.2229	56.648
-296.75	54.5406	57.4212	58.4768	63.1529	53.2451	52.9358	57.5091	56.728	55.4605	62.5291	53.1494	53.3127	55.2134	56.9214	57.2847	61.5324	54.5346	52.3741	56.4623
-296.5	55.3217	57.0652	58.2586	63.2688	53.9167	52.1773	58.2999	56.0668	57.4906	61.5362	52.6437	53.4343	56.8239	54.9807	57.1824	62.266	53.4604	52.6664	56.4922
-296.25	55.1285	57.0982	59.1605	63.2745	52.7192	52.2159	57.6662	56.6515	56.5944	61.5032	54.1688	52.9254	56.2248	55.7844	57.4328	62.2032	53.2019	53.2511	56.5114
-296	55.5198	57.4719	59.0864	62.7833	54.0294	53.2137	56.8979	55.9807	56.1257	61.508	53.0495	53.6364	56.1451	55.4865	58.5103	61.8352	55.6499	54.4614	56.7439
-295.75	53.7732	56.8333	58.8199	62.1391	53.6992	52.4342	57.609	55.1907	57.1443	61.9107	53.2541	53.5857	55.8592	55.7731	59.3896	61.3617	54.7383	53.2035	56.4844
-295.5	54.9038	57.1087	58.6451	62.9524	53.6896	53.4013	57.7588	55.938	56.1821	62.141	53.3418	53.0438	55.9655	55.6467	58.1173	61.4841	55.4462	52.8822	56.5916
-295.25	53.8199	56.3985	57.9977	63.7633	53.808	52.3552	56.9648	55.1947	56.5058	61.7633	53.6414	53.2402	55.7569	56.4197	56.5253	62.5503	54.0418	52.7011	56.3027
-295	55.1873	55.9934	57.9124	63.9187	53.5607	52.4422	57.1685	55.6167	57.0421	62.7353	52.8522	54.2629	56.1588	54.7996	58.0835	61.5872	54.6385	52.8404	56.4889
-294.75	55.3032	57.0427	58.7845	64.2327	53.5841	52.7377	57.6452	56.4864	58.2121	61.6047	53.3966	52.1733	55.3052	55.7312	59.5402	61.3005	54.1441	54.1884	56.7452
-294.5	55.2927	57.029	58.1145	63.2101	52.8835	51.947	58.0213	55.9171	57.7531	61.9453	53.271	54.0246	54.6763	55.67	58.4982	61.0203	54.0321	52.6109	56.4398
-294.25	55.1526	57.8938	59.0856	63.2777	53.5865	53.2209	58.2314	55.45	57.6396	61.5684	53.2734	53.1404	55.4091	55.9293	58.2776	61.9004	54.6562	52.9483	56.7023
-294	54.0728	56.8124	58.5372	64.3745	53.1533	52.4132	57.0356	55.1488	56.8633	62.8569	53.0503	53.0132	55.8157	55.9374	58.5385	61.4044	54.7786	52.9587	56.4869
-293.75	55.2009	57.331	58.6121	63.9549	53.6195	52.1217	57.2337	54.8485	57.5035	62.5541	52.2451	53.0784	56.5485	55.5138	57.5536	62.5857	53.371	52.6342	56.4728
-293.5	55.1881	55.9346	58.6943	63.2543	53.4271	51.9582	57.084	55.8615	56.6547	61.7174	54.7438	54.341	56.3206	55.6217	58.04	61.9101	54.7448	52.0319	56.5293
-293.25	54.5712	56.1658	58.4479	63.2415	52.7676	52.2667	57.9166	55.1738	57.0517	62.7989	52.1219	53.2193	55.7835	55.1305	58.2212	61.7965	54.3478	52.4965	56.3066
-293	54.0889	56.9839	58.8851	62.6673	53.4794	52.2514	57.3859	55.8108	57.4471	61.6321	52.0446	53.5261	56.2538	56.8868	58.2904	62.0011	54.1094	53.4194	56.5091
-292.75	54.3884	56.3445	57.9953	62.6158	52.3835	52.282	58.0052	56.0153	57.923	61.6723	53.7332	52.3553	56.8151	56.3932	57.6801	60.9301	53.6698	53.2881	56.3606
-292.5	54.8233	56.9678	58.4245	64.1184	53.1984	52.4913	57.1596	54.6359	58.6188	62.1064	53.2009	53.3433	55.7948	55.3536	58.4426	61.6999	54.2302	52.3564	56.4981
-292.25	54.3852	56.8301	58.8368	62.9967	52.8916	51.6869	56.3077	55.9163	57.1918	61.6176	53.1872	52.4527	56.0146	55.0814	58.4016	62.1041	55.426	52.3709	56.3166
-292	54.2089	56.2149	57.1458	62.8968	52.4889	52.3657	57.0244	54.8646	57.5099	61.537	53.1115	52.2619	54.2269	54.8624	57.6108	61.7216	54.1078	52.3838	55.9191
-291.75	54.204	56.3059	58.2321	62.2421	53.506	51.372	56.5187	55.9887	57.1967	62.6394	51.7619	52.9866	55.6571	55.0468	57.9015	62.3497	54.2399	51.7251	56.1041
-291.5	53.6444	56.9058	57.5951	63.0691	53.6348	52.3456	57.0767	55.3196	57.4302	62.2247	53.4248	52.5067	56.1926	54.8495	57.9152	62.3626	53.0376	52.5585	56.2274
-291.25	53.9866	56.3928	58.9117	62.7494	54.4747	52.071	57.0348	54.9717	58.1251	61.2963	54.3508	51.6644	55.4373	55.4937	58.6214	61.6387	54.2737	52.9394	56.3574
-291	54.1928	56.2076	58.6637	61.879	53.6364	51.9091	57.8208	55.6304	57.8377	61.6023	53.2903	52.774	55.5854	56.4407	57.7767	62.1138	54.8132	52.011	56.3436
-290.75	53.7483	56.5555	57.5782	62.677	53.0776	52.4921	57.245	54.5377	56.8617	62.0927	53.5995	53.4762	55.4703	55.906	58.0376	62.6276	54.4783	52.1205	56.2545
-290.5	52.9937	55.7116	58.8803	63.4774	53.0953	51.6885	55.5387	55.1529	56.2175	61.6031	52.456	51.856	56.2417	54.6329	57.8757	61.5195	53.7439	52.1873	55.8262
-290.25	53.7209	56.6231	58.4777	63.3091	53.0961	50.8293	57.3183	54.2784	57.7241	61.7867	53.8113	51.7666	55.8648	56.7032	57.4393	62.6735	53.7358	52.2163	56.1875
-290	54.1992	57.0435	57.9261	63.2769	53.2096	52.1354	55.9719	55.301	56.9068	60.7801	53.4014	52.3553	54.6859	55.0556	58.3645	61.6331	53.9959	51.7782	56.0011
-289.75	53.4294	56.0087	58.9165	63.103	54.0922	51.6216	55.9373	55.6682	56.9511	61.9848	53.1381	52.8441	54.5185	55.7377	58.6456	60.7594	53.8534	52.1003	56.0728
-289.5	53.4696	56.7955	59.2435	63.1231	53.423	52.0082	56.2231	55.2165	56.7562	61.5628	53.0358	53.1541	54.9195	55.6322	58.7849	61.7804	55.2022	51.7348	56.2259
-289.25	53.9351	57.1788	59.783	63.5595	54.1389	51.3736	56.5042	54.4499	57.2466	61.5942	52.601	51.4944	54.5515	55.8158	58.073	62.4279	54.3929	51.0607	56.1212
-289	54.1614	56.9944	58.7386	62.8533	54.0093	50.6561	56.509	53.0689	56.8255	62.178	53.2573	53.2894	55.5693	54.5403	56.4681	62.1581	54.0418	51.1856	55.9169
-288.75	53.4205	56.3558	59.0043	63.4412	52.2031	51.6361	56.7079	54.6729	55.0668	61.8197	52.9191	52.9302	55.6692	56.3312	58.003	61.2538	53.7624	52.2968	55.9719
-288.5	53.7346	56.6747	58.5139	62.5481	52.7724	52.5388	57.1419	55.2463	56.1088	61.587	52.7733	52.224	55.0515	55.761	58.2228	61.3641	54.2657	51.134	55.9813
-288.25	53.952	56.1279	59.2394	63.0434	53.8015	51.2311	55.9365	55.9219	56.3592	62.3608	52.7403	51.5669	54.6739	55.0782	58.3879	61.8006	54.8318	52.0633	56.062
-288	53.5695	56.3961	57.9502	63.4098	51.9478	50.483	56.3455	55.6111	57.0493	60.7817	52.4093	52.0211	54.731	56.1749	57.3016	60.6716	54.8865	51.6405	55.7434
-287.75	53.0026	56.1569	57.6901	62.3839	53.8603	52.2618	55.9461	55.0071	56.6692	62.691	53.2074	52.2667	55.1659	56.7177	56.9738	61.3359	54.5829	52.0142	55.9963
-287.5	53.3344	58.0831	58.2264	62.8549	52.2844	51.3309	56.9149	54.8388	55.5475	61.6772	54.3685	51.4059	55.4719	56.1226	56.5615	62.688	54.9985	50.9303	55.98
-287.25	53.1604	56.4492	56.7778	62.9556	53.2169	51.3285	56.3093	55.3912	55.5338	62.1217	53.6011	52.0275	54.7777	55.5501	56.5793	61.7675	54.5507	51.738	55.7687
-287	53.3851	56.905	58.9946	62.6673	53.1694	50.8856	56.3818	56.4171	56.2658	61.4058	53.0938	51.3189	54.5168	54.9099	57.5963	61.0678	54.4919	51.3023	55.8208
-286.75	52.3922	56.2745	58.3327	62.8783	53.6139	52.162	56.0395	54.6077	56.8504	62.013	53.9562	53.0599	53.9846	55.1265	56.6992	61.7007	55.0291	50.6074	55.8515
-286.5	53.7499	57.2053	57.8914	63.8535	53.7001	51.8922	55.9026	55.7343	55.8519	61.1996	52.9891	52.4237	54.8051	56.3207	57.6205	61.9946	53.8526	51.076	56.0035
-286.25	53.2095	55.9371	57.3044	63.2777	54.333	51.4219	56.2698	55.6529	54.9178	61.8084	53.2524	51.7135	55.0765	57.411	56.3989	61.4905	53.9951	52.0045	55.8597
-286	53.6951	57.7094	57.6957	61.9796	53.0752	49.7913	56.2578	55.8253	55.1433	61.7456	53.8741	51.8012	55.4928	56.005	56.9271	61.9181	54.4364	51.2379	55.8117
-285.75	54.7677	56.7931	57.6241	62.4515	52.683	51.0491	56.7039	56.1876	55.4565	61.409	53.6221	51.4872	53.7011	55.108	56.9875	61.0863	54.3067	51.7847	55.7338
-285.5	52.8931	57.0032	56.7182	63.5402	52.7949	51.5282	55.3953	55.0981	54.7398	62.0983	53.2677	51.3004	54.1666	55.8311	56.5785	61.5445	53.9927	52.1479	55.591
-285.25	53.5373	55.226	57.6555	61.8999	53.9457	50.8889	55.7746	54.8356	55.9582	60.3799	53.5512	52.7362	54.3179	55.7192	57.5093	62.0953	54.9823	51.6285	55.7023
-285	53.1282	57.2198	58.7418	63.7383	53.8176	50.6054	55.0789	55.5466	55.1086	61.4428	53.3636	52.4785	54.5426	55.935	57.8773	61.6049	55.2191	52.0657	55.973
-284.75	54.0687	56.2584	56.9251	63.4363	53.7339	50.4331	55.9115	56.0371	55.7996	62.3334	53.5182	51.4075	54.8961	56.4238	56.1662	61.1233	55.4792	51.5503	55.8612
-284.5	53.7265	57.3696	57.0846	62.5868	54.0173	50.9895	56.6717	56.1337	56.0878	60.7688	53.494	51.707	54.4597	55.7844	57.5391	61.3118	54.8382	50.183	55.8196
-284.25	52.8117	55.7172	58.2176	62.4257	52.952	51.9607	55.9284	54.933	57.2442	61.657	53.5544	52.5526	54.6022	56.6863	57.5142	61.2401	54.9799	51.4135	55.9106
-284	54.018	57.5645	57.3704	62.2727	52.9447	51.0419	55.8084	55.1279	56.9028	61.1207	53.5464	50.8148	54.6135	55.7135	56.8748	62.7967	54.843	51.0108	55.7992
-283.75	52.951	58.4591	57.6136	64.182	54.8516	49.6818	56.0983	55.3719	56.9785	61.744	53.0874	52.8908	55.2601	56.9504	58.1608	61.0839	55.3793	52.164	56.2727
-283.5	53.212	56.3759	58.3915	62.6166	52.2449	51.1006	55.5862	55.1335	57.3352	60.4032	53.002	51.9953	55.8157	55.9575	58.0674	61.8682	53.4226	51.0479	55.7542
-283.25	52.6604	56.3413	59.0333	63.5756	53.5543	51.8471	55.7537	55.6207	57.3062	61.715	53.6011	52.4157	53.9499	57.3096	59.4258	61.6661	54.1553	51.7404	56.204
-283	52.7497	57.1071	58.464	61.9184	53.7129	50.8534	56.3133	57.6073	57.9665	62.4695	53.9538	52.1564	53.4587	56.1911	58.1229	61.9584	55.1627	51.229	56.1886
-282.75	53.592	57.5266	59.1637	62.2558	54.1897	51.3922	55.9461	56.0974	57.6323	61.4074	52.9658	52.5679	53.9862	56.4141	58.8461	62.0091	53.669	50.8635	56.1403
-282.5	53.3271	57.145	60.0439	62.2848	53.4432	51.4139	55.8761	56.0395	57.6887	61.231	53.6309	51.7215	53.9435	56.2184	58.751	60.6748	54.7585	51.5568	56.0971
-282.25	53.7322	57.6249	58.865	62.7124	54.0866	50.6843	55.3365	55.7319	58.8547	61.6256	54.8638	51.4655	54.8526	56.3328	58.8622	62.0768	54.0152	51.6897	56.3007
-282	52.6877	56.7254	59.9062	63.0353	53.9811	51.2609	55.992	56.1691	58.2395	60.7745	54.197	52.646	54.6312	57.1622	58.9918	62.0333	55.4856	51.0857	56.3891
-281.75	53.2707	56.6908	59.4504	62.7478	54.0238	51.3124	55.1948	56.0789	58.9779	61.5483	53.5931	51.8423	54.3244	55.9946	59.425	62.1476	54.744	51.1823	56.2527
-281.5	54.2193	57.426	59.6622	63.5885	54.1647	50.7769	55.802	55.8108	58.3353	61.8632	54.7728	51.8246	54.1625	55.3512	59.6191	61.7353	55.5573	51.3788	56.4473
-281.25	53.0155	57.2013	59.9142	63.3349	53.6799	51.0362	56.3713	55.6843	57.5244	60.483	53.6349	51.8826	54.6054	57.5052	59.3727	60.8246	55.5694	51.1179	56.2643
-281	52.2779	56.1223	59.1911	62.9379	53.6727	51.5999	55.6764	55.3928	57.9311	61.4154	53.3757	52.3988	54.4564	56.3537	59.3083	61.2618	55.4937	51.3353	56.1223
-280.75	53.5534	57.5258	60.2879	61.5536	54.1284	50.8953	56.0379	55.2785	59.2139	61.7665	52.9996	52.1129	55.4195	56.0244	60.1828	61.8521	55.3713	51.5954	56.4333
-280.5	53.2289	57.0306	60.6019	62.6399	53.721	51.2987	55.7778	55.9936	59.1301	61.1175	55.0152	52.406	55.1208	57.5809	59.1368	61.476	54.3575	51.9256	56.531
-280.25	53.9617	58.5284	59.7572	63.0152	54.0044	50.7866	56.4091	56.281	57.9166	61.6739	53.6655	52.4189	53.2808	56.0872	59.6618	62.3675	56.0936	51.3861	56.5164
-280	52.7481	57.8592	59.8691	62.4241	54.8637	50.8035	55.9348	55.7013	56.9269	60.7769	53.1349	51.4848	54.454	56.4165	59.6497	62.4866	55.5831	51.5302	56.2582
-279.75	52.9567	57.2424	59.1935	63.3325	52.6967	51.3036	55.3406	56.1586	58.3563	61.2938	53.1011	52.0928	54.3123	54.8954	58.445	61.3408	55.5589	51.3861	56.0559
-279.5	53.7789	57.0829	60.7412	63.2922	54.37	51.8012	55.3317	56.3406	58.3281	61.2488	53.6551	52.1612	54.8615	57.0301	59.2592	61.1869	55.4583	52.3331	56.5701
-279.25	54.1042	57.2569	59.4158	61.577	54.1655	51.3922	56.2199	56.0314	57.9923	61.1272	55.5796	51.5097	54.508	56.8546	59.5338	62.3119	54.8012	51.2717	56.4252
-279	52.9108	57.9293	60.0535	61.5601	54.0391	50.8309	54.8043	55.8301	57.6943	61.2641	53.8387	51.2811	54.7182	56.9391	60.2657	60.8133	54.7947	51.3804	56.1638
-278.75	53.4286	58.0646	60.0471	63.0007	54.2541	50.8454	55.6756	56.5742	58.0728	61.4831	54.7285	51.0032	53.7736	57.0237	59.0699	61.9077	54.7528	52.5787	56.4602
-278.5	52.7159	57.2384	60.432	62.8541	54.0431	51.1836	55.5282	56.124	57.7257	61.3269	54.8444	51.5049	53.9185	55.6266	59.9227	61.4793	55.5178	52.1559	56.3412
-278.25	54.1638	57.6458	60.37	61.8757	53.1074	50.8196	55.7714	55.9074	58.1171	60.6754	54.8485	52.7587	53.8356	56.3875	59.2841	62.0639	54.5837	52.1398	56.3531
-278	53.1177	57.7674	60.858	62.1334	54.5327	50.781	55.4992	55.9984	57.6661	61.8503	54.4201	52.8642	53.4772	56.2482	59.1561	61.4028	55.8979	50.8482	56.3622
-277.75	53.8707	58.6894	60.8644	62.2389	54.5214	51.4356	55.256	56.8842	56.8971	61.529	52.6823	52.1234	55.2665	56.2917	58.441	61.6532	55.6185	51.7291	56.444
-277.5	53.774	57.3076	59.6429	62.4612	53.6976	52.2272	56.3415	56.6176	56.5646	61.2697	55.3912	51.554	54.8164	56.1492	58.5852	61.5606	56.5695	50.7588	56.4049
-277.25	53.6452	57.8987	60.4352	61.9394	54.023	50.4967	56.8931	55.9936	58.2556	61.343	53.126	52.0839	55.5685	56.7402	59.1996	61.3673	55.4502	52.3476	56.4893
-277	54.5487	58.166	60.5069	62.3251	53.7282	51.8286	57.34	55.7641	59.1994	60.8236	55.1335	51.2835	55.7908	57.5407	59.4355	62.266	56.5953	51.5753	56.8806
-276.75	53.6122	57.9027	59.1484	62.6158	55.255	50.6086	56.2239	56.3704	57.8924	61.6103	55.2906	51.0644	55.1844	57.006	59.1231	61.7756	55.3954	52.2131	56.5718
-276.5	53.3464	57.5798	59.5905	61.7598	55.0271	52.9616	54.7487	56.5862	57.3529	61.1562	54.9652	53.1782	55.1828	57.9449	59.3671	60.6498	55.298	51.5197	56.5675
-276.25	53.3432	58.2997	59.2451	61.8677	54.5496	51.4799	55.9099	56.8069	57.7104	61.1755	54.433	52.3343	55.1208	56.5228	57.9547	61.6161	56.9423	52.1358	56.5249
-276	54.0261	57.4582	60.7396	62.1584	55.0754	51.4091	56.3004	56.368	57.088	61.5902	55.5265	52.6468	54.4637	56.4818	58.1157	62.6912	55.9784	51.4408	56.6421
-275.75	53.5856	56.6247	59.9706	62.1326	54.3378	52.0959	56.596	56.4614	57.3545	61.6723	55.6618	53.3554	55.0346	57.7992	58.4386	61.067	56.5067	51.4449	56.6744
-275.5	52.5847	58.4084	58.6685	63.8172	54.7211	51.0427	56.3898	56.0652	57.5236	61.5419	53.6808	53.4875	55.5476	55.935	58.7309	60.6877	55.7546	52.1849	56.4873
-275.25	53.8223	57.3938	59.849	63.4243	55.6568	51.8979	56.0379	56.4308	56.7723	61.2552	55.1851	52.1701	54.2342	55.6966	58.1246	61.8151	55.0733	51.6784	56.4732
-275	54.4303	58.5525	59.4617	62.098	53.7653	52.0243	55.6691	56.616	56.4454	61.4944	55.0852	53.2129	54.4452	56.6138	57.1655	60.8512	55.7659	51.6212	56.4065
-274.75	55.3934	57.8624	58.344	63.14	55.6431	50.7955	55.8785	55.8607	56.8238	61.0901	54.8283	53.076	55.1643	56.4954	58.9862	61.7442	55.6733	51.7549	56.5863
-274.5	53.9858	57.7247	58.1676	62.2011	54.8161	52.4124	55.6433	57.1773	56.3761	60.9226	55.3139	51.6917	55.7811	56.2136	57.1284	61.344	56.8763	52.2002	56.4431
-274.25	54.1187	58.2626	57.9671	62.9081	55.2107	52.4897	55.1578	56.9156	57.0815	61.8205	55.0039	51.9261	54.7214	58.6946	58.4515	61.7039	56.3159	53.2462	56.7775
-274	53.3891	58.8827	58.2006	62.7325	55.8203	52.5405	56.6314	56.1369	56.6837	61.4903	54.7084	52.6919	55.7127	56.7894	58.1447	61.6548	56.3183	52.1913	56.7066
-273.75	54.5141	58.0726	58.1233	62.1946	55.4612	51.8125	55.8245	56.7127	55.5217	61.6908	54.4289	53.655	54.8341	57.2016	57.9764	60.8769	55.6088	52.784	56.5163
-273.5	53.4906	57.2867	58.4165	62.0408	56.5531	52.6588	55.4831	57.3053	55.4879	60.7527	54.1302	52.5952	54.9388	57.5544	56.1339	61.1853	55.6145	53.1013	56.3738
-273.25	55.6004	57.9478	58.344	62.7478	55.8976	51.9993	56.1917	56.207	56.4873	60.5264	54.0182	53.0631	54.872	57.2121	57.4191	60.8004	56.1564	51.5383	56.5016
-273	55.5045	57.4252	58.3456	63.8607	55.5691	52.3689	56.5106	57.4205	55.2995	60.8928	55.6038	52.6234	55.2319	56.9456	57.9877	61.3238	57.3546	53.1432	56.8562
-272.75	53.8819	57.9647	57.827	62.0199	55.1737	52.5316	56.3367	57.4334	55.5644	60.7165	56.1965	53.2153	54.1706	57.6349	57.825	62.5583	55.9028	52.6866	56.6466
-272.5	54.51	57.8673	57.6458	62.4008	56.0554	53.1251	57.4914	56.7223	54.7704	60.8695	56.0475	53.5615	55.2424	56.7604	57.2412	60.6482	56.7386	52.6568	56.6864
-272.25	55.7276	58.6355	57.4638	62.4185	54.9957	52.1169	57.4528	57.5719	55.9968	60.7849	54.995	53.4488	55.6442	56.8731	57.6768	60.6023	56.0372	52.3073	56.7083
-272	55.3306	57.7481	59.1887	61.5432	56.0562	51.6796	56.7715	58.2032	56.5162	61.1143	55.4073	52.807	55.5758	56.4995	57.1816	61.7836	56.3682	53.0554	56.8239
-271.75	54.9344	59.2402	58.1306	62.5489	53.5889	52.4044	57.2386	57.381	55.3953	60.8864	56.1095	54.0978	55.1812	55.8416	56.2531	61.4962	56.8272	54.0885	56.758
-271.5	54.9255	57.4067	58.5405	62.5586	56.1263	52.7241	56.0798	56.3519	54.9669	60.7261	56.7086	54.0077	55.6643	57.9401	56.051	61.9697	56.9061	53.0046	56.8144
-271.25	55.3515	57.8914	58.6846	62.8074	56.3944	53.4021	56.4567	56.5597	55.5153	59.8371	56.7078	54.6325	55.0242	57.1743	56.9175	61.1894	57.1718	53.7898	56.9726
-271	55.271	59.3208	58.6613	62.9024	56.4033	53.1033	58.8612	57.7112	56.2956	61.5789	54.47	55.2373	55.3704	58.5585	57.5061	60.5009	56.7539	52.0045	57.2506
-270.75	56.4475	57.732	58.9536	62.5216	55.5948	53.568	56.4534	57.6226	56.5935	60.954	56.0451	53.2564	56.5541	58.0593	58.3822	61.2965	56.9343	53.5812	57.2528
-270.5	55.8548	58.2369	59.6582	62.4531	55.3452	53.1388	56.0371	56.2706	56.4889	60.8856	55.9082	53.7661	55.2359	57.8185	58.3371	61.807	57.2781	53.3477	57.1038
-270.25	54.2902	57.1192	58.741	61.9998	55.2421	53.6751	56.4921	56.9333	55.7979	61.293	56.852	53.1444	55.6144	56.8506	57.0077	61.1201	56.3102	53.8341	56.7954
-270	54.7178	57.7022	57.9196	62.1278	55.4515	54.1711	57.3271	57.7668	55.6248	60.9605	55.7061	53.4222	55.9832	57.2395	57.6245	60.6289	57.9473	53.8582	57.0099
-269.75	55.366	57.7747	60.0382	61.643	54.9063	53.7411	57.4133	57.2554	56.6258	60.0682	55.8035	53.4247	56.2143	58.1623	59.0619	60.8673	56.4906	54.1231	57.1655
-269.5	55.8975	59.5664	59.8152	62.2421	55.8082	54.5061	58.4803	58.3506	56.7514	60.8002	56.2843	55.3661	56.625	58.118	58.5803	60.8375	56.9077	54.4702	57.7448
-269.25	55.1486	57.5146	60.5391	61.2082	55.7237	53.5301	56.6499	58.597	57.6911	61.8744	56.6869	54.4449	56.8255	58.0705	58.4998	60.6676	57.5753	54.5032	57.5417
-269	56.5642	58.7877	61.1205	63.1311	55.4676	53.518	58.3281	58.0687	57.3078	61.9751	55.8059	54.4425	56.6234	57.6373	59.7302	60.7255	57.233	54.3607	57.8238
-268.75	55.2823	58.555	60.9587	62.7124	56.297	54.5391	57.7837	57.009	57.737	61.074	56.4397	54.151	55.5307	59.64	57.3185	61.4342	57.5568	54.1151	57.6741
-268.5	56.7019	59.2596	60.5504	61.5979	55.6601	54.4393	58.2733	57.3472	58.0011	60.2808	57.4688	54.9699	55.9558	57.837	59.1037	62.0107	57.5568	54.7883	57.8779
-268.25	55.9361	57.7658	61.4523	62.135	55.8477	53.9295	57.9883	58.936	58.9071	61.7851	56.922	54.023	56.2256	58.1744	59.7705	61.5992	57.0084	54.1691	57.9208
-268	55.8766	58.4881	61.6584	63.1464	55.7213	54.2702	57.6138	58.3691	58.9449	61.4718	57.497	55.2236	55.8946	56.6629	59.6513	61.224	57.4819	54.4968	57.9829
-267.75	56.1117	59.2805	61.0988	61.9796	56.9324	54.0084	57.8441	57.8859	58.9369	61.7424	56.6925	54.2919	55.7682	57.2508	60.4131	61.323	57.2322	54.5443	57.9632
-267.5	56.1093	57.2271	60.5995	62.2993	55.7889	54.8266	56.9873	58.2845	59.1736	61.7166	56.9252	55.2743	56.8054	56.7451	59.9646	60.5017	57.2194	54.0684	57.8065
-267.25	56.2035	58.5759	61.5771	61.7461	55.8928	53.8852	59.0351	58.4649	59.4426	61.5443	57.65	55.7003	56.7297	57.2008	60.12	61.5525	58.7791	56.5422	58.369
-267	56.4918	59.2145	62.6151	62.0312	56.4106	54.3805	58.7484	59.7606	59.1035	61.1449	57.1773	55.3637	57.7234	57.5986	60.6386	61.6242	59.2019	54.6297	58.5477
-266.75	57.6175	58.038	61.7494	62.5272	57.3294	54.1091	57.2957	58.3659	58.9457	61.3502	57.9165	55.292	55.9744	57.225	60.4413	61.749	58.4305	53.7962	58.2307
-266.5	56.2583	58.4382	62.9066	62.429	56.9211	55.0351	58.3168	58.6614	58.6341	60.954	58.3377	54.9788	56.9656	57.4432	61.0734	60.852	57.7927	55.3963	58.4108
-266.25	56.2969	57.7819	60.8612	62.5675	56.1674	54.8201	58.1453	58.9609	59.8508	60.9854	57.6943	57.1288	57.3465	58.1535	61.075	60.9719	58.7663	55.1426	58.4842
-266	57.5314	60.0149	61.9443	62.7986	56.2712	54.9893	58.349	57.8328	60.0006	61.1545	58.6517	55.743	57.7314	57.4448	60.5242	61.1233	58.763	55.2409	58.6727
-265.75	55.9651	58.1314	62.8413	62.1423	57.1393	54.6196	56.9084	58.0164	60.1931	61.4452	57.2175	56.7125	56.501	57.7541	61.8666	61.7386	58.0584	55.9519	58.5113
-265.5	56.3855	57.7843	62.7793	62.8509	57.5283	55.3653	57.894	57.8521	59.3105	60.156	57.6677	55.8839	56.7748	58.2718	60.4163	61.3577	58.8122	55.3769	58.4704
-265.25	56.5514	57.5121	60.6374	63.3864	57.9027	55.0714	57.8626	58.9996	58.6679	61.5258	58.2346	56.5644	55.864	58.875	61.4471	60.0451	59.5425	55.3021	58.5551
-265	56.5707	58.5179	63.0419	63.049	56.8865	55.8589	58.196	58.9867	59.9837	61.3116	58.3457	56.2624	56.7861	58.6825	61.3456	59.9895	58.3596	55.8078	58.7768
-264.75	57.0885	58.1515	62.3373	62.3597	56.5378	55.4338	57.6637	58.0156	59.8323	61.5032	58.5229	56.5491	58.2363	57.965	62.3948	61.9882	58.672	56.3263	58.8654
-264.5	57.2632	58.5195	61.9427	62.8799	56.8486	55.1994	58.5431	58.9601	60.429	61.6337	57.3673	56.6385	56.7563	58.015	60.9148	62.3771	57.626	55.7691	58.7602
-264.25	57.2986	58.8545	61.6641	63.3397	57.1586	55.0263	57.3191	58.2435	60.2881	60.9734	57.9536	56.5217	56.7555	59.185	59.6803	60.5138	58.4844	55.7031	58.6091
-264	58.0306	58.7353	61.4748	63.9026	57.2142	54.9144	59.143	59.0568	58.8893	61.3019	58.121	56.1424	57.4262	57.0631	60.7062	60.9888	59.0578	55.4752	58.758
-263.75	57.4202	58.9882	60.7436	63.1795	57.2955	55.6004	58.5777	60.1165	60.0127	61.3172	57.873	56.6618	58.6824	58.209	60.7618	61.3311	59.1882	57.0358	59.0553
-263.5	57.5314	59.0405	61.8428	62.466	57.5983	56.4709	58.1928	59.1896	59.908	61.1288	58.3208	56.9823	56.7273	59.069	61.4696	61.1145	58.8234	55.6153	58.9717
-263.25	56.7591	59.3803	63.3285	63.0748	57.4356	55.6922	59.1221	59.1091	60.9468	61.0346	59.0245	57.8657	58.3966	59.5095	60.6007	61.7651	58.048	56.828	59.329
-263	57.115	58.7804	61.8976	62.6947	58.042	56.3501	58.9844	58.4979	59.3145	61.066	58.0421	57.1031	57.4931	56.9738	61.0146	60.2142	58.5472	56.2249	58.7975
-262.75	56.9572	58.708	61.0432	62.9057	57.1111	56.1674	59.1502	58.1823	59.2831	61.996	58.0864	57.1957	57.8321	58.627	60.4936	61.5235	58.6696	57.2846	58.9565
-262.5	58.058	59.7161	61.6093	63.2382	57.3149	56.1247	59.391	59.7517	58.8088	61.5934	58.0276	57.3149	57.4101	57.9658	61.3633	61.5332	58.9949	57.7331	59.2194
-262.25	58.2746	59.5398	61.3226	63.2753	57.2053	55.3701	59.0504	58.6179	60.1319	61.4002	58.1186	56.9758	58.2669	58.5561	60.6555	61.9125	58.5625	56.1009	59.0743
-262	59.2723	58.6025	62.0127	63.1086	57.4381	56.0152	59.0109	59.4852	59.0303	62.0983	58.7041	58.0952	58.1067	57.5608	61.0396	61.9785	58.4192	56.1959	59.2319
-261.75	57.7834	58.5388	62.4323	64.1031	58.1773	56.7246	59.0222	58.4061	59.4458	61.8092	57.9246	57.6434	57.9472	57.684	60.7682	61.4454	59.7752	56.7596	59.2439
-261.5	57.0474	58.9826	62.0337	62.0368	58.0307	57.0749	59.3169	59.0946	59.5037	62.3463	57.9995	57.8874	58.2162	58.3049	60.5975	61.6749	60.6522	57.4239	59.3458
-261.25	59.0871	59.6404	61.0513	63.6924	56.9283	56.2712	59.9144	58.9601	58.932	61.2471	59.1445	57.463	57.9255	57.932	60.8383	61.385	59.185	57.494	59.2829
-261	57.9694	58.373	61.6077	63.0289	56.9646	56.7785	59.4627	59.8169	58.3603	61.227	59.6583	57.6845	57.7379	58.4643	59.4154	62.1347	59.8703	57.2902	59.2136
-260.75	56.6834	58.8553	61.9105	63.4959	57.9776	55.6995	59.8033	58.4657	57.5687	62.1168	59.8813	57.0515	58.0302	58.2791	58.9443	62.1388	58.668	56.5349	59.0058
-260.5	58.4848	59.9464	61.1849	62.4716	57.7263	55.5835	59.6133	59.2275	58.4875	61.3542	59.4433	58.1596	57.2853	57.0543	60.4099	61.497	59.2116	57.6381	59.1544
-260.25	55.8492	58.8183	61.1423	63.0313	57.2939	57.3567	59.6656	58.1637	59.3451	61.3736	58.3667	57.8858	57.6944	59.2043	61.2812	61.8239	59.4016	57.5222	59.1789
-260	58.5251	59.5213	61.4829	63.872	58.5783	56.7906	59.5561	58.7025	58.6341	60.9685	59.4079	57.8439	57.7685	58.1245	60.4646	62.2789	59.2736	56.5703	59.3535
-259.75	58.368	59.1774	60.7501	64.153	57.3245	56.3614	60.0095	58.2579	58.3482	62.4196	59.3579	57.4187	59.2204	58.4192	59.9219	62.0615	59.0006	56.762	59.2962
-259.5	59.2884	57.98	59.9915	62.8718	58.2465	56.7141	60.2865	59.2098	58.7339	61.591	60.0368	58.0613	58.9353	59.5852	59.847	61.4889	60.103	57.0173	59.4438
-259.25	58.0693	59.4327	60.6994	62.8453	58.323	57.2673	60.3903	59.1301	58.2331	61.9912	59.6816	58.8755	56.869	57.6921	59.7834	62.113	59.5361	57.1791	59.3395
-259	58.4043	58.5453	59.9875	62.8493	58.6298	58.042	59.9402	59.0294	57.5921	60.9911	58.8248	58.5026	58.7461	57.7219	59.6795	62.3691	59.5409	58.1792	59.3097
-258.75	59.8924	59.0397	61.1004	62.7027	57.9808	57.3946	59.5843	58.936	58.2355	61.6337	59.3016	57.5138	58.0584	58.1454	59.9952	62.5511	59.5401	56.7314	59.352
-258.5	58.186	59.2088	62.1931	63.3357	58.2779	57.8205	59.8283	57.8932	58.1445	61.9002	59.5303	57.9405	58.3539	57.3176	59.4307	61.8803	59.4709	58.3041	59.3898
-258.25	58.0347	58.6741	61.0416	63.3018	58.1998	56.9098	59.9547	60.0658	59.0101	61.6168	59.957	58.7152	58.2943	58.3355	59.8551	61.2151	59.6923	56.6621	59.4187
-258	58.2448	58.4414	61.0239	64.1997	59.1396	57.5443	59.6479	61.0796	59.1172	61.8616	59.858	58.2135	59.3412	57.047	59.3928	61.9399	59.7817	57.7726	59.647
-257.75	58.5508	58.1032	59.8667	63.4283	59.295	56.8381	59.0472	59.5456	58.4118	60.4749	59.3773	59.5664	58.6599	57.8861	60.4799	62.27	60.7577	58.11	59.4816
-257.5	58.9494	59.4182	59.9199	63.1907	58.5711	57.8334	60.2647	59.1196	58.2306	62.8448	59.7912	59.6171	58.6237	58.5682	59.6843	61.8956	60.1819	58.8363	59.7523
-257.25	58.5339	58.4487	61.8146	63.9662	58.6757	56.8655	60.6311	59.3177	57.6194	61.7907	60.7414	58.2788	58.5955	57.8708	59.5668	61.5856	59.7012	57.3377	59.519
-257	58.3769	58.7756	61.3935	64.3302	59.328	58.7716	59.8025	58.692	58.039	62.236	59.3998	58.2771	58.3032	57.7541	59.5861	63.7259	59.4539	57.7533	59.6666
-256.75	58.2948	58.807	59.915	63.2721	59.4037	56.7584	60.0803	58.572	58.3418	62.2803	61.0353	58.6951	58.3974	58.1205	59.8124	62.4222	60.8921	58.6801	59.6545
-256.5	58.4051	58.4623	61.0956	63.3115	58.162	58.2216	60.491	58.9352	58.5463	61.8269	60.6125	58.4366	58.9095	58.511	60.3133	61.898	60.748	58.8863	59.7651
-256.25	58.5726	58.8545	59.7951	63.2761	58.0549	58.2135	59.8371	58.7886	58.6679	62.385	59.9965	59.8788	59.1543	58.1486	60.6031	61.9463	60.5394	58.4208	59.7296
-256	58.4961	59.667	61.5062	63.876	59.2894	58.4688	59.6817	59.085	58.0164	62.5267	60.3122	58.7265	58.0858	58.2501	59.8043	62.5631	60.4436	59.5039	59.9057
-255.75	57.897	59.212	61.2389	63.5966	58.2667	59.2805	59.1293	59.068	57.394	62.8569	60.5344	58.2393	59.2751	58.4224	60.2408	62.2893	61.513	59.181	59.8686
-255.5	58.3052	58.2618	59.8289	63.7858	58.629	58.4164	59.8452	59.2259	58.8724	60.8952	60.7309	60.366	58.7944	58.548	59.5112	62.6131	60.2995	57.8692	59.711
-255.25	56.8558	58.5936	59.9134	63.7464	59.1122	58.9874	60.3138	58.8861	58.5286	62.5879	60.3621	60.1631	58.5029	58.2396	60.943	62.0397	59.9798	58.1639	59.7733
-255	59.03	60.0205	60.6317	64.3382	58.7015	57.5935	60.9355	59.0149	59.1897	62.8834	59.9723	59.5277	57.9666	59.5329	60.2102	62.5615	60.558	58.6294	60.0721
-254.75	57.4524	60.0568	60.3104	63.0047	59.6396	58.8891	59.201	59.0519	58.4295	61.6272	60.7897	58.6001	59.2671	57.068	60.3946	62.7322	61.5057	59.9114	59.8851
-254.5	58.2714	57.9438	61.4869	63.6087	58.497	59.1911	60.3855	58.0438	58.8032	62.2425	61.4081	60.337	58.9844	57.6341	60.5476	62.2692	60.2173	58.9136	59.9325
-254.25	59.6927	59.4013	60.6406	62.9765	58.9294	59.2716	61.0515	60.0497	58.3917	63.6492	61.7673	60.9949	59.3532	57.6937	60.2899	63.0543	61.1844	58.7776	60.3983
-254	58.1353	60.4143	60.7759	63.2197	58.8891	59.4037	59.6866	58.9835	58.5229	63.0292	60.8517	59.547	59.1688	58.441	60.0805	62.2402	61.0524	59.8051	60.1248
-253.75	58.1925	59.9384	60.6833	63.2149	58.935	58.5332	59.7751	58.3755	59.1237	62.8263	59.9707	60.5907	59.5425	58.6849	59.6513	62.5213	60.7375	58.8943	60.0106
-253.5	57.8204	60.6913	60.2758	63.6683	59.2547	60.2331	59.6817	58.4254	58.4706	62.079	61.3977	60.5818	58.9595	58.42	59.9936	62.2402	61.3938	60.0636	60.2028
-253.25	58.0789	58.8312	61.3025	63.8261	59.7838	58.873	61.2415	59.4779	57.8514	61.9413	61.0925	59.9497	58.5762	59.3614	60.037	62.1984	61.3077	59.5732	60.1835
-253	58.4961	59.5052	59.1138	63.5805	59.8184	59.4101	59.9764	60.0215	59.0673	61.4871	61.6255	59.9811	58.9667	58.358	60.004	62.6195	61.6281	60.227	60.2159
-252.75	58.7167	57.9035	60.3169	63.8655	60.85	59.1162	60.586	59.5464	59.5327	61.4815	61.2084	59.8249	58.6639	58.3967	59.69	63.1469	60.2286	59.1947	60.1261
-252.5	59.4978	58.0911	61.2123	63.934	59.2869	59.2644	60.2776	59.0455	58.0688	62.4156	60.8364	60.6197	59.6568	57.9369	60.4461	62.576	60.711	60.8962	60.2652
-252.25	59.2361	59.0784	60.6961	62.4491	59.9303	59.9303	60.6585	59.1462	58.2677	61.7311	60.6125	60.6486	58.1188	59.3565	59.2157	62.7983	61.1329	59.4781	60.1381
-252	59.2031	60.0576	61.3098	64.3431	60.147	59.1202	60.6335	59.0342	57.9883	62.8786	61.1432	59.0268	58.8685	58.4015	59.1311	62.394	62.435	59.9371	60.3363
-251.75	59.2401	60.4723	59.9303	64.1788	60.4505	59.6678	60.8791	59.6486	57.158	62.1933	62.3293	59.3973	59.9999	60.128	59.5716	62.1557	61.7208	59.9412	60.5035
-251.5	53.9528	59.9497	58.1338	64.302	60.7348	60.4103	54.1206	60.1463	57.8167	61.8197	61.2092	62.297	51.7983	59.8655	59.2213	63.7396	61.062	61.0403	59.5344
-251.25	58.3898	59.0123	61.2912	63.9549	60.2251	59.7097	60.4668	59.6245	58.1702	63.3465	62.9027	60.5351	59.4692	58.9281	58.5666	62.0542	63.3546	60.6989	60.5945
-251	59.3029	60.6309	59.907	64.3487	61.168	59.4134	60.7535	60.9387	58.9844	62.6499	60.6206	61.2107	59.2703	59.7221	58.189	61.8215	61.9744	60.2383	60.6191
-250.75	59.2168	57.1892	62.9179	63.7399	61.3089	59.1903	62.9285	57.9705	57.9947	61.4533	61.5587	60.7276	61.3777	58.0882	61.2393	61.5872	61.5782	60.6619	60.596
-250.5	58.5081	58.8553	59.5865	64.1426	60.1389	59.6187	61.066	60.5223	58.0229	62.8198	61.1907	60.3434	60.0651	58.2058	60.2521	62.7475	61.8657	60.0378	60.4438
-250.25	59.6194	59.0381	60.6978	64.2174	60.4127	60.151	59.9764	58.4923	58.1638	63.6106	61.8873	59.7572	58.0552	58.7775	59.7866	61.6315	61.3978	60.7126	60.3547
-250	58.2706	56.7278	59.6243	64.3374	60.457	59.8031	60.5256	56.6048	58.5004	62.7626	61.6038	59.3691	58.9691	57.7605	58.8195	61.8513	61.7296	59.7439	59.8589
-249.75	59.5622	59.0663	59.3119	64.0789	61.1801	60.6462	61.0909	60.3959	57.6307	62.5766	62.7585	61.3903	60.0313	58.9016	58.6496	63.395	62.2893	61.3254	60.7934
-249.5	59.6146	59.6227	60.5093	63.5362	61.0199	60.4022	60.3565	60.3903	57.6919	63.03	62.7094	60.8652	59.8501	58.7904	59.607	62.7129	62.8473	60.8898	60.8025
-249.25	59.0895	59.7282	61.0601	64.3439	59.4142	59.5535	59.9032	60.1874	58.7516	63.005	62.9639	62.5354	59.648	58.7977	59.9686	62.332	61.5637	60.6691	60.7508
-249	59.5099	59.6396	60.8234	65.3368	61.073	59.8152	60.4717	60.5529	58.3933	62.393	61.7874	60.0962	59.6528	59.1753	60.8713	62.0607	62.981	60.3228	60.8309
-248.75	58.4469	59.7258	60.8218	64.5991	61.1406	60.1695	60.2486	59.8411	57.7386	61.7126	62.5266	61.5844	58.8129	57.9997	59.4565	62.2434	62.5308	61.0492	60.5916
-248.5	59.5654	59.8095	60.3942	63.9171	62.8864	60.1864	61.6747	58.7427	57.1902	62.5629	62.8552	60.6776	59.2437	59.2027	59.6376	63.5061	63.3208	60.9139	60.9049
-248.25	59.0936	59.0582	59.2974	64.5685	62.1577	60.8749	61.4638	60.3549	57.5905	63.0477	61.5032	60.1437	59.2252	59.0827	58.8976	62.7999	63.4947	60.9437	60.7554
-248	59.166	59.6453	60.3136	64.0419	60.9571	61.2115	60.7632	59.953	58.1727	63.1926	62.9075	60.6527	60.0152	57.9417	59.0401	63.1027	62.9069	60.2713	60.7919
-247.75	58.4002	59.7129	60.4521	64.4953	61.7084	61.7808	61.1376	56.9921	58.6792	63.5172	62.7143	61.743	58.8942	58.5988	59.599	62.8868	62.8626	61.8247	60.8888
-247.5	58.6064	59.6574	61.1286	64.8528	61.2558	60.7557	61.5709	58.5599	59.3548	62.6475	63.2304	61.2059	59.9475	59.2269	60.6442	63.1872	62.5461	59.9234	61.0167
-247.25	59.4817	60.1953	59.2161	65.1789	62.2149	60.4022	61.3542	60.5167	58.6478	62.6636	62.9478	62.02	60.6006	58.9636	59.359	63.1896	63.1018	62.2837	61.241
-247	60.258	60.1131	60.2122	64.5226	62.0667	61.5473	60.7181	60.1696	58.6051	62.6861	63.8682	61.2622	59.8678	60.7545	59.6626	63.4739	62.3698	61.534	61.3162
-246.75	59.6049	59.626	61.0311	64.7094	61.7671	61.0521	61.6908	59.6744	59.0383	62.5662	62.8479	61.7784	58.6003	59.3066	59.2857	63.7155	61.8327	62.886	61.1674
-246.5	58.4252	59.7483	61.2437	64.4059	62.0876	60.0036	61.1086	60.0513	58.0913	63.3819	63.811	61.6117	59.4289	59.3026	59.4412	63.3434	64.2702	60.8221	61.1433
-246.25	59.3939	59.6106	60.7074	65.5791	61.1793	60.432	61.1006	59.4304	57.7362	63.435	63.0484	62.0095	60.8204	58.3338	59.9122	63.1751	63.6888	61.877	61.1928
-246	58.9647	62.4935	61.2397	65.0799	60.8379	61.6568	61.2665	61.3308	58.5954	62.3616	63.5695	62.2374	59.9105	62.7072	59.3115	62.6002	63.5785	61.2505	61.6107
-245.75	59.8231	59.6751	61.7317	64.36	62.115	61.1519	60.4894	60.6842	59.726	63.4632	62.6595	61.4169	59.3524	58.6423	61.7466	63.1751	62.8046	61.9857	61.389
-245.5	59.034	59.9883	61.1865	64.6394	62.0071	62.0433	61.2649	59.9844	58.6502	63.5035	63.0533	61.6802	59.9805	59.6488	59.7447	62.3981	63.1436	61.5501	61.3056
-245.25	59.8594	59.4456	61.437	65.5123	62.7302	60.6696	61.5934	59.2404	58.4126	64.5028	63.4768	61.6528	60.3791	58.5988	60.7119	63.2436	62.526	61.9221	61.4397
-245	59.8094	59.8289	61.1938	64.4381	63.1168	61.8968	61.5604	61.0852	58.7436	63.7346	63.3971	62.3115	59.4442	58.544	59.4178	63.618	63.3748	61.505	61.5011
-244.75	59.861	59.6807	61.8444	64.6313	61.536	61.3097	61.3591	60.8783	58.9417	63.1749	64.051	63.24	60.3687	59.1319	60.1772	63.2452	64.3242	61.5348	61.6272
-244.5	59.6999	61.1551	61.0835	64.4445	62.5941	61.445	62.2392	60.751	59.5964	63.0719	62.7819	62.7254	59.5223	58.8315	60.6813	63.0084	63.039	62.5083	61.621
-244.25	59.7949	58.9761	61.4257	64.5701	62.2495	60.887	61.0531	60.6302	59.4095	63.5212	62.8826	61.3178	60.3574	59.8783	59.3019	63.1969	64.0246	62.0397	61.4176
-244	59.7732	59.5639	61.1455	64.7924	61.6955	60.3354	61.2037	61.4315	58.4706	62.7546	63.4028	63.3922	60.1078	59.1552	59.599	64.3194	64.1647	61.4961	61.4891
-243.75	60.7701	60.8878	61.3556	64.8641	63.1272	61.9089	61.1239	59.8862	58.5471	63.642	64.8337	62.5861	60.6473	57.998	60.5097	63.5955	63.6228	61.4542	61.7422
-243.5	59.5904	60.552	62.578	64.4695	63.2569	62.2624	61.8913	60.1809	59.1027	63.3014	62.7159	61.9242	60.0635	59.8187	59.5177	62.7942	62.65	61.728	61.5777
-243.25	59.2321	58.8151	62.6143	65.1258	62.996	61.7526	61.9413	60.0102	59.1744	63.2667	63.894	63.1747	60.3365	59.1963	60.3728	63.8129	63.6711	61.9092	61.7387
-243	59.5147	60.5286	61.292	64.9253	62.446	61.0545	61.4138	61.6859	58.8467	64.068	64.0961	62.2728	59.7478	58.2968	60.4163	64.5698	63.5213	63.2016	61.7721
-242.75	59.8811	59.2966	61.1205	65.3142	62.1303	61.5755	60.7487	60.8292	59.5891	63.3118	63.5372	63.6756	61.802	57.9401	61.3037	64.1608	64.3765	63.0358	61.8683
-242.5	60.5221	61.0674	60.8435	65.3963	62.1319	61.8654	60.3783	60.5014	59.1969	62.8488	63.2176	62.049	61.3704	59.5989	61.0952	63.6333	65.1109	61.9938	61.8234
-242.25	60.1404	59.4601	61.1616	64.9414	62.5958	62.0305	60.5305	60.0746	59.8959	64.221	63.6113	62.5547	61.2939	59.681	59.9428	63.7912	63.7049	61.7159	61.7415
-242	59.7829	59.229	61.8775	65.1532	62.1384	61.0529	61.2697	60.7068	59.4297	63.3167	64.237	61.6649	59.4201	59.0924	60.4324	63.9917	64.4119	62.4624	61.6483
-241.75	59.1137	59.7806	62.5023	65.5727	62.6368	61.7526	60.764	59.9232	59.2863	64.3095	64.2096	61.4362	59.9467	60.2125	61.1177	64.6069	63.5277	61.4679	61.7871
-241.5	59.2997	59.8224	63.1184	65.6548	62.793	62.0103	61.1255	60.4716	60.396	62.8311	63.6371	62.2664	59.8976	59.3404	61.0968	63.4674	64.5939	61.6837	61.8615
-241.25	59.5051	59.1444	62.3501	64.5106	62.971	61.2647	62.4413	60.0642	59.4587	64.812	64.6106	62.3381	59.8589	58.0979	61.6959	63.5439	63.1549	61.5541	61.7431
-241	60.6236	60.1478	62.1971	65.5204	62.4146	61.7253	61.3285	58.9746	59.3177	63.8948	64.3046	62.5563	61.7916	59.1633	60.8938	64.1535	64.0286	60.9365	61.8874
-240.75	61.2589	61.6021	61.5835	65.3351	62.1939	60.7944	61.8672	60.4732	60.2043	63.8803	63.6009	62.9718	59.7631	58.7333	60.3519	64.8324	63.9127	62.4077	61.987
-240.5	60.4094	60.7332	61.4241	65.8771	62.3413	61.9652	62.0661	61.909	59.9805	64.1823	64.0003	62.731	61.2963	59.8896	59.843	64.5239	63.0607	62.0083	62.1245
-240.25	60.4472	59.5978	61.4442	65.5042	63.3124	61.7478	61.7488	60.9081	59.4361	65.3781	63.7853	63.1015	61.0564	59.5272	60.3092	64.2397	63.9135	62.7741	62.124
-240	59.8183	60.6921	61.7446	65.158	62.2857	63.1312	62.666	59.6841	60.4201	63.5719	65.1325	63.0942	60.0031	58.6849	61.1435	63.945	64.354	63.6687	62.1777
-239.75	59.8706	59.8716	62.8003	65.6468	62.785	62.9283	60.9693	60.7921	60.1657	63.1411	64.7338	62.6755	60.8108	58.6656	61.2924	64.565	64.6704	62.6742	62.1699
-239.5	59.4511	58.8618	62.5233	65.1749	63.7577	61.6021	62.0339	62.0177	60.3187	63.8135	64.1541	62.8027	59.6777	60.2624	62.3618	64.9515	64.1148	62.526	62.2448
-239.25	60.1452	60.9345	61.565	65.5357	61.7591	62.6964	61.7706	60.5916	58.9634	64.9658	64.5825	62.3864	61.5516	60.554	60.4888	64.8791	63.7363	60.7971	62.1057
-239	60.5301	60.6784	62.082	66.3699	62.9525	61.6528	62.0484	61.3518	59.5617	64.7033	63.7869	62.8116	62.4253	60.1135	61.0726	64.6657	65.0481	62.4367	62.4606
-238.75	60.4383	60.8942	62.4854	65.6001	61.3114	62.7544	62.7989	60.7156	59.7324	63.7636	65.0189	63.8173	61.2689	59.2092	61.5115	64.6802	64.5086	61.7981	62.3504
-238.5	60.6735	60.7219	61.7293	65.8207	63.1184	62.0651	62.8673	61.0635	58.9022	63.7902	64.2096	63.4002	60.3534	59.3871	61.1016	64.7816	63.8885	62.1983	62.2262
-238.25	60.3474	60.1896	62.487	65.7321	62.297	61.7124	62.2537	60.3806	59.9837	63.7926	64.076	62.7206	61.4936	60.1352	61.2135	65.0417	64.0278	62.2555	62.23
-238	60.1629	59.4069	61.8855	65.6162	63.2496	62.9332	61.3905	60.7937	60.2969	64.2226	64.8063	64.187	60.3292	59.5957	60.281	63.6961	64.8733	62.6444	62.2428
-237.75	60.6992	59.4818	62.3823	65.2216	61.3975	61.4652	62.5847	59.7421	58.7186	63.8852	64.3047	62.4935	60.9799	58.5988	60.9534	64.6238	64.1108	62.8997	61.919
-237.5	60.2725	60.3764	62.9364	66.1654	63.2222	62.1641	62.3528	61.3767	60.16	66.0159	64.8812	61.7534	60.9887	59.3606	61.1821	64.1092	64.1953	61.6483	62.3979
-237.25	61.3475	61.1125	61.6906	65.621	62.9581	61.8275	61.7641	61.1198	59.7614	64.1421	63.7684	62.6819	61.3173	59.0264	60.8528	65.2446	63.8668	62.3473	62.2472
-237	59.3512	60.3499	62.2261	65.286	62.793	61.2357	62.0033	61.0917	59.2791	64.188	64.7798	62.81	61.6748	59.5272	61.1145	63.7026	64.8419	62.6855	62.1633
-236.75	59.9004	62.1376	62.4725	66.0172	62.7665	61.6705	62.3987	61.0997	58.8499	64.3144	65.7614	63.269	59.9974	60.0515	61.22	64.3677	64.4707	62.0187	62.3769
-236.5	60.0285	61.4893	62.7769	65.8344	62.4524	62.3292	62.4019	60.5006	60.5297	64.1614	63.6653	63.2665	59.2743	60.4251	61.4527	64.1439	64.9353	62.3618	62.335
-236.25	59.9294	61.2461	62.5893	65.5018	63.4976	61.9403	62.2473	60.9371	60.3082	65.118	63.5388	62.1827	61.2561	59.3509	61.6919	64.9813	64.172	62.7048	62.3996
-236	60.725	60.3756	62.7375	66.1058	62.1206	62.6594	61.7214	60.3693	59.4136	64.4923	64.5044	62.7367	60.6465	59.8848	62.2346	64.7768	64.5287	61.8214	62.3252
-235.75	60.4077	61.0029	61.6769	66.5857	62.8236	62.2165	62.9454	61.6707	59.3717	64.9288	64.8192	63.5452	61.8214	60.6015	61.1829	64.586	64.7936	62.4608	62.6356
-235.5	59.8972	61.1044	62.7632	65.5308	64.013	62.5651	62.5678	61.4911	60.4193	64.3619	64.605	62.9734	62.0259	61.0766	61.2015	63.4296	64.5907	62.6863	62.6279
-235.25	60.8289	61.1084	62.7745	65.8046	63.769	63.0233	62.1088	60.354	60.3775	64.3587	64.2032	63.3479	60.9613	60.905	61.2546	64.4482	64.0745	63.0615	62.598
-235	59.8159	61.3178	62.8389	66.0679	63.6692	62.6408	62.6741	61.2479	59.792	64.3675	65.4844	62.6948	61.4397	59.8824	62.1235	64.8686	66.1907	62.3441	62.7478
-234.75	61.2041	60.7275	62.5313	66.7758	62.8703	62.3348	63.0163	62.2271	59.4095	64.9151	64.8546	62.4411	59.8855	60.1409	61.2949	63.6865	65.1294	61.968	62.5229
-234.5	60.5607	62.049	61.9813	65.7998	62.2728	63.8399	63.9617	60.7615	60.3775	63.4568	65.1912	62.6223	62.3552	60.5185	61.8763	64.5119	65.1665	63.0728	62.7987
-234.25	61.953	60.5995	62.4476	66.6187	64.0307	61.8887	62.8029	60.8928	60.6053	64.8024	65.2178	63.9687	61.1353	60.0829	61.9141	65.388	65.5208	62.0815	62.8862
-234	60.746	61.11	62.3912	66.6268	63.703	62.8945	62.3197	62.0652	61.3921	64.924	65.1035	64.3778	60.57	62.0091	60.9985	64.8154	66.7327	63.506	63.127
-233.75	61.1132	61.4144	63.7263	65.683	65.2314	62.9533	62.9124	61.8655	61.066	64.3313	66.0891	63.9679	61.4356	60.4026	61.4358	65.0425	65.9162	63.4948	63.2267
-233.5	61.1752	61.9942	64.4921	66.1291	63.8552	63.5564	63.005	62.1933	61.3269	65.2509	65.3628	64.6943	61.6055	61.9165	61.7442	64.7462	66.6425	64.6841	63.5764
-233.25	61.304	61.9435	63.517	67.4506	64.9463	64.3923	63.2861	61.4234	60.5232	65.2187	66.8775	65.2942	61.3309	59.3879	62.2902	65.6102	66.9582	64.0673	63.6567
-233	60.63	60.4811	62.7624	66.5165	64.7989	63.86	64.0929	61.0272	60.9113	65.1068	67.0313	66.4272	61.8342	60.3784	62.1339	64.937	66.5096	65.9879	63.6348
-232.75	60.6477	61.8307	63.8656	66.9344	64.2828	64.3641	62.5565	60.652	61.6707	65.2855	67.1005	65.6308	60.8357	60.1956	61.7837	65.169	67.327	64.7276	63.6033
-232.5	61.1123	61.8187	64.1829	67.5255	64.7257	65.3393	62.8512	62.1433	61.4227	64.9642	66.5175	65.3667	63.4431	60.9719	62.4915	64.838	68.6114	63.9425	64.0149
-232.25	61.0439	61.3371	63.5089	66.2258	65.2064	64.4358	64.4529	61.7359	62.8246	65.2992	67.1448	65.2475	62.5557	60.4356	63.0093	65.3067	67.6539	65.1053	64.0294
-232	61.3112	60.6237	64.4551	66.622	65.5865	66.1743	63.6452	62.0233	63.0558	64.8024	66.5844	65.7338	62.4422	60.6755	64.0472	65.9186	67.9527	65.7873	64.3023
-231.75	61.3974	61.5336	64.3625	65.8715	66.7452	64.8787	63.307	62.0628	62.2159	65.3379	67.5797	66.3459	61.4252	60.5797	63.5391	64.8452	68.2989	65.3702	64.2053
-231.5	61.8363	61.7953	65.2024	67.631	66.5729	65.0526	62.9181	61.5209	61.3478	64.9626	67.6867	64.9205	61.186	61.2851	63.6188	65.7705	67.8697	65.5627	64.2633
-231.25	60.4689	62.09	64.7748	67.0399	65.8868	64.8617	62.9462	62.0137	62.0733	65.8919	65.7074	65.7765	61.8165	60.2504	63.0382	64.8734	67.4268	65.4024	64.0188
-231	60.0808	60.4884	64.6508	66.8394	65.5929	64.1596	63.129	62.0298	62.7417	64.5946	66.7196	66.3805	63.6678	61.2215	63.577	65.64	66.8849	66.0708	64.1372
-230.75	61.1164	61.9644	65.0977	67.1212	65.0663	65.1098	63.613	62.8214	63.2563	64.7251	68.4131	64.5002	61.7658	60.0853	62.6235	65.2342	67.4961	66.2399	64.2361
-230.5	61.4006	62.6666	65.8836	66.9698	67.1914	65.1871	63.245	62.8906	63.2369	65.0641	68.0459	65.5954	61.5146	60.7899	64.5151	65.4508	67.8439	64.8605	64.5751
-230.25	60.9159	61.9813	65.4528	65.7313	66.8918	64.6186	63.0944	62.5291	63.5462	65.6084	67.913	65.8281	61.3752	61.5122	63.7928	65.6843	68.0791	65.2696	64.4347
-230	60.7749	62.1456	65.1637	67.2396	65.9352	64.7442	63.6251	62.55	64.4062	65.201	68.2126	65.0743	62.0396	61.6676	64.6455	66.4743	68.1596	65.4854	64.6414
-229.75	61.2331	62.7753	65.6171	67.5907	65.8764	65.2185	64.0559	60.7929	64.1799	65.234	67.9976	66.1027	62.2151	61.1241	64.801	66.0249	68.3835	65.9943	64.7343
-229.5	61.205	61.0134	65.415	66.2789	66.1325	65.0325	63.2756	62.3833	62.8899	64.5616	68.2448	65.5527	61.1884	61.4196	65.1625	66.4525	67.1426	65.607	64.3865
-229.25	60.9763	61.8565	66.5528	67.2364	66.6526	65.1065	63.737	63.5815	63.8344	64.9811	70.2612	65.6356	62.0009	60.2568	65.1311	65.5345	68.588	64.424	64.7971
-229	62.7945	61.0078	66.2621	66.3933	66.1719	63.8536	63.3819	61.9726	65.5359	65.0262	66.9588	65.0872	63.3691	62.1902	65.9299	64.3267	68.2055	65.0852	64.6418
-228.75	62.6367	61.2212	67.3693	66.2999	66.2379	65.6235	64.3965	62.4719	65.3234	65.0407	68.1031	65.791	62.6717	61.8689	66.4598	64.6697	67.9301	64.9764	64.9495
-228.5	62.3911	63.43	66.6832	66.9956	65.6936	64.2248	64.0833	62.5951	64.3345	65.1156	66.7921	66.0624	62.8714	60.7553	65.3719	66.6498	67.8914	65.6835	64.868
-228.25	62.2631	61.1342	67.2614	66.9634	65.477	64.9366	63.3271	61.7963	64.8144	65.1671	66.4265	64.9471	62.3343	60.7037	65.1641	64.9443	68.4406	64.7284	64.4905
-228	61.6277	61.4748	66.7718	66.4778	67.5578	64.774	64.6824	62.5033	64.2024	65.966	67.8035	66.68	62.9278	61.2127	67.017	64.7092	68.1435	65.4701	65.0001
-227.75	61.6889	61.6665	67.3041	66.9537	65.241	65.291	63.5276	61.7254	65.1824	65.3749	67.5539	65.6316	62.3746	60.0539	65.9412	65.3147	67.8246	64.4224	64.6151
-227.5	61.7807	62.7141	66.8499	66.1259	66.1832	64.8295	63.4672	62.5637	65.4007	65.3588	67.1899	65.4874	61.7835	62.4753	67.7965	65.028	67.7296	64.999	64.8757
-227.25	61.0423	61.0569	66.308	66.8305	66.2387	64.8336	63.5204	61.6706	64.8539	64.4803	67.0925	65.1049	61.4493	61.9318	66.6031	65.7181	67.0846	66.0603	64.5489
-227	61.5585	61.4933	66.2097	66.5294	66.4384	64.7321	63.7346	62.1804	63.8401	65.7775	66.4128	65.2233	61.2327	62.4632	66.0483	65.6594	67.4268	63.5326	64.4718
-226.75	61.3072	61.6174	65.9802	67.0391	66.5673	64.9761	62.5074	62.8463	64.0599	65.3427	66.5087	65.2757	61.9156	60.9711	65.5201	65.6545	67.3914	65.3573	64.491
-226.5	61.461	61.7019	66.4779	67.308	66.581	65.0913	63.3199	62.6265	63.7434	66.462	67.4428	65.5325	62.2159	61.1877	65.9404	65.5933	67.1973	64.6052	64.6938
-226.25	62.3444	61.7301	65.8168	67.6986	65.7459	64.7941	63.9399	61.6666	64.138	65.536	66.8622	66.3837	62.1177	60.9582	65.9227	64.5835	67.058	65.4813	64.5988
-226	62.1994	61.6286	64.9938	67.296	66.2017	64.9374	63.22	61.8236	63.0469	65.9587	66.5988	65.2249	62.1443	62.2418	64.4177	66.149	67.2875	65.0876	64.4699
-225.75	61.4731	62.0168	66.0519	66.9988	66.2081	64.534	64.3321	62.0322	63.4938	65.4804	67.3284	65.0309	61.529	60.566	64.8581	64.9564	67.9712	64.4079	64.4038
-225.5	61.3145	62.6489	66.3281	67.788	65.2845	63.608	63.3505	63.0452	63.9085	66.2969	68.0845	65.6718	62.774	61.5702	64.4797	65.9823	67.4204	65.2011	64.7087
-225.25	62.1391	62.1303	65.2644	67.676	65.4931	65.1267	64.0792	63.5437	63.4898	66.0111	66.5038	66.7976	62.4301	61.6499	63.5778	66.1562	67.4961	65.9444	64.7505
-225	62.5336	61.3959	64.3448	66.9191	65.3497	65.3175	64.0913	61.7109	62.5637	66.032	67.8816	64.683	61.7344	60.6651	63.8717	66.335	67.1981	64.9136	64.3078
-224.75	62.1874	61.0883	63.798	67.1325	66.4465	64.1177	63.3851	62.273	62.5718	65.6503	66.966	66.395	62.1499	62.4189	63.4014	66.8995	67.1103	64.0142	64.3337
-224.5	61.9522	62.8816	64.5517	67.8194	65.5672	63.4566	62.4816	61.6811	62.2352	66.3638	68.0467	64.8521	62.8102	62.1846	64.7832	66.6837	66.6836	64.4876	64.4179
-224.25	61.825	62.3703	65.725	67.7654	65.6259	64.1652	63.2458	63.0573	63.8908	66.6504	67.0522	64.7305	62.8666	61.9599	63.2138	66.5137	67.9494	65.5337	64.6745
-224	60.7943	61.9072	64.2836	67.7864	65.6871	64.0098	63.3746	62.4542	62.058	65.9845	66.4523	65.1138	62.5904	60.4082	64.1624	65.5313	67.1289	64.8838	64.145
-223.75	62.1044	62.946	63.7497	67.4377	65.4134	64.3971	64.506	62.8866	62.811	66.7269	66.6528	65.8909	62.4889	61.8923	64.0658	66.7698	67.5009	65.0868	64.6293
-223.5	62.2357	63.0781	62.6932	68.5498	65.7379	64.0694	63.559	64.0059	61.4485	66.5119	66.3919	64.6572	62.8972	63.2854	62.9907	66.1804	66.508	64.577	64.4098
-223.25	60.9602	61.8799	64.4937	67.5255	65.7338	64.9358	63.981	63.4398	61.3228	66.3154	66.5787	64.5066	62.9101	61.0081	62.7524	66.0998	67.7586	64.1929	64.2442
-223	62.1809	61.3081	64.2345	68.4708	65.3819	64.4301	63.7789	62.7988	61.7069	65.8927	67.3856	66.2033	62.3327	62.0211	63.6913	65.4129	67.0822	64.0729	64.3548
-222.75	61.114	63.4751	63.7513	67.9611	64.4591	65.0888	63.8151	62.2086	61.3188	67.1247	66.7768	66.4771	62.501	62.9182	62.2942	67.4317	66.8655	65.1343	64.4842
-222.5	61.8886	63.3237	62.9251	67.9579	64.6781	64.9318	62.4204	63.1805	61.2318	66.4266	65.2758	64.5115	60.4629	63.9006	61.8956	66.3229	66.69	63.8257	63.9916
-222.25	61.308	62.9992	63.6015	68.1342	64.7079	63.8552	62.6104	63.0686	60.2124	66.6657	66.7881	64.0927	63.1057	63.4054	61.6564	67.3512	67.1579	63.6896	64.1339
-222	61.9595	63.0837	62.6102	68.4056	65.3836	63.6112	64.0559	61.5507	60.6939	65.784	67.2439	64.108	62.2111	61.778	62.2773	66.4292	67.0669	64.424	64.0376
-221.75	61.9635	62.3131	64.3729	68.164	64.8505	63.5299	63.8248	62.7722	62.2038	66.4387	67.0619	64.9157	63.6726	62.0405	63.6092	66.1989	68.7829	63.5286	64.458
-221.5	63.7528	62.7512	63.3479	67.1744	64.7869	64.0573	65.3934	62.9623	61.2399	67.2423	65.7823	65.2692	63.5961	62.7499	61.6387	66.2367	66.5829	64.4474	64.3895
-221.25	62.4378	62.4105	63.4066	68.6738	65.5551	63.1916	64.3337	62.3688	60.7495	65.9805	66.0569	64.7458	63.853	62.5687	62.394	66.74	66.049	64.1768	64.2051
-221	62.2349	61.6294	63.5097	67.9329	64.4076	63.4155	64.6743	63.8231	62.0234	65.6382	65.8661	64.0323	63.3054	62.0558	63.7187	66.9502	67.3358	64.259	64.2674
-220.75	61.5512	62.5056	64.9849	67.5319	65.7556	63.8673	65.7147	63.6951	62.5839	67.3719	65.9981	64.7563	62.5791	61.3971	63.1993	66.2971	66.7665	65.7398	64.572
-220.5	63.0933	63.3003	65.9263	68.5385	66.1389	63.0314	65.0842	62.9405	63.8264	66.3605	66.3186	64.2739	63.82	62.5776	63.4988	66.19	66.3083	65.3372	64.8092
-220.25	62.8396	62.4097	65.7073	67.4546	63.9099	63.8729	65.0858	63.8159	62.8697	66.1471	66.6101	65.3715	62.9785	64.147	64.5409	66.3736	66.4718	64.5521	64.731
-220	62.7349	63.2094	65.2732	67.8001	64.3335	63.9703	64.382	63.1322	63.1934	67.0289	65.6583	63.9639	61.7497	62.6444	63.6591	68.1516	65.5425	64.5392	64.4982
-219.75	60.9481	61.7116	67.1455	68.4153	64.9729	64.162	63.6814	63.6806	65.0496	66.1206	66.0609	64.203	62.5034	61.8206	65.7922	67.385	66.8374	63.7718	64.6812
-219.5	61.2517	63.6241	68.7302	68.2679	64.4011	62.9646	64.0857	62.5975	66.2816	66.2534	66.1696	65.0768	63.0381	62.8908	67.195	67.4897	66.5845	63.5962	65.0277
-219.25	62.5433	62.8752	68.9975	68.6158	64.3681	63.9864	65.5432	64.2628	67.413	67.5072	66.0762	64.3416	62.3754	63.6011	67.4301	66.9937	66.8229	64.0625	65.4342
-219	62.6898	62.9331	69.1892	68.6802	65.2813	64.2997	65.1696	62.6047	66.8356	67.4122	66.4966	64.8352	63.3948	62.5478	68.117	67.5026	66.6071	64.1422	65.4855
-218.75	63.1094	63.5387	68.8639	68.768	64.6516	62.4508	62.538	62.8439	66.4427	66.3968	65.891	64.5799	62.0058	63.5906	68.3127	66.9309	65.9886	64.3661	65.0705
-218.5	62.0617	63.6804	70.4784	68.9532	64.9036	63.2528	64.1276	63.3569	68.335	67.1899	66.0392	64.1555	62.1233	61.687	68.7016	67.2642	66.6465	63.6985	65.3698
-218.25	61.8894	63.1683	72.0221	68.3162	64.8134	63.7279	63.799	62.8705	70.2	68.079	65.3942	64.9061	64.2967	62.7676	71.4202	67.4325	66.1924	64.2243	65.8622
-218	61.701	64.4503	72.8185	68.3186	65.4697	64.4487	64.7701	63.9874	70.4118	67.8181	66.0295	64.137	63.5019	62.4366	70.8452	67.0839	66.2407	63.8434	66.0174
-217.75	62.3468	63.0797	72.6285	67.821	65.3997	63.2528	64.3063	63.708	69.3464	67.2109	65.639	65.1573	63.0131	63.8837	70.8001	67.7168	66.169	63.8265	65.8503
-217.5	61.8161	63.5154	71.0872	67.9152	63.5653	62.7922	64.3635	64.2346	69.8272	68.4019	65.428	63.3922	62.9399	63.7492	70.4442	67.5469	66.6787	63.039	65.5965
-217.25	63.5579	63.7545	73.1624	68.9234	65.1468	64.5437	63.7378	63.2562	71.6648	66.9435	65.6511	65.1122	63.4423	63.0913	71.9549	66.8938	66.132	63.1493	66.1177
-217	62.4813	63.1892	73.3331	69.202	64.4325	62.5829	64.2725	64.1557	70.9634	68.207	65.9885	63.7996	63.6654	63.8451	72.7215	67.7957	66.1795	62.5872	66.0779
-216.75	63.0401	62.5635	73.5062	68.8276	65.597	62.7761	64.4561	64.0574	71.3854	67.3373	65.6092	64.1427	63.0751	63.7855	72.6667	67.2296	65.7293	63.6244	66.0783
-216.5	61.8999	64.0734	73.5054	68.9975	64.6065	63.095	64.1388	63.6306	69.5099	67.9147	66.4595	64.6065	63.2893	62.6033	72.74	67.5646	65.9379	63.8716	66.0247
-216.25	63.8454	63.8809	72.4722	69.5008	64.9858	63.0105	64.9554	63.687	71.4272	66.7366	66.8654	63.6764	63.6453	63.3965	72.1522	67.571	66.2085	63.3047	66.1845
-216	63.2688	63.5943	74.6714	68.8944	65.121	64.2755	66.4451	63.6097	72.466	67.6562	67.0313	63.4727	64.0197	63.5084	72.9469	67.9608	66.5169	64.2622	66.6512
-215.75	63.2004	64.2304	74.7004	69.2995	64.2336	64.0992	65.0391	63.8754	73.5225	67.9107	65.089	64.7015	64.2259	63.225	72.8688	67.1837	65.5618	64.4426	66.5227
-215.5	62.7986	64.2095	73.1269	69.7351	63.9719	62.6642	64.7983	63.8416	72.2059	67.6602	66.569	63.8657	64.0559	63.7379	72.2842	67.195	66.1553	63.8467	66.2623
-215.25	63.0788	63.6257	72.9055	68.702	65.361	63.2335	64.6824	63.6154	70.498	66.276	64.7612	63.4783	63.0542	63.1743	72.1506	68.303	65.5707	63.2081	65.871
-215	62.16	63.8334	73.8919	68.6947	65.2563	63.0064	65.1929	63.3899	71.4884	67.7649	66.0062	64.6371	63.5317	62.8803	72.3639	67.2739	66.5579	64.1623	66.2274
-214.75	63.4089	64.6572	74.0208	68.9774	64.6822	62.6537	65.3604	62.2826	72.3501	67.1134	66.0988	63.7344	62.9302	62.6331	71.9992	67.7353	66.7673	64.7848	66.2328
-214.5	63.5756	64.1926	74.2478	69.3993	65.9182	62.6046	64.6534	63.7619	70.9811	67.6981	65.8717	63.401	62.658	63.3152	72.6869	67.745	67.298	64.044	66.3362
-214.25	63.3381	62.6408	72.9941	69.1432	64.8706	61.9604	64.4046	63.7369	70.2185	66.9025	65.3644	63.5653	64.0141	63.3571	71.4129	67.1435	65.6794	63.7355	65.8045
-214	62.9926	65.3546	71.51	69.3784	64.1169	62.2624	64.9465	64.117	69.621	67.7987	65.6019	63.1586	62.9133	63.2161	70.7977	68.3095	65.8308	63.9803	65.8837
-213.75	63.0562	64.2973	72.8781	68.5014	63.7465	62.9396	64.7685	63.65	71.5851	68.1796	66.1213	65.142	64.2967	63.0551	72.9453	67.8368	65.4032	63.0672	66.1928
-213.5	63.3043	64.414	72.585	68.7165	64.6516	63.3301	65.1929	64.2475	72.8219	67.7198	66.1012	64.1539	63.4198	62.5293	72.5266	68.5285	66.6683	64.3194	66.4017
-213.25	64.0958	64.5211	71.9722	68.7036	64.8134	63.7755	64.9207	63.617	70.0108	67.7657	65.3942	64.8384	63.5237	64.486	71.0546	68.0011	64.9329	62.0115	66.0243
-213	63.082	63.8302	72.155	68.4966	64.4092	62.0941	65.7824	62.6329	70.2556	67.5692	64.0607	64.261	64.3442	63.7476	70.9249	68.514	65.7374	62.0928	65.7772
-212.75	62.6198	64.3303	71.7081	68.9572	63.7465	61.8171	65.2533	64.3344	69.6017	67.628	64.506	63.3503	63.9561	64.7027	69.9409	68.4753	65.2768	63.258	65.7479
-212.5	63.992	64.1644	71.1782	69.8229	64.7973	63.1949	65.1639	64.1806	68.3213	67.9276	65.2871	64.005	64.1993	62.6798	70.2646	67.3665	65.7269	62.7137	65.8326
-212.25	63.3783	65.6348	71.1589	69.8156	63.9647	63.4413	66.3074	65.2202	69.1516	67.0466	65.6873	64.1008	64.6623	63.56	69.8314	66.9679	65.0416	64.0649	66.0575
-212	63.1585	65.7725	70.6298	68.5208	65.4109	63.095	65.5802	64.6976	67.8623	67.1304	64.9891	63.5935	63.886	62.22	70.2203	68.361	66.045	62.6211	65.7663
-211.75	64.3334	63.8552	69.5105	70.3495	64.2618	63.0008	65.0947	65.2041	67.8253	68.0999	65.3072	64.0388	63.8031	63.5527	69.6381	68.9585	65.3774	64.114	65.907
-211.5	63.1263	64.2345	69.9437	69.8559	65.08	62.9774	65.1454	64.4633	67.9139	68.0306	64.6429	63.24	64.4852	63.4038	68.9931	68.0872	66.2503	63.6019	65.7486
-211.25	62.83	65.7846	70.4696	69.4492	64.4937	63.3857	65.0721	65.1558	68.1941	67.4122	64.7798	63.1224	65.2042	62.8795	69.0326	68.7467	65.5385	64.0166	65.8649
-211	62.7285	65.4963	69.4284	68.7946	63.3028	63.3253	65.3226	64.353	67.7593	67.7544	64.8844	64.8336	64.2081	63.8467	67.6387	67.3021	65.896	63.3474	65.5679
-210.75	64.3092	65.4061	69.2915	70.6281	64.3915	63.0894	66.0014	65.1397	66.3227	68.1023	65.1695	65.0268	64.3209	64.4192	68.2064	67.7087	64.2509	63.2604	65.8358
-210.5	63.3035	67.1036	68.2382	69.4444	64.1024	63.2834	65.7646	63.53	66.7607	67.0104	65.0028	64.1225	63.9827	63.932	67.9101	67.5912	65.4531	62.9246	65.5256
-210.25	63.3204	66.1598	68.0014	69.1996	64.7498	62.6183	65.0649	64.3272	66.4427	68.1506	65.1091	63.5999	65.1519	63.7838	67.2345	67.8279	66.1465	64.7292	65.6454
-210	62.809	64.3432	69.008	69.6546	64.2989	62.5136	66.1343	64.7983	67.0482	68.1788	65.5882	64.902	63.3481	64.1551	67.3665	68.1218	66.7738	64.6906	65.7629
-209.75	63.2092	65.2893	68.6304	68.7994	64.5815	63.3744	65.3153	63.8255	66.2228	68.5621	63.5831	64.5622	63.6227	64.2896	67.1628	68.1082	64.8653	63.167	65.3984
-209.5	63.3131	66.5021	68.388	69.3059	64.5308	62.6779	65.5182	65.1083	64.8499	67.4388	64.7798	64.0042	64.0713	63.9626	67.191	67.9109	65.6899	63.7967	65.5022
-209.25	63.5402	65.1605	67.2421	69.7721	63.6635	63.215	66.2212	64.7137	64.5229	68.7514	64.2507	63.7255	63.7894	64.1156	66.0644	67.8489	65.0875	63.1815	65.2703
-209	64.5975	64.9833	67.5908	69.8422	64.4543	62.4564	65.5666	64.2394	64.7259	67.8342	64.3763	62.5434	64.3016	63.4022	66.6402	69.0817	65.5965	64.1084	65.3523
-208.75	64.2174	66.0801	67.9258	69.3381	64.8827	63.1739	65.4804	65.5423	65.5392	68.9913	65.4336	64.596	64.2218	64.3113	66.0926	68.1017	65.1109	63.8322	65.7151
-208.5	63.0627	65.4866	67.0214	68.8703	63.8954	63.2456	65.2187	64.3973	64.5294	68.7433	64.5197	63.4115	64.5713	64.1696	65.3824	68.0333	65.0384	63.4835	65.1711
-208.25	62.7261	65.4037	67.0625	70.0548	64.141	61.9709	66.6617	66.044	64.6767	68.6072	63.9761	63.7932	64.3563	63.7758	64.5199	69.1751	65.5788	63.3055	65.3239
-208	63.7761	65.5349	67.0955	70.5049	64.0017	62.8277	65.9966	65.1751	64.539	67.256	63.9817	63.3511	65.3452	64.4329	65.5386	68.7081	65.5828	63.5576	65.4003
-207.75	64.4767	64.8432	67.6262	70.3286	64.1773	62.2374	66.8711	63.9906	65.1365	68.2811	64.0631	64.4954	65.437	63.1847	66.0105	67.9833	65.3058	63.9513	65.4667
-207.5	65.2385	65.2249	67.9064	70.5621	63.8809	63.4131	65.6962	64.7234	66.0529	68.9188	64.6082	64.2393	65.0843	64.5488	66.7296	68.427	65.5892	62.5663	65.745
-207.25	64.0105	65.977	68.5949	70.6773	64.9205	62.1633	65.176	63.137	64.7871	68.7417	64.2322	63.1288	64.4843	63.5753	66.2617	68.6992	64.1832	63.9707	65.3734
-207	63.7399	64.8932	68.301	70.2191	64.108	62.979	65.1607	65.6051	65.2928	68.323	64.0502	63.4517	63.6702	62.9891	67.3182	68.3836	64.639	62.4713	65.3108
-206.75	63.2584	65.4786	69.8358	69.1747	63.2432	63.2198	65.0311	63.8763	66.2937	68.6805	64.688	63.3293	65.015	64.6221	66.835	68.5341	64.3459	64.052	65.5285
-206.5	64.6362	64.377	70.1217	69.9751	64.0541	63.4187	66.1246	65.0688	66.3791	67.9437	65.1478	64.6572	66.1971	63.9932	67.0653	68.6976	64.6672	63.8805	65.9114
-206.25	65.1354	66.1743	69.7207	70.298	64.7514	63.364	65.8347	64.8555	66.2534	69.5019	63.9471	64.1805	65.6173	64.7381	67.2489	67.6467	64.5545	63.3329	65.9531
-206	65.6468	64.8601	70.5992	70.509	63.6039	62.6642	67.0531	63.9423	66.8074	68.968	63.6202	63.5629	65.2912	64.2163	67.7852	68.0236	64.1631	63.2862	65.8113
-205.75	64.5017	66.0898	69.7464	68.9508	64.2699	61.7422	66.5635	64.0252	67.1134	68.0846	64.2394	63.3954	64.676	63.9151	69.2854	69.2565	65.1012	62.9802	65.7743
-205.5	63.5483	65.3046	71.0091	71.162	64.4784	63.4856	65.8935	64.0454	68.1474	69.2393	64.262	62.851	65.4603	64.1019	69.283	68.0687	64.0399	63.4247	65.9892
-205.25	65.1894	65.2628	71.3239	70.5315	64.3456	62.3638	66.3485	64.5019	67.8865	68.356	63.6918	63.9389	66.516	63.3667	68.1275	68.1049	64.6825	63.9763	66.0286
-205	66.4134	66.705	71.4584	69.7657	64.0041	62.5507	67.6465	65.4224	69.6613	68.546	64.1557	63.4896	65.1696	63.6953	68.6847	69.0688	63.7935	61.9889	66.2344
-204.75	65.6741	66.4272	72.3474	70.0041	64.2755	62.0168	66.6907	64.8853	66.4064	69.0139	64.1283	64.8754	63.7202	63.9191	68.8111	68.9271	64.3797	62.8224	66.0736
-204.5	63.2318	65.4576	71.4383	70.2416	64.1902	62.396	66.0135	64.7983	69.2707	68.968	64.0534	63.1723	63.4125	64.3508	69.7477	69.0592	63.9956	63.684	65.9712
-204.25	64.0532	65.0421	70.9938	70.0862	64.8432	62.0441	65.2686	65.3298	67.7214	68.8939	64.8498	63.4493	65.0287	64.4836	69.1767	68.4133	65.106	62.2812	65.9481
-204	64.1409	65.94	70.9576	69.4605	64.0428	61.6335	66.5345	64.3868	68.12	68.2545	64.2032	63.6136	66.8067	64.2541	69.5641	68.361	64.7759	62.733	65.9879
-203.75	65.646	66.2371	72.2903	69.4782	64.774	62.4299	67.0764	64.1082	67.0716	68.4695	64.142	62.7246	66.2897	62.8304	69.6985	68.4375	64.8355	61.9277	66.0259
-203.5	64.3286	65.2869	72.8169	69.9123	63.4622	62.2817	67.446	65.0036	68.4647	67.5555	63.9801	63.4936	65.4684	65.8051	69.9868	68.7717	64.399	63.1042	66.1982
-203.25	64.6974	65.245	70.2449	70.0516	63.9107	63.5331	67.0909	65.2983	67.6232	69.5461	64.4037	63.5387	64.4143	64.4393	68.9964	69.0535	64.9418	62.9883	66.1121
-203	64.1313	66.3563	71.3835	69.7279	64.4172	61.7406	66.3138	64.0961	67.5902	68.1708	65.0592	63.7682	65.5859	63.9248	68.6686	69.188	64.6213	63.3595	66.0057
-202.75	65.2788	65.2813	70.418	69.8519	64.3867	62.7399	67.7295	64.6034	68.0339	68.5774	63.4607	63.0395	66.2253	64.722	68.456	68.7089	64.6583	62.7539	66.0514
-202.5	65.3134	65.0518	70.7603	70.4558	62.8575	63.157	66.7398	64.8055	67.6232	69.2079	63.6878	63.1023	65.4112	64.3975	68.1967	68.0671	64.9998	62.8828	65.9287
-202.25	64.9075	66.647	70.5058	70.5726	63.3688	62.9871	66.127	64.4705	66.9435	68.4389	64.7298	63.2279	64.9433	64.1599	68.8578	69.0173	64.2887	62.3102	65.9169
-202	64.5669	65.0333	69.6313	69.1473	64.0919	62.7544	65.1696	65.1977	66.2285	68.1619	64.4375	63.5572	64.1703	63.5479	68.1669	68.5116	64.2517	63.0849	65.5395
-201.75	63.4581	65.9947	70.0991	69.8285	64.2409	63.0427	66.5353	64.5631	66.7028	68.5202	63.9584	62.9372	64.9272	64.0174	68.514	68.2298	64.672	63.903	65.7858
-201.5	63.9251	65.8281	69.6619	69.9332	63.5999	62.1988	65.3741	63.5203	66.7599	69.1556	63.8972	63.3487	65.619	63.7798	67.8295	69.2653	64.7509	62.8006	65.6249
-201.25	64.6104	65.4367	70.0307	70.7167	63.5725	61.7929	67.3099	64.3739	67.8068	67.7367	64.3618	62.3212	65.9121	64.2026	67.7562	68.0904	64.5102	62.1693	65.7062
-201	65.2103	65.9923	69.8688	70.48	64.5719	63.0072	66.8389	66.4474	65.5311	69.1073	63.9511	62.9678	66.8132	63.7226	69.1252	69.0527	65.0207	63.6953	66.1891
-200.75	65.3134	65.7628	69.8052	69.3478	63.2939	61.3001	66.1359	65.5472	67.4452	68.4099	64.2483	63.5379	65.7671	63.5543	68.0236	68.2241	65.5981	63.4191	65.8186
-200.5	65.1692	67.1052	69.5057	69.6908	64.3182	62.1657	66.28	65.1284	66.1874	68.6555	64.3739	64.0887	66.0433	64.4434	67.7989	68.0341	64.8983	62.576	65.9146
-200.25	65.2135	66.4835	69.1803	69.69	63.1514	61.7349	66.8389	65.1888	66.6375	68.5935	63.2562	62.9291	66.4009	64.2066	68.0776	69.1002	62.7563	61.823	65.6257
-200	66.5929	64.1209	69.868	69.8752	63.0354	62.6022	67.3124	65.821	65.9474	67.6175	63.7595	63.2762	65.9225	64.2316	67.989	67.9713	64.7566	62.4367	65.7298
-199.75	65.3577	65.816	69.3744	69.2713	63.3994	61.5481	66.8501	65.2436	66.9105	67.599	63.9189	63.1119	66.392	65.2953	67.4776	68.1605	64.4506	61.6217	65.6555
-199.5	65.7466	66.672	69.248	69.5797	63.0531	61.7406	66.9717	65.0318	66.2277	67.7222	63.8521	63.7682	64.2782	65.2961	67.4205	69.366	63.506	63.097	65.6987
-199.25	65.6065	66.1437	68.9726	70.4631	63.4397	61.8791	66.0779	64.659	66.0924	68.9559	63.8126	62.607	65.0625	64.9539	67.1877	69.1453	64.4546	62.0107	65.6402
-199	64.368	66.1622	68.8961	69.3438	63.8222	62.4025	66.8517	64.2241	65.8653	68.3745	62.7102	62.7488	64.8242	64.168	67.6991	68.4053	64.4957	61.8553	65.4009
-198.75	64.6885	65.0147	69.07	70.2287	63.0241	62.2205	67.1328	64.4174	65.1551	68.1337	64.5946	62.9452	65.1688	63.2572	67.0033	68.9738	63.7685	62.2273	65.3902
-198.5	65.7418	65.7427	68.1166	69.1094	63.3777	61.7285	66.1455	65.2621	65.6157	68.3455	63.7724	62.3059	66.1102	64.6487	66.4316	68.4496	64.3628	62.5107	65.4321
-198.25	64.7199	66.1638	68.4814	69.7633	64.1121	61.8187	66.9886	65.6221	64.6381	67.9034	63.5139	63.3076	65.6576	64.2847	66.3962	68.452	64.2791	62.0066	65.4505
-198	64.9623	65.8393	68.6151	69.9219	63.2681	61.8726	67.1143	64.3683	65.5368	68.7457	64.113	62.9235	67.2295	65.3895	67.05	67.8505	64.8492	61.8029	65.6362
-197.75	65.7909	66.6051	68.0538	69.7101	63.3624	62.3365	67.2681	63.5928	65.7638	67.3784	63.8118	62.4033	64.986	64.792	66.9977	68.2628	63.7267	62.6114	65.4141
-197.5	64.7666	65.303	68.8244	69.806	64.0122	61.598	65.3878	64.9046	65.6881	68.4204	64.5454	63.3132	65.2139	64.3805	67.0436	67.9084	63.6816	62.9713	65.4316
-197.25	64.918	65.5986	67.4313	70.3334	63.3913	61.9765	66.4395	64.5052	63.8997	68.7401	64.5889	63.2021	65.652	64.143	66.6039	68.0357	63.3739	62.2506	65.2824
-197	65.1209	65.3296	67.4595	70.1651	64.0831	61.776	66.6754	65.7098	65.6044	68.3141	63.4962	62.9742	65.5247	63.6961	66.3334	67.9326	64.9015	61.6137	65.3728
-196.75	64.7819	66.8209	67.5723	70.0927	63.2456	61.9443	67.2504	64.8047	64.7726	68.7393	63.0364	62.1923	66.7874	64.2549	65.9718	67.2369	64.2307	61.5275	65.2924
-196.5	65.3021	65.9488	67.5602	70.5154	62.6908	61.1898	66.9452	65.7879	65.0214	67.5491	63.8183	63.095	65.9258	64.333	67.3415	67.8344	63.8184	61.9777	65.3697
-196.25	64.0991	66.0898	67.5779	69.8366	63.9719	61.5062	65.3515	65.9442	65.6495	67.4678	64.1146	64.0331	65.7583	64.3218	65.793	68.1935	63.7548	62.5454	65.3338
-196	64.3044	65.5035	67.0239	69.3961	63.6973	61.8283	66.7624	65.1703	63.679	68.7634	62.5049	62.7721	65.2775	64.4498	66.9929	68.3393	64.4256	61.5243	65.1342
-195.75	63.6972	66.4932	67.3009	69.4919	62.5716	61.7414	66.7897	64.8257	64.6075	68.1329	63.0098	63.0032	65.1608	65.2631	65.793	68.2869	64.2525	61.8448	65.1259
-195.5	65.8207	66.2975	67.8605	70.2167	62.9259	62.3654	66.3468	64.9231	64.2661	68.6724	62.4461	62.3622	66.2253	64.3057	66.4244	67.7611	65.6625	61.6539	65.3631
-195.25	64.5073	65.8699	66.8475	69.5426	62.2382	61.1431	67.8712	64.816	63.737	68.7868	63.1266	62.4669	66.3984	63.9368	66.8407	68.5663	63.469	62.944	65.1727
-195	64.8641	65.2555	68.5909	69.719	64.2409	62.4081	66.7881	66.1898	65.2308	68.6483	64.7113	61.8686	65.6568	63.3554	67.0001	68.8595	63.9473	62.5494	65.5491
-194.75	64.6917	66.1099	68.1842	69.2367	64.0549	61.4925	67.4976	64.725	64.8354	67.384	64.2475	62.6473	66.1222	64.1736	66.4107	68.6227	64.6688	62.4326	65.4187
-194.5	65.1515	65.415	67.5706	69.2036	62.1456	62.8985	65.825	65.3193	65.6318	69.1661	62.7739	62.0031	65.0263	64.9595	67.2715	68.2837	63.0696	62.8022	65.2509
-194.25	64.7288	65.3988	67.9394	69.5386	62.5595	62.3815	65.1583	63.935	65.0576	68.1313	62.98	61.995	65.1946	64.3467	67.9342	68.9343	63.4577	61.7135	65.077
-194	64.7755	65.0928	68.6279	69.1521	63.6112	61.6061	66.768	64.4842	66.1552	67.938	63.6492	62.0144	66.6312	64.1551	67.7305	67.3359	63.4923	61.8182	65.2799
-193.75	65.0138	65.7693	68.0731	69.5499	62.4138	62.26	66.8558	65.4691	66.1552	68.5686	63.4897	62.7681	65.594	63.9747	67.0041	68.1065	64.1832	63.3965	65.4803
-193.5	65.476	66.6196	67.5626	69.5877	63.2649	61.4934	67.2165	65.1011	65.9732	67.9227	64.0301	62.4629	65.5376	64.842	66.9816	68.9786	64.2541	62.584	65.5494
-193.25	64.5428	65.3538	69.3929	68.859	62.8486	62.3115	66.2808	65.5399	67.4017	68.9229	63.7973	62.7866	65.3202	64.5311	68.7298	68.4407	62.8272	61.2553	65.5079
-193	64.9067	66.2218	69.7295	69.777	63.1747	60.8016	65.4667	64.3667	66.5675	67.4251	63.493	62.2833	65.5111	63.8821	68.0397	69.1373	63.9996	61.9334	65.3732
-192.75	64.4292	65.5816	69.3809	69.3204	62.7737	61.3653	67.1891	64.9835	67.4259	68.5106	64.0558	61.2268	65.2993	63.1598	68.2128	67.2095	63.4714	62.0976	65.3163
-192.5	65.5735	65.7201	68.421	68.7076	62.756	61.5167	66.0256	65.2396	66.2164	69.4407	62.3422	62.4081	65.7075	64.6576	68.8941	66.7577	62.9085	60.657	65.2194
-192.25	65.0299	66.5729	69.6667	69.6135	63.7054	61.0778	66.7696	65.3604	67.8326	68.393	63.3834	62.6304	66.1142	63.564	68.3956	68.0147	63.7548	62.1178	65.6665
-192	65.2731	66.0076	69.1948	69.4251	62.425	60.3233	66.305	65.5512	68.8456	68.7151	63.2337	62.7335	66.1472	64.97	68.8973	68.7862	62.9166	61.3882	65.6188
-191.75	64.6796	66.1945	68.6593	69.5024	63.5653	61.9338	66.648	64.1839	67.9026	68.3552	63.712	63.1176	66.1512	64.813	68.7507	68.6139	63.3941	62.7	65.7154
-191.5	65.5678	65.7282	69.6087	68.9089	63.1006	60.8749	65.8903	63.9608	67.835	67.5024	63.2586	61.776	65.9837	65.3879	68.7097	68.6316	64.0286	62.8175	65.5317
-191.25	65.282	67.5795	69.0072	69.2866	62.7874	61.6037	67.169	65.4562	67.3027	67.0547	63.0517	61.7559	65.718	64.7397	67.902	68.1468	63.3425	61.0089	65.4552
-191	65.0855	65.3288	69.496	67.8315	63.252	61.8919	66.3154	64.7645	66.4443	68.1667	62.6192	60.8781	65.9129	64.9096	68.3836	67.6097	63.4029	61.2723	65.1981
-190.75	65.8529	66.2154	68.7576	70.178	62.8244	60.6333	67.0893	65.1856	67.4509	68.0757	62.955	61.0335	65.714	63.6792	69.2267	67.4647	64.4506	61.5509	65.4632
-190.5	64.9784	66.0503	68.5112	68.9041	63.5331	62.2197	65.8419	65.2669	67.8478	66.7922	64.1235	62.4162	64.8564	64.5658	69.2742	68.8063	63.0784	62.2498	65.5176
-190.25	64.8834	66.4159	69.3527	69.2777	63.5073	61.383	66.8976	64.4456	66.5538	68.8802	62.9373	62.0087	65.6866	63.9248	68.7677	68.8965	63.5221	61.331	65.4818
-190	65.1008	65.1533	69.0322	69.3027	62.6586	60.3805	66.2454	65.9885	66.6995	68.8085	63.6049	62.5563	67.19	65.3742	68.1766	69.0084	63.5527	61.7393	65.5874
-189.75	65.6065	66.4924	68.942	69.9155	63.2198	61.4209	67.2656	65.4288	67.2503	68.2175	63.6846	61.987	67.0024	65.1568	67.7281	67.6556	63.167	61.9173	65.6699
-189.5	65.224	65.3175	67.9644	69.6103	63.7384	61.966	66.9959	64.0872	66.3525	68.17	62.8028	61.6681	65.6842	64.8049	68.1758	67.3303	63.6316	62.1186	65.3135
-189.25	65.6218	64.9624	68.2003	68.6077	62.6441	60.5335	64.899	65.1792	66.7712	67.6868	63.0291	62.0256	65.3782	65.3509	68.7185	68.5865	63.047	61.418	65.1478
-189	65.2562	65.5068	69.1449	69.4347	62.7673	61.4636	65.2412	64.9899	66.5643	67.9099	63.7973	62.3365	64.9868	64.6994	67.3947	67.1322	64.6624	61.5331	65.2678
-188.75	64.2158	64.7434	67.896	69.8656	62.7254	61.0327	66.3525	65.6631	65.9289	68.215	64.5881	61.4692	65.3331	63.8853	66.6981	68.2692	64.5617	61.6998	65.1746
-188.5	66.1629	66.1051	68.6223	70.4301	63.6563	59.5503	65.6133	64.1557	67.3365	67.8664	62.9583	62.2471	65.4941	64.6076	67.4382	68.7	64.217	61.6	65.3756
-188.25	65.5807	65.8909	68.5563	68.4507	62.1231	61.8114	66.0972	64.9634	66.9186	67.7899	62.5363	60.1051	65.2703	63.9006	67.6226	67.6339	63.6381	61.3222	65.0117
-188	65.41	66.407	68.4476	68.888	62.3542	61.0239	66.714	64.1976	67.0047	67.4597	62.9421	61.5385	65.1439	64.627	67.7007	67.476	63.3297	61.5001	65.1203
-187.75	64.9623	66.2073	68.6513	69.1183	62.4097	61.6979	66.8968	64.791	66.2116	68.0274	63.373	60.8	64.7106	64.2855	68.2	68.7652	63.1348	61.4703	65.2063
-187.5	64.3463	65.303	68.0981	68.9757	63.0781	60.333	64.7734	64.5639	66.4113	68.5138	63.402	61.5497	64.9619	64.1309	67.2852	68.0123	63.9715	62.1613	64.9928
-187.25	65.931	65.2757	68.1174	68.8453	62.4025	60.2999	66.0996	63.8585	65.8194	68.0097	63.4487	61.6117	66.1931	64.8927	67.9423	67.9592	63.7806	61.8939	65.1323
-187	65.5727	65.4085	68.3405	69.3671	61.8775	61.011	67.3848	64.4021	66.2897	67.1682	64.4609	61.4748	65.8976	64.8049	66.8189	67.9334	62.6259	62.0461	65.1603
-186.75	65.2321	64.0855	69.6917	68.6955	63.3422	62.1577	66.1616	66.0843	66.0119	67.8398	62.5677	60.9426	66.2213	64.4087	68.7177	68.0188	63.1179	61.7192	65.2787
-186.5	64.951	64.8883	68.64	70.4792	62.6908	60.1011	65.519	65.2404	66.214	66.7454	63.3142	61.627	64.5955	64.3242	68.7499	67.4261	63.3941	60.2995	64.9555
-186.25	64.3712	65.7515	68.4105	68.2212	62.2656	60.3458	64.5334	63.6057	64.4279	69.1081	63.2031	61.7631	65.3935	64.3145	66.7634	67.5316	63.7363	60.8076	64.6975
-186	64.0966	65.7588	69.1047	68.1214	62.5321	59.2934	64.9964	64.6702	65.4892	67.4613	63.3271	61.28	65.1761	64.3548	67.2554	67.7603	63.2572	62.7161	64.8139
-185.75	64.5645	65.4367	68.6843	69.1263	62.6827	60.5222	65.9925	65.796	66.4974	68.2722	64.1541	61.2373	65.5706	63.8265	67.8617	67.9125	63.0535	60.7843	65.1097
-185.5	64.1321	65.5253	68.9871	68.892	63.062	60.4892	66.6359	63.6234	66.6094	67.4178	62.3897	61.5916	65.6149	63.9014	67.0589	67.4575	63.9714	60.2898	64.8694
-185.25	65.4301	66.0487	68.1118	69.9791	62.905	60.1582	65.8154	65.1252	64.5366	67.9082	62.5935	61.2767	64.9844	63.7557	67.7965	68.4286	63.9602	60.6361	64.9695
-185	64.8222	66.2693	68.082	69.6594	63.0604	61.4209	65.048	65.8596	65.7067	67.3792	63.005	61.6093	65.9362	64.9732	67.7949	68.2024	62.741	61.5573	65.1737
-184.75	65.0742	66.2355	67.6753	70.0492	61.9121	59.94	66.1689	64.3288	65.7163	68.5645	62.5307	61.9838	65.3774	64.3185	66.2891	68.2257	63.5205	60.5668	64.9154
-184.5	64.1055	66.2564	67.325	68.9242	62.9605	60.8121	67.0321	64.5011	65.3346	68.6418	62.6402	61.445	66.3332	64.1003	66.8431	67.4551	62.8119	60.5902	64.8951
-184.25	65.9181	64.9946	68.1367	68.9765	62.8784	60.5745	66.7905	66.2292	63.3843	66.5321	62.9059	61.2614	65.631	64.1196	66.4888	68.3087	63.8474	61.5678	64.9192
-184	66.3393	65.7089	67.2099	69.111	63.0507	61.6697	66.95	65.1131	65.6221	68.0427	63.3391	61.7132	66.0031	64.3894	67.5614	68.3787	64.6914	60.0128	65.2726
-183.75	65.3126	64.658	67.875	69.5298	62.6006	59.6421	66.8614	64.7395	65.1365	67.5338	63.501	61.7301	65.2687	64.6986	66.5121	68.5317	63.6759	60.9775	64.9325
-183.5	64.1144	65.3175	66.891	68.6722	62.1295	60.5802	67.2262	64.7894	64.7194	66.9653	63.2884	62.8237	65.8106	64.2082	66.8495	68.3159	62.8078	60.8004	64.795
-183.25	63.6537	65.2531	67.2429	69.2085	62.3969	60.3378	65.2509	65.7686	66.2124	67.5056	63.3029	60.7622	65.7083	63.9538	66.3672	67.534	63.5197	60.6892	64.7038
-183	63.3743	65.245	67.7526	68.5852	62.2946	59.7765	66.8807	64.8772	65.399	67.9525	62.2818	60.6196	65.5489	64.4168	67.41	67.7909	62.5912	59.983	64.5989
-182.75	64.5613	65.3248	67.6584	69.5121	61.4128	60.585	65.9708	65.3338	66.495	68.0186	63.1177	60.9546	66.8252	64.1213	66.2794	67.7112	63.8193	60.5709	64.904
-182.5	66.3755	65.907	67.4804	69.5902	62.6368	60.986	66.5949	64.8538	65.2702	68.0959	62.1264	60.8532	65.412	64.1929	68.0397	67.8577	63.2733	61.8842	65.0795
-182.25	64.4952	65.6855	67.1527	69.5121	62.4234	59.8329	66.2703	65.1075	67.3583	67.7134	61.8277	60.9305	65.929	64.7864	69.1993	67.501	62.584	60.6925	64.9445
-182	64.186	65.0043	66.9611	68.8831	62.3598	60.5906	67.2294	65.3491	67.5145	67.0764	62.7376	60.4836	66.1754	64.7389	68.4625	67.4277	64.1389	61.4937	65.0451
-181.75	65.8175	64.9568	68.4089	68.1487	61.8734	60.4457	65.5376	65.5061	68.0951	66.9911	63.0267	60.7574	66.607	63.1896	69.0535	67.4623	64.3427	61.5251	65.0969
-181.5	64.3463	66.6921	68.6553	69.227	61.7382	60.3893	66.6166	65.1985	68.3978	67.9735	62.8487	60.705	66.1834	63.3538	68.5849	68.5148	63.5366	59.9718	65.163
-181.25	65.5509	66.3925	69.0869	69.38	62.2672	60.6277	66.1544	63.3762	67.988	68.2376	62.4976	60.7002	66.1762	64.6922	68.9343	68.2813	63.0977	61.3254	65.2648
-181	64.7135	65.3006	69.7593	69.1521	62.4073	60.7171	66.1133	65.1969	68.5629	67.872	63.1209	60.5649	65.1575	63.9449	70.8259	68.3602	63.2379	60.1916	65.2888
-180.75	64.6635	65.3964	69.7464	68.3533	63.1578	60.242	65.7212	64.6082	68.765	67.8801	63.2095	60.7131	64.9699	63.779	69.56	67.7168	62.5695	61.0258	65.1154
-180.5	64.1466	63.9896	70.257	69.016	61.8187	61.3597	65.602	65.3418	69.4841	67.5475	63.3021	61.0215	65.2783	62.9794	70.6053	67.6379	62.7418	61.1498	65.1822
-180.25	65.0444	65.1138	70.5171	69.653	61.8944	60.6977	65.1438	64.5366	69.3142	68.0041	62.6362	60.8564	65.7945	63.5777	71.1093	67.7699	63.9819	59.8985	65.308
-180	64.7497	66.039	70.6282	68.7567	61.3709	59.2434	65.6253	65.1365	69.5204	68.7787	62.459	62.2535	65.3516	64.329	70.4643	67.7732	63.32	60.5217	65.3512
-179.75	64.4091	65.175	71.0687	69.2197	63.0121	60.304	65.2042	63.9882	68.9019	66.9572	62.8302	61.4386	65.2083	63.9892	71.0369	67.7079	63.3514	59.9548	65.2087
-179.5	65.0106	64.3544	71.485	69.3212	62.7858	60.2468	65.2928	64.3989	68.9776	68.0991	62.9116	61.1519	64.5536	64.2372	70.5908	67.2795	62.9093	59.2655	65.1595
-179.25	65.9165	65.539	71.216	69.8873	61.445	60.0986	65.1414	65.7815	69.5236	67.6948	62.1796	61.6069	64.7485	64.5633	70.6423	67.5952	62.832	60.5652	65.3876
-179	65.9705	63.9695	73.0536	68.9033	62.198	60.6446	65.8339	65.1977	69.2635	67.6683	62.5733	60.5536	66.4041	63.7041	70.8686	68.5825	62.6057	60.2431	65.4577
-178.75	65.2763	65.2306	71.9891	68.4958	62.3526	59.969	66.2156	64.7105	69.2691	67.8398	61.8575	60.9772	65.1881	64.2058	69.6897	68.3578	62.8079	59.1657	65.1999
-178.5	65.2618	65.3199	71.9778	68.3782	63.6225	60.3555	66.921	64.6227	69.7499	67.7738	63.2022	61.3468	65.5183	65.4749	70.4829	68.51	63.2636	61.6596	65.7467
-178.25	65.0235	65.5559	72.0793	69.2447	61.7808	60.246	65.4184	64.7604	68.5903	68.1812	62.8326	61.2888	65.6407	63.7299	69.7485	67.9036	62.9504	59.6295	65.2558
-178	64.7481	65.4198	71.7234	69.467	62.9452	60.1888	66.5063	64.8055	68.4768	66.9508	62.6547	61.4273	65.6874	65.0513	70.1889	67.8513	63.3578	59.9226	65.4096
-177.75	65.0525	64.4728	71.7129	68.9685	62.1464	59.7733	66.1777	65.3434	68.6475	67.3357	63.5952	61.1503	65.0561	64.3524	69.9377	68.3876	62.7136	59.8735	65.261
-177.5	65.0871	65.0268	73.2324	69.3993	61.7124	60.0165	66.2993	64.9593	68.05	67.5741	62.3414	60.6196	64.7928	64.1269	69.7082	67.7957	63.2008	60.8261	65.2649
-177.25	64.7119	64.7852	71.8248	69.62	61.8436	59.6292	66.3009	64.6541	67.8342	68.0258	62.5258	59.9754	65.3983	63.6832	69.9731	67.6202	63.6179	60.6377	65.1479
-177	64.2786	64.1362	71.7016	69.4428	62.7206	61.3436	65.883	64.7298	68.1885	67.2665	62.3012	61.0199	65.4015	64.9652	69.1341	67.9552	62.5075	61.6483	65.2569
-176.75	65.4173	65.2531	70.9519	69.2592	62.4983	59.6259	65.5907	64.634	67.2544	67.7069	63.6693	60.9039	66.2277	64.0415	69.2975	68.2893	62.8288	60.3228	65.2096
-176.5	65.0146	64.6121	72.031	68.5562	62.1802	59.5301	66.0674	64.8506	67.6441	68.1184	61.1955	59.8772	65.4466	63.8547	69.1381	67.2135	62.6975	60.1006	64.896
-176.25	65.4165	64.6411	70.5445	69.4549	62.4258	59.998	66.342	65.2065	67.8897	67.2801	62.4888	61.3597	65.1519	64.3717	68.9046	68.0486	63.1203	60.2874	65.1629
-176	64.7561	65.3546	71.0904	68.9733	61.9201	59.6388	66.925	64.8281	67.2544	68.7715	63.0267	61.5215	65.6906	64.0987	68.1379	67.2683	63.105	60.4243	65.1547
-175.75	65.0042	65.2257	71.4278	69.7061	62.8244	59.8852	65.4136	64.6952	67.7327	67.9332	63.4374	60.9176	65.6157	63.5946	68.849	68.3151	62.4205	60.6127	65.2006
-175.5	65.1346	65.7685	70.5622	69.8261	62.9404	60.3684	64.6292	64.9666	67.7246	67.1819	63.1475	59.9465	64.8451	65.2365	69.3603	66.6901	62.311	60.7802	65.0789
-175.25	65.5678	66.0382	70.7514	68.9596	62.8631	58.9592	66.0892	64.8716	67.5636	67.7166	62.8262	60.2621	65.7961	63.8467	68.5406	67.6242	63.2918	61.1168	65.1492
-175	65.5058	64.6934	70.1668	69.1899	62.1198	59.6952	66.3195	63.9367	66.2365	66.8888	62.5564	61.015	64.6768	64.9611	67.9205	67.8875	63.2177	60.0684	64.8364
-174.75	64.6064	64.253	69.5918	69.1376	61.8533	59.6751	65.7147	65.3869	67.4412	68.6153	62.0419	60.9627	65.9684	64.234	67.7369	67.7506	62.1596	60.6297	64.8755
-174.5	65.1298	64.8835	70.3657	69.4186	63.0097	59.8071	66.1955	65.2001	67.1755	68.1031	62.4646	62.1166	65.3532	64.4627	67.9036	68.3513	62.8199	59.549	65.1283
-174.25	65.7152	65.51	69.8431	68.8099	61.7285	60.4256	66.6931	65.6301	67.3574	67.7053	61.7439	60.4481	65.8782	63.4714	67.7377	67.65	62.5663	59.7262	64.9244
-174	64.8198	65.3046	69.31	69.9324	61.9435	60.1284	66.0537	64.1114	67.1449	67.5129	62.3173	59.9585	64.5455	65.0078	68.448	67.6781	62.8014	61.0411	64.8922
-173.75	65.3987	64.687	69.6973	69.2608	61.6826	60.1969	65.1269	65.0141	67.4798	68.5903	62.8882	61.5223	64.3611	64.1631	68.0566	68.3087	63.742	60.3373	65.0285
-173.5	64.4316	65.051	68.4468	70.05	62.5088	60.3193	66.2961	65.0632	67.2117	68.0588	63.0033	61.4177	65.4136	63.8869	67.4414	68.2169	63.1694	60.107	65.0052
-173.25	64.6064	65.2628	68.6465	69.1763	62.2511	59.3393	65.9241	64.8418	66.7825	68.1853	62.9856	61.0811	65.7293	64.5408	68.1508	67.8875	62.9029	60.0241	64.9065
-173	64.8375	65.03	69.0274	69.0506	62.5619	60.0503	65.4144	64.3216	66.6432	68.1273	63.9528	61.1906	64.9474	62.4503	68.1082	67.4712	62.7644	60.6828	64.8129
-172.75	63.4927	64.7973	69.1884	69.5402	61.2421	59.9231	65.8661	65.6027	67.5861	68.455	62.7304	60.8886	64.0205	65.0964	68.4053	68.0582	64.1776	60.165	64.9575
-172.5	64.3584	63.8189	69.397	68.8244	62.21	60.9466	64.9038	65.3273	67.5427	68.4389	62.5234	61.9677	65.7671	64.8581	68.4568	68.4359	63.4593	60.3454	65.0879
-172.25	64.4671	64.8569	68.9219	69.26	62.0675	59.3747	65.4015	65.4425	66.8034	68.0951	62.9156	61.5199	66.2237	64.4804	67.774	67.8513	62.1459	60.2447	64.8803
-172	63.2713	65.6662	68.7157	68.0924	62.8486	60.4417	66.0972	65.0552	67.4476	67.4203	63.2771	61.011	65.9515	64.7856	68.0655	67.7216	62.8521	60.9276	64.9805
-171.75	65.8948	66.469	70.3037	70.277	62.0409	60.2508	65.8122	64.1492	68.0604	67.3623	62.6523	60.5415	66.1802	64.0142	67.9036	67.3858	63.4045	59.8123	65.1397
-171.5	65.4342	65.5728	68.9364	68.9041	62.8277	60.2154	66.1149	64.7371	67.293	68.1458	63.1314	60.5802	65.5223	63.2411	67.4704	67.2594	62.4084	59.9693	64.8758
-171.25	66.1251	64.9849	69.9759	69.359	61.6311	60.0922	66.4354	64.6582	67.4186	67.0853	63.1427	61.3766	65.2767	64.1204	68.6984	67.3713	63.0792	61.1329	65.1091
-171	65.4197	65.5011	68.9911	69.8913	61.7768	59.0647	65.3306	65.8097	68.4043	67.62	63.3649	61.2002	65.2204	64.7856	68.7805	68.6106	64.3845	60.8439	65.2778
-170.75	64.7698	65.7781	70.7989	69.9888	62.975	62.4524	65.4216	64.8458	67.7665	67.9751	62.9188	61.5683	66.9501	63.6606	68.8812	67.7941	62.7837	60.2842	65.4229
-170.5	64.7497	66.1212	70.2723	69.7118	61.6898	59.1694	66.1584	65.8894	67.8221	67.9944	63.9133	54.8476	65.6649	64.6092	68.4689	69.3966	62.5695	69.7106	65.4866
-170.25	65.2683	64.989	70.7611	70.0564	62.3389	70.9656	65.9966	65.8701	67.9743	67.8277	62.6056	52.3481	65.3041	63.2242	69.6228	67.5332	63.4102	61.162	65.4032
-170	63.7641	65.0896	71.2434	69.6795	62.4895	67.6922	66.9049	66.656	67.632	67.4766	63.0114	66.6487	65.8404	65.2164	70.1656	67.9342	63.0776	52.3452	65.7149
-169.75	65.8062	65.5293	71.0655	70.6161	61.8485	56.7221	65.9917	64.6396	68.5396	68.877	63.1096	66.5891	65.5441	65.375	70.7526	70.0488	62.7007	61.8151	65.865
-169.5	65.4004	66.1155	71.4745	70.178	61.3178	54.7968	66.9073	66.4909	68.5734	67.6506	62.8906	64.8466	64.9409	64.5939	70.1471	68.0574	62.5204	66.558	65.7478
-169.25	64.7763	65.8651	72.7251	69.6489	61.23	65.9166	65.4361	64.5462	68.8899	73.6095	63.0146	58.2853	66.7971	64.627	70.069	62.9923	62.4326	52.7994	65.2034
-169	65.9689	65.4311	72.8274	64.7336	62.7552	57.7327	66.4032	66.7478	69.4374	55.5113	62.6345	66.4619	65.5553	64.3089	70.7003	70.0851	64.0173	50.4907	64.5446
-168.75	65.3496	65.5277	70.8762	68.2494	61.8605	56.3485	66.6794	64.7564	68.9881	65.7647	63.4696	68.103	65.6673	64.6374	71.8486	71.4879	63.1622	56.754	65.5295
-168.5	65.9809	65.4439	71.5317	74.0102	62.611	56.9017	67.0152	64.3868	69.9737	72.0562	62.7521	64.3505	66.1714	64.8669	70.8018	64.1954	63.1702	66.1675	66.2437
-168.25	65.6009	65.6243	72.7484	64.393	61.5103	59.1081	65.8701	64.2604	69.7128	60.0682	63.381	60.0142	65.2316	64.0665	70.3983	70.1117	62.6484	63.0801	64.8794
-168	64.3567	62.971	72.9522	66.6074	63.3213	67.4023	66.4749	64.9062	69.3327	67.8479	63.2006	56.5951	64.825	65.0497	71.1971	65.8945	63.7564	55.1548	65.1025
-167.75	64.5315	66.6849	71.2273	67.8008	62.6739	58.0854	65.9966	64.8168	68.7602	62.1072	62.5564	62.525	65.5078	64.6398	70.4748	68.5889	63.9521	66.1997	65.3961
-167.5	64.0572	63.8536	72.1139	69.992	62.3679	62.2486	67.4259	65.0254	70.0478	67.6514	63.1596	59.9715	66.2326	63.469	70.9902	66.1868	63.3256	69.5914	65.9839
-167.25	65.6645	66.8999	72.3668	71.6693	63.3849	63.525	66.2228	63.7168	66.9451	70.928	63.4245	61.0191	66.6151	68.5889	73.0847	65.0135	63.3699	61.2852	66.318
-167	65.869	67.7824	69.2343	69.0909	62.7399	64.1957	67.6361	68.3132	69.7611	66.0393	63.0662	57.5541	65.6641	64.9442	72.3889	67.4229	63.8088	59.4709	65.8323
-166.75	65.0098	66.0205	74.1521	67.4554	62.8156	59.6372	66.3742	63.4285	68.5411	66.1681	63.1161	63.0162	66.2213	64.7542	69.2854	70.2349	63.3015	62.2394	65.654
-166.5	64.7441	67.1124	74.4854	69.2415	62.7093	61.1438	66.1777	65.279	72.9411	71.4619	62.9228	64.1427	64.8129	65.6207	65.392	67.2538	63.1267	64.6842	66.2918
-166.25	65.4165	63.8729	73.2896	70.12	62.7335	63.8744	66.2196	67.4258	66.2663	69.5228	63.0001	64.5494	66.6779	66.1819	69.0648	67.7587	64.0552	58.4507	66.0267
-166	65.4881	66.7444	68.053	66.1541	61.7977	58.8238	67.2882	67.1754	65.0825	65.0134	64.1001	64.2982	66.3461	64.6487	73.3504	71.5547	69.8314	56.5076	65.681
-165.75	65.9318	68.6263	68.5877	67.0616	63.8294	55.2662	66.1802	66.4209	66.7985	66.578	63.9882	62.9139	66.3348	66.1876	70.1631	68.5704	63.7951	63.4626	65.5942
-165.5	65.621	67.0561	73.8235	69.566	63.5178	61.3	65.9692	64.9529	68.8294	68.2907	64.4335	62.0748	64.916	67.1434	68.1146	66.984	63.8982	64.1817	66.1485
-165.25	64.7561	67.2558	73.6914	72.014	63.2625	63.7287	66.6987	68.7408	65.5891	70.9143	61.6916	61.9854	65.3621	65.8542	64.4498	69.1542	61.0782	57.5786	65.767
-165	65.8481	65.1476	68.7753	69.1964	57.5435	59.5252	68.0129	67.5563	66.8831	65.7695	61.8389	64.034	67.091	66.1755	67.2908	69.9071	63.8225	59.7359	65.2308
-164.75	68.8541	66.3168	66.4819	68.6971	64.8779	56.6915	70.3433	64.6203	67.0184	65.9941	65.1067	62.6957	69.8554	66.1312	71.5563	67.2385	61.7304	64.776	66.0548
-164.5	69.4508	66.924	71.0373	70.9245	58.042	61.0262	71.7268	68.2069	71.0882	68.6934	59.2001	61.7245	70.825	65.8333	68.9818	65.9162	57.1743	63.9917	66.1537
-164.25	77.017	66.5721	70.1105	71.2973	61.445	62.7455	74.9583	67.9895	66.9258	70.4352	62.3189	60.0415	73.1578	66.281	68.9657	70.0899	63.2065	59.1271	67.3714
-164	77.9793	66.7267	69.0145	68.7036	60.9707	61.8033	78.0174	67.301	66.3589	68.4478	64.4085	64.1009	77.3476	65.5651	69.928	69.7694	65.7286	62.8756	68.0582
-163.75	81.3952	67.2501	68.8993	68.0618	62.1231	61.6076	79.8067	65.8862	67.5861	68.2126	61.9396	60.9161	79.7811	66.7915	68.4254	66.5129	60.6176	64.685	67.8054
-163.5	79.68	66.1091	69.2182	69.6296	60.8145	63.5306	79.21	67.3196	66.7454	67.4613	60.6037	59.2419	79.1836	64.9064	68.4866	68.2257	59.3227	58.3097	67.111
-163.25	79.2661	66.2508	68.8679	68.7921	64.0307	60.2347	78.6343	68.0193	64.9336	68.2448	63.7692	59.1726	78.9847	65.6456	69.6744	69.3491	63.494	58.4643	67.546
-163	81.4089	67.5143	68.3799	68.8582	62.9573	60.8153	80.2802	66.2719	65.9812	66.5844	64.5253	61.2671	79.7094	66.1014	68.7942	68.7749	65.6891	64.8396	68.264
-162.75	81.3292	66.2887	70.3568	70.6845	62.5233	63.6514	78.3098	65.2629	67.45	68.7055	61.5587	61.4741	80.6942	66.5789	68.2265	68.1283	62.1427	64.0617	68.1904
-162.5	79.2339	65.8128	69.3068	71.7217	61.5256	64.8585	78.9218	68.3664	69.0783	69.803	65.3442	63.6628	80.5839	66.1618	66.9027	69.1292	64.4546	60.6023	68.6372
-162.25	79.6631	66.775	66.6164	69.3373	62.7238	60.4417	79.8245	67.6666	65.3193	67.9308	62.426	61.5063	78.9943	65.8018	68.9416	68.7516	64.5231	59.1754	67.5788
-162	80.3814	66.3225	67.3613	70.8222	62.6328	59.3795	79.0748	67.1215	66.5063	67.6514	64.3119	64.3424	80.5219	65.6883	69.8725	67.7667	63.407	62.7765	68.1078
-161.75	81.9283	67.3613	70.5429	70.5291	63.9969	60.8999	79.2036	67.1617	68.6056	68.1683	63.2997	64.3835	81.2362	65.6456	68.9561	70.4056	63.1815	63.3933	68.8277
-161.5	79.7557	66.5439	71.8272	73.2919	62.8357	63.5572	79.6352	67.5547	66.4265	69.1548	64.4576	63.5009	81.7934	65.7712	65.4154	69.0946	62.8642	60.0547	68.5297
-161.25	79.7525	66.6341	69.4807	68.5433	62.5056	61.4386	79.7447	67.074	65.3282	65.912	63.9842	63.885	80.8037	67.3085	67.5058	68.4552	65.1302	61.8923	68.0766
-161	79.0406	68.2462	68.123	71.1813	62.8558	60.5504	78.5328	66.222	66.7913	70.6019	64.6348	63.0443	81.3618	66.6892	68.9762	62.1082	65.1053	62.2804	68.1303
-160.75	81.3082	67.6568	71.6074	74.4901	60.4328	62.7447	79.1368	67.2575	67.5749	69.8353	62.0387	61.8662	79.9542	66.7762	68.4512	63.035	63.4948	60.5524	68.2341
-160.5	79.5383	68.553	69.6474	59.6701	60.6277	62.6352	80.3189	68.6651	69.1491	67.3534	64.5519	64.8972	79.9494	67.1152	68.0445	77.8285	64.8105	63.1582	68.6952
-160.25	81.7874	68.2422	70.294	73.9651	62.5724	62.6352	79.8035	67.3912	66.0441	71.2187	65.2774	65.9924	81.8353	67.4961	68.8152	71.1915	65.5433	62.605	69.595
-160	81.0006	69.0716	69.8326	73.4087	64.6524	62.487	80.1023	67.8607	68.4614	66.9226	62.9293	62.099	80.9165	67.633	68.5164	61.9608	64.9434	59.9138	68.484
-159.75	80.6326	68.5225	69.4686	66.6566	63.4517	63.5121	80.2376	68.2287	69.7764	67.769	63.0356	62.7504	82.1244	67.4599	70.6326	72.6982	62.8642	65.6505	69.1929
-159.5	80.3137	68.5724	71.3465	67.064	62.0224	62.148	79.3099	66.6898	66.8066	71.5859	63.6927	64.4222	80.9455	67.083	69.1196	72.4848	64.0311	62.0365	68.8708
-159.25	80.1261	67.6431	70.0951	72.2435	63.4268	61.2557	80.7263	68.3318	67.1811	70.5173	64.4657	69.9358	81.1355	67.2441	70.8976	71.2769	64.7961	62.6904	69.666
-159	80.8758	68.2632	73.3371	71.9689	65.2016	65.9939	80.8681	68.9776	69.6556	70.2049	63.9286	60.1857	81.1315	67.2634	70.5006	69.5037	64.0995	65.049	69.8338
-158.75	80.846	68.909	72.4795	70.8947	64.807	59.4584	81.2417	68.1152	71.1261	67.0297	63.6709	61.8808	81.8345	68.1451	69.6188	68.7669	63.5849	60.2883	69.0387
-158.5	79.6357	68.7971	72.6357	70.5097	63.7618	61.933	80.1772	67.963	70.0534	68.8875	65.1027	61.3823	82.01	68.1846	72.6828	70.6471	63.4158	60.4211	69.3445
-158.25	81.0167	67.6922	72.1252	73.6092	63.5693	60.4593	79.4597	69.2248	68.4043	69.9874	65.7944	66.9104	80.3729	68.2523	72.7956	70.1189	64.1808	64.2574	69.9017
-158	78.0155	68.1955	72.3088	76.2118	63.2891	63.6868	80.2496	68.5532	69.5622	71.6374	66.1616	62.93	81.1854	68.0397	71.7705	69.1027	66.7134	65.3622	70.1653
-157.75	80.8082	69.19	75.2673	69.5531	63.5588	60.444	81.0162	68.802	71.5117	67.4774	67.1166	64.4511	82.6357	67.67	70.3145	66.7956	64.3185	62.6533	69.6436
-157.5	81.1472	68.8051	72.3579	69.9606	65.9859	60.258	82.15	65.6631	69.9938	72.057	65.2927	63.6564	84.1335	66.715	72.4718	71.7608	64.6624	61.9157	69.9437
-157.25	81.4749	68.694	70.2892	73.8322	62.6819	62.4	80.6418	70.8498	69.4495	70.1106	66.499	62.7166	81.9834	68.22	70.0963	67.6314	65.7535	66.2005	69.9736
-157	79.9151	70.137	73.6971	69.9428	66.1357	63.3543	80.3946	69.8255	69.7216	73.1344	65.5238	59.8418	81.4294	67.4148	76.3524	70.0891	66.3961	64.1986	70.4169
-156.75	81.1255	70.9382	75.0942	69.4629	62.2189	65.7829	82.7009	68.4679	71.4006	73.781	64.3199	61.7108	83.1454	69.0293	70.9942	69.5802	65.768	63.6599	70.51
-156.5	82.533	69.9961	78.403	72.3369	66.7428	65.3561	82.0349	68.1562	71.8741	70.8789	64.241	66.9209	83.8774	68.4673	71.2953	74.3836	64.5779	62.4649	71.3633
-156.25	84.1178	66.1606	66.027	74.4644	66.312	66.7549	82.9561	69.4921	71.159	67.504	65.37	63.5815	84.0248	68.1331	69.5052	71.0828	65.6658	64.2252	70.3631
-156	80.8951	68.2833	74.7286	70.8045	62.3356	65.8321	83.4465	68.2005	69.5984	69.9303	64.6823	62.5306	82.9876	66.8398	72.7295	70.5368	66.9244	63.8354	70.2845
-155.75	79.6397	70.9849	73.0335	72.936	61.8517	64.0951	82.0631	67.7093	70.3457	72.1794	66.3114	66.4611	82.1719	68.642	73.2666	73.0396	66.1932	61.1024	70.6681
-155.5	81.3316	68.7367	74.5861	72.5881	65.9915	62.2494	83.0213	69.2514	70.1275	71.4272	65.61	66.7711	82.8813	69.1702	71.7012	71.4282	65.0014	62.2515	70.7848
-155.25	83.9125	66.1413	70.1443	71.6693	65.1669	62.3533	82.0631	70.4576	72.4467	68.5017	66.3943	63.5758	83.0053	68.0993	72.3663	71.3018	65.9355	64.6858	70.4567
-155	81.5273	68.8889	72.4634	70.5339	64.782	63.806	84.2679	67.4218	68.5315	71.2275	66.1559	65.0527	83.5183	69.4915	70.9426	70.5239	65.0384	62.3578	70.3629
-154.75	83.1692	69.2408	73.9024	72.3401	63.4646	63.5612	83.1389	67.9549	71.1848	73.0933	66.9064	66.4643	83.7043	67.1241	69.5971	70.2244	65.7567	64.1785	70.8337
-154.5	81.4387	69.7617	73.6214	71.9979	64.6548	63.3672	82.5527	71.1679	73.1239	71.267	66.5497	64.861	82.6719	67.2263	72.2158	71.9074	65.1351	62.8023	70.9068
-154.25	83.6032	68.0264	71.3465	69.7061	66.8185	63.9953	82.4923	68.7988	72.3452	70.7742	63.8126	65.3603	84.4387	68.6968	73.3319	72.0692	65.6963	64.6407	70.8863
-154	82.7617	69.0427	72.1735	72.8829	65.026	63.9864	83.6108	69.7176	69.9576	69.8175	65.0415	64.8417	85.8503	69.3265	72.6554	72.5741	66.4404	64.2083	71.1064
-153.75	83.0806	69.5202	72.4771	72.688	64.0251	62.7672	85.6763	71.2524	70.3055	70.4537	66.6963	67.5385	85.7174	71.9419	71.9975	70.602	65.6867	65.5321	71.5533
-153.5	83.3053	70.2063	70.05	72.5326	63.831	63.1393	85.1577	69.3955	72.6673	71.151	66.4619	67.3477	84.2817	69.0052	70.4998	70.3725	66.8873	66.4936	71.2659
-153.25	81.5949	68.4033	72.0245	71.9351	66.101	65.3256	83.3966	70.4432	71.4328	70.5076	64.1009	64.8095	85.3535	70.2686	72.3559	71.0087	66.5781	66.1119	71.2084
-153	82.6248	68.3042	75.1208	74.9975	64.8295	63.765	85.3485	70.1605	69.8425	71.9088	65.1445	64.977	85.285	70.7043	73.0452	72.194	64.7928	63.2846	71.4628
-152.75	83.3552	70.5179	74.8679	73.114	64.0517	62.5845	85.549	70.3433	70.7355	73.7528	66.5698	65.7307	84.1448	67.9865	73.6056	71.814	65.5514	64.2276	71.5835
-152.5	83.6443	69.1812	74.0312	72.1782	65.5172	64.9415	85.1738	70.8627	70.5672	73.3123	67.8583	64.3263	85.7271	68.89	70.2976	71.9058	65.8687	67.4623	71.7637
-152.25	82.649	69.1409	73.3001	74.2301	66.1196	65.1186	84.2864	70.3957	71.9804	73.1561	67.0941	64.303	84.9677	70.5947	72.1441	72.7408	67.6459	64.0649	71.8851
-152	83.5533	71.493	75.012	74.1842	65.8353	64.7071	84.5231	69.1531	70.717	72.7704	64.8216	65.0051	84.1383	69.4972	73.1289	72.8882	64.9265	65.3509	71.7614
-151.75	84.3199	71.2313	75.07	74.4	65.4472	65.6404	84.2179	70.9344	69.4173	73.6691	66.8557	66.4731	84.9967	70.4715	73.0581	74.8425	66.0499	65.5949	72.3717
-151.5	85.0189	71.5478	73.1946	74.4765	66.9941	63.5459	86.3986	71.0761	71.763	70.8603	69.0291	64.001	85.161	70.5182	69.2114	72.5967	69.5849	65.0981	72.2265
-151.25	83.596	70.7369	71.3006	74.1576	66.8564	65.7024	85.9444	71.428	71.887	72.6794	67.3896	64.6589	86.4261	70.2308	72.8616	73.0508	69.0438	65.2414	72.3995
-151	83.6024	70.7675	72.4086	73.606	66.5254	66.1759	84.5956	70.8675	71.4296	74.4429	67.1714	66.0544	85.7633	70.5255	74.1081	75.378	66.6498	63.8998	72.4429
-150.75	83.96	71.663	75.488	73.5625	66.1566	64.3947	85.2342	70.7822	69.7547	73.8229	67.3155	67.2808	84.8147	70.387	73.501	74.5502	65.7052	65.1407	72.4174
-150.5	83.3053	71.2595	74.5144	76.0644	65.0993	65.5969	86.4598	71.7396	70.6244	73.8511	67.3075	65.4416	86.0226	68.9585	70.8444	73.1797	67.7852	64.1599	72.3452
-150.25	83.881	71.9239	72.2581	72.543	67.6157	64.6677	87.6637	71.4385	72.9492	73.1883	68.6555	65.8491	85.3486	71.7559	71.9839	73.8126	67.6282	63.3088	72.5817
-150	82.8479	72.3418	73.4547	71.9085	68.181	67.5964	86.2351	70.7	73.3067	72.1093	70.7951	66.3636	86.0717	70.7059	72.0692	74.5309	70.8548	63.4239	72.972
-149.75	82.4606	72.4022	76.9342	75.6989	65.423	64.9511	85.7624	71.8226	73.2431	70.2749	67.082	65.5688	86.5879	71.4258	73.6999	73.8617	65.2043	65.6336	72.6687
-149.5	84.1613	71.5462	77.2595	75.6723	67.1479	64.3069	85.6521	72.6222	72.4322	74.203	65.7316	69.2593	86.4228	70.0713	74.1226	73.8191	66.7335	67.2859	73.2472
-149.25	83.993	71.6581	72.6051	74.4749	65.2628	66.1026	88.3618	70.6348	70.7041	74.5307	67.1488	67.003	87.3046	70.6229	73.1579	75.2097	66.9356	66.6144	72.9069
-149	84.5679	71.0639	71.8941	73.784	65.5945	67.2147	86.492	71.2202	70.9215	71.5899	70.9352	69.0226	87.4133	71.0046	71.8115	73.9334	70.5561	67.3834	73.1335
-148.75	85.0462	72.5906	74.0167	76.7562	66.854	65.1315	87.931	71.8854	72.5361	74.5629	67.3791	67.9057	88.1775	70.6841	74.3102	71.632	70.2082	67.0355	73.5913
-148.5	85.7855	71.4689	76.4204	74.036	69.1489	66.3064	87.439	72.5127	74.3213	75.53	66.3468	65.808	87.4133	69.9264	73.4849	73.3134	68.5639	65.9959	73.5456
-148.25	84.1226	71.1146	74.9219	74.4869	65.5696	67.416	86.2295	70.9674	70.2564	74.4228	66.7333	67.5272	86.5114	70.6455	73.745	74.08	66.7762	65.5981	72.8402
-148	84.1242	70.9245	76.6467	75.9847	67.1181	67.718	87.4929	71.1389	70.6252	72.4805	69.8312	68.0192	86.906	70.6874	72.6675	72.9937	68.9512	66.7698	73.3933
-147.75	86.0472	72.3072	74.3847	75.2761	66.4956	67.4506	87.4156	71.9603	72.8509	74.0548	69.2272	68.1916	86.4059	70.7977	75.618	73.5058	68.4962	67.9551	73.8023
-147.5	84.7451	71.9754	74.9677	74.3654	69.2359	66.3515	88.977	71.8153	74.3245	74.6064	68.926	66.5174	87.0107	72.6039	73.7836	73.6717	69.5656	66.1481	73.8662
-147.25	84.824	71.9134	74.6159	76.7224	68.4911	64.6363	87.7023	72.4483	72.7897	73.1054	66.5304	68.5314	86.8585	71.5144	74.8973	75.6325	68.1854	66.9357	73.6852
-147	84.8643	74.1995	74.6086	77.282	67.1487	66.4988	87.323	72.7309	72.0634	74.0967	67.8824	68.0684	87.0703	70.333	75.1195	74.8433	68.5896	68.3038	73.9459
-146.75	85.2218	73.8831	73.8388	76.2102	68.7117	65.7821	88.6879	71.701	73.4734	76.0977	70.1058	68.5112	86.8013	71.7092	74.5027	75.5802	69.5503	69.531	74.4389
-146.5	85.2162	72.7654	74.938	75.624	67.3983	66.8894	88.9384	72.3798	75.7168	76.1493	70.5003	67.338	87.6943	71.8582	74.0002	75.0124	71.3017	68.1395	74.5478
-146.25	86.4152	72.6591	76.4591	76.604	70.6355	67.1712	89.4087	72.1044	75.4535	75.3947	69.6314	68.4388	89.3145	72.6321	75.2886	75.2411	69.8442	67.3262	75.0012
-146	86.5601	74.0586	79.1672	75.8688	70.2844	67.7438	87.8561	72.9089	73.2656	75.9343	68.3607	68.2842	88.4875	72.6715	75.9514	75.8733	68.1765	67.6419	74.9497
-145.75	86.9386	73.3782	77.5035	76.5581	66.2806	68.2865	88.9738	73.26	73.8808	74.9414	68.8181	67.4153	87.8514	72.7762	74.8361	76.441	69.502	67.7474	74.7438
-145.5	84.973	73.6616	75.2617	75.872	68.3839	67.6697	88.146	74.2738	74.0926	75.3255	71.1695	67.7237	86.5509	72.2794	74.9142	75.9474	71.8469	68.8167	74.8282
-145.25	85.4151	74.0473	77.8409	77.8087	70.5308	67.6737	89.6341	73.2889	76.6091	75.501	71.8483	69.2464	88.2492	73.352	77.305	75.8475	70.5818	67.9237	75.7058
-145	86.3282	72.6929	78.5101	77.1991	69.4155	67.2912	89.0455	72.8887	77.0616	76.7162	68.6442	68.7995	88.4384	73.4703	78.4743	76.6979	68.4399	69.3587	75.5262
-144.75	86.6753	73.9088	79.1744	76.2843	68.3018	67.6455	89.3853	74.0064	74.5355	75.6468	69.2618	68.537	88.9312	72.5419	76.4055	77.5522	69.63	68.6613	75.3936
-144.5	86.2332	73.6817	77.2168	76.7514	68.5281	67.8847	89.4554	74.0105	74.8319	76.2958	69.3746	69.5436	88.5471	73.72	76.3564	76.2912	72.07	68.1814	75.4985
-144.25	86.2799	72.9023	78.5995	76.8826	69.1441	69.8503	88.7258	73.545	76.4971	77.5585	71.8942	67.8533	87.8924	73.8456	76.8702	74.8876	73.8665	68.1049	75.8444
-144	86.4925	74.1246	79.6777	76.0411	70.7128	68.2615	89.4779	74.149	78.7317	76.626	69.2022	67.0006	89.0891	73.753	78.0515	76.0392	69.9392	67.4824	75.8251
-143.75	87.8002	74.5925	80.731	77.5284	70.6733	68.8655	89.5319	74.0749	78.5151	75.3287	69.3045	68.4903	89.0713	72.7045	78.2826	75.0648	69.8716	68.4987	76.0517
-143.5	88.3945	74.4194	79.1607	76.2497	68.9501	69.1264	90.813	74.091	76.4802	76.08	69.9391	69.1144	90.0674	75.0897	77.9863	75.3378	71.1383	68.7918	76.1794
-143.25	87.7294	74.4604	79.0279	77.8964	68.2583	68.979	91.2213	74.7102	77.1075	76.6421	72.8694	70.2836	88.99	74.5309	78.2601	76.4007	71.3807	69.6977	76.5803
-143	87.826	74.9541	79.5698	78.6381	70.9165	68.4387	89.3652	74.583	77.1526	75.7515	72.9016	70.1701	89.0311	75.258	79.7248	77.2172	73.1514	69.7653	76.9119
-142.75	87.1335	74.5611	80.3638	79.2525	72.1308	68.3211	89.8411	73.8993	79.4967	76.2757	70.4069	69.2899	90.2736	74.2466	78.8576	78.2125	71.6536	69.7533	76.8872
-142.5	87.4161	75.3366	80.9379	80.2357	70.7176	67.5094	90.1141	75.6242	76.9271	76.7137	69.6315	71.2193	90.9178	75.134	79.4212	75.7098	70.6318	69.8072	76.8892
-142.25	88.434	74.5224	80.8502	78.659	69.4276	70.65	90.9902	75.3013	76.2169	77.9506	70.7902	70.2095	88.8741	75.3305	78.9944	76.9024	73.2996	70.3677	77.0984
-142	89.2924	75.4887	80.0006	78.7275	71.2982	71.2619	90.8066	74.8326	76.696	78.3549	73.9597	70.7885	90.3074	74.5115	79.2602	78.2488	72.9735	71.4491	77.681
-141.75	88.5588	75.0918	81.3704	79.7067	72.5761	68.5184	90.8678	74.9824	79.2229	78.1399	72.47	71.3611	91.5121	74.8981	79.9342	78.5282	72.2117	69.8193	77.765
-141.5	89.2698	77.369	81.9147	80.9911	72.5431	69.5226	91.549	75.315	78.6762	77.4594	69.5171	70.8433	91.4243	74.406	79.7997	78.8382	71.8968	70.3596	77.8719
-141.25	89.4188	76.29	81.401	78.7734	71.142	70.5912	91.9629	75.3875	77.4441	77.6334	70.1621	70.1153	90.5313	74.5325	79.5742	78.43	72.504	71.1286	77.6123
-141	89.0339	76.025	79.9209	79.151	69.8962	69.3535	92.0773	75.77	76.4794	76.4947	73.1601	72.0294	91.6272	74.9738	79.2787	79.7079	73.8818	70.6286	77.7494
-140.75	90.638	76.484	81.2351	79.478	70.9874	69.5951	92.955	76.1742	78.346	77.3419	74.1312	70.497	92.8706	74.9206	79.2594	79.2964	74.2748	70.9531	78.3021
-140.5	90.9118	77.4777	81.1843	79.4296	73.7454	70.4092	92.922	77.2887	80.0226	77.9385	73.2165	72.0745	91.8092	74.4826	81.1107	79.8561	73.1232	71.0844	78.7826
-140.25	89.7828	76.8303	82.7176	80.0368	72.4795	71.113	91.7495	76.2233	76.6115	79.3695	70.7669	72.3684	91.0547	76.1543	80.0526	79.7466	72.5249	71.7173	78.4055
-140	88.8197	77.1758	82.2674	80.425	70.0025	71.547	91.4798	76.5277	77.817	78.6109	72.0972	70.8594	92.0275	75.9054	79.1346	77.8325	73.4156	70.5319	78.1376
-139.75	88.6675	76.844	80.5498	79.3918	71.9955	69.7005	93.3778	75.7184	79.6223	78.685	73.8357	69.976	91.5097	75.3063	79.1603	78.6973	73.0999	69.5777	78.0953
-139.5	90.6549	77.8941	82.3649	78.6945	73.904	70.5469	93.0557	76.7419	79.7423	80.6925	72.9846	70.8739	92.4486	75.5093	80.9561	78.5459	74.6685	69.9368	78.9008
-139.25	90.5888	77.89	83.4608	79.5657	74.4041	72.3056	92.4453	76.1516	79.7528	79.2439	72.412	71.6477	92.9696	75.5994	79.8134	78.8052	73.7457	71.3316	79.0074
-139	89.509	77.0791	82.5026	80.4692	73.0472	70.2175	93.5871	77.5955	78.4853	77.8065	71.6019	72.6591	92.4703	76.2453	81.3305	77.9371	72.9412	71.4677	78.7196
-138.75	90.0799	78.0978	80.4999	81.4903	71.6195	70.7603	92.2593	77.0085	79.074	78.8235	74.335	73.2776	91.293	76.5118	80.8015	79.6524	73.1401	72.2657	78.9439
-138.5	90.7298	77.084	81.8044	80.834	71.8828	72.2983	93.6773	76.7918	78.47	79.7963	74.7296	70.985	92.9398	75.3997	79.4027	79.025	76.1438	69.6284	78.979
-138.25	91.3909	77.7282	81.504	82.5589	75.1787	70.931	94.547	76.688	79.326	79.6038	73.628	72.9023	93.7169	77.1238	81.0978	79.7651	74.4664	70.8411	79.611
-138	91.965	76.9672	81.3889	82.6314	75.2907	71.3529	93.7579	76.9762	79.628	80.6458	72.0714	72.3531	94.2057	76.631	80.94	80.4431	74.0622	72.157	79.6371
-137.75	91.0962	77.8723	80.8679	82.4872	72.8282	71.6235	94.0993	78.2397	78.6182	80.3608	72.8549	72.4868	94.3071	77.375	79.4341	80.7636	74.0461	73.8053	79.6203
-137.5	90.3811	78.9691	82.0379	82.1007	73.3701	72.672	93.72	77.461	78.3895	80.678	75.8988	73.6037	93.58	78.0072	79.4889	79.4454	75.535	73.0355	79.9097
-137.25	90.5776	77.9255	81.798	82.05	74.8413	73.164	95.1807	77.7106	79.9469	80.9583	75.7587	72.8556	93.5373	78.1038	81.3925	80.605	76.8967	71.3259	80.2571
-137	92.143	79.2485	82.1652	81.4315	75.4155	73.5916	94.8957	78.437	80.3052	81.5751	74.5411	73.9693	93.402	77.2857	80.6307	82.0093	75.3345	71.7447	80.4514
-136.75	92.6052	79.5722	82.3504	81.6474	75.5	72.2782	94.9996	79.6545	80.3286	80.236	73.7673	74.57	94.5318	77.9532	81.465	81.6816	74.6097	74.0936	80.658
-136.5	91.072	79.7421	81.996	81.1191	72.7251	73.0891	94.8321	77.767	79.1883	80.5991	74.3076	75.7256	94.9884	77.7181	81.6164	80.7547	75.841	74.2587	80.4078
-136.25	91.0575	80.5409	82.5146	83.1266	74.8131	72.6961	94.7169	78.2767	79.1239	80.4485	76.1605	73.5787	93.9391	78.6538	82.1849	81.3732	76.6479	73.8311	80.7602
-136	93.0908	79.5167	82.5138	83.8763	75.9155	73.412	95.432	78.6222	80.8922	81.567	75.8819	74.3365	94.043	78.1682	80.7266	83.1158	77.0304	74.3819	81.2513
-135.75	92.6672	79.8468	83.1443	82.7957	77.4914	73.2026	95.6744	78.6761	80.6217	81.5751	75.9753	73.8952	95.8967	79.4808	82.1921	82.5996	76.6712	74.0364	81.469
-135.5	92.1696	79.9233	83.1379	83.7112	75.6997	73.4072	95.8491	80.86	80.6966	81.2329	75.7603	75.2319	96.2969	78.6248	82.2348	81.163	76.7598	74.9013	81.5367
-135.25	93.2784	80.0159	83.9778	83.2047	75.3011	73.5207	96.4659	79.8027	81.6927	81.8795	76.2483	75.083	96.2687	79.1064	81.9248	82.0834	75.9239	74.4455	81.6791
-135	92.9386	80.5796	85.3024	83.1637	75.2721	74.1971	96.3661	80.153	80.8198	82.6864	77.8588	73.8308	96.1198	79.9648	81.7847	82.9467	78.1271	73.9358	82.0026
-134.75	93.119	81.4686	86.6424	83.8803	79.3927	73.2179	97.8977	80.3197	83.1566	83.2057	76.3594	74.5628	95.4683	79.4051	82.9346	81.3023	77.0948	73.6217	82.3916
-134.5	92.5319	81.103	84.3152	84.4762	75.0451	74.1746	95.7219	80.7545	80.9567	82.7999	76.018	74.9227	95.4909	78.9445	83.7286	82.0504	76.329	76.0069	81.965
-134.25	92.7236	82.4591	84.986	83.0348	76.4824	75.3639	97.247	79.4186	82.1629	81.5453	76.9094	76.6702	96.3992	79.5621	82.6423	82.9056	76.7896	77.3267	82.4794
-134	93.739	81.7947	83.8747	84.4134	76.2956	75.0443	96.8734	80.0926	82.7902	82.4883	77.2927	75.5927	95.2735	81.415	84.0627	83.6682	78.1843	75.0994	82.6664
-133.75	94.471	81.5113	85.6157	86.0022	77.5679	75.3406	96.9869	79.5466	83.2315	82.5309	77.8008	73.3984	96.4741	80.435	83.3638	83.3428	77.9524	73.6121	82.7325
-133.5	94.9614	80.9017	85.2525	86.0336	79.4329	74.5579	98.3913	81.6476	83.4578	82.7798	76.9988	75.1925	96.9266	80.7314	82.5384	83.739	77.1987	75.2741	83.112
-133.25	93.4507	81.4694	85.3524	85.5843	77.0832	75.9147	96.7679	80.7867	82.1033	83.2983	77.9748	76.745	97.0225	80.278	83.9967	83.8719	77.5159	76.3065	83.0846
-133	94.2407	81.5709	84.9119	85.8138	77.2072	77.5365	98.7472	81.1032	84.0666	84.6939	78.2695	75.356	97.2133	79.881	83.7439	83.9041	78.1006	75.436	83.4331
-132.75	93.7889	82.5195	85.2179	86.6086	75.9002	75.7521	98.1473	82.0606	84.0392	85.2455	77.5923	75.9986	95.8323	80.4173	84.0386	85.0146	79.8005	75.3305	83.5169
-132.5	95.7063	82.1104	86.0473	86.2696	78.5407	76.133	98.0161	81.8408	84.255	84.5384	78.8839	75.451	97.8833	82.5795	84.3518	84.4597	78.9823	73.9632	83.8896
-132.25	95.2545	83.3883	85.1704	86.1777	80.0538	76.1732	98.2552	82.1669	83.1148	84.7357	78.1906	78.3161	97.6578	81.4956	85.3125	85.7755	79.1949	76.085	84.251
-132	94.1537	82.1184	84.953	84.903	78.6405	77.2998	97.7519	81.3689	83.5729	83.8934	78.5159	78.3475	97.5741	81.5954	85.5404	85.8085	78.4541	77.0457	83.9743
-131.75	95.6483	82.1241	86.3436	85.6358	78.2065	76.8231	98.8696	82.5615	83.2259	85.177	78.8759	78.354	98.8343	81.5036	84.2141	86.4149	80.3327	79.2602	84.5781
-131.5	95.3246	82.6805	83.8876	83.7596	83.1194	78.6341	99.1088	82.3763	81.104	82.7363	82.1653	79.1721	96.2889	81.6486	82.0979	87.01	81.3127	77.1874	84.423
-131.25	95.9897	84.6115	86.3002	87.967	79.2525	77.2064	99.6926	82.6855	84.4386	85.785	79.045	76.4584	98.6982	83.4467	84.8334	87.2194	81.7017	77.334	85.1481
-131	97.6494	84.6156	88.2038	87.0523	79.5948	80.1117	97.9331	82.6477	84.139	85.1746	78.4491	81.8069	99.3642	82.9748	86.216	86.4302	80.8368	79.4647	85.7036
-130.75	96.6508	85.9209	88.058	87.7577	76.9559	77.6903	100.01	83.854	84.4748	87.294	79.9436	78.1937	98.7232	85.5348	86.3803	86.2917	79.3262	78.6755	85.652
-130.5	96.8634	84.895	87.6916	86.5868	79.9499	78.8837	99.3649	83.763	83.6253	85.8865	79.6014	79.83	98.7337	82.5005	86.2965	85.0476	80.7201	79.8472	85.5604
-130.25	96.8908	84.5399	87.4187	86.8985	80.6142	77.4995	99.8351	82.2467	84.5441	86.0467	80.1192	79.4411	100.223	83.9637	85.2223	85.6862	80.7289	78.8076	85.5959
-130	96.952	84.3289	87.2624	89.158	81.4364	77.1653	100.63	82.6678	85.4395	88.291	80.7964	79.3066	100.38	83.8348	85.4566	87.6123	81.4867	78.9614	86.1759
-129.75	96.5566	85.1881	86.3976	88.1829	80.578	78.7154	100.914	84.3927	85.326	86.2166	80.1127	80.7955	99.7185	82.5899	86.2506	87.0921	81.3595	79.2948	86.0934
-129.5	97.9554	85.8726	89.3932	88.9374	79.7751	79.1438	100.103	83.5077	86.1707	86.608	81.4398	80.5958	100.38	83.2374	86.7902	87.4682	81.0414	81.1598	86.6433
-129.25	97.1767	85.854	88.6998	88.8722	80.5361	78.7903	102.063	83.8709	85.5772	86.7481	81.1708	80.0555	100.785	83.1906	86.1154	87.7847	82.027	78.6329	86.5528
-129	99.2711	84.8378	88.2135	89.191	81.405	77.8498	101.453	84.1181	85.8397	87.6637	81.4285	79.6384	101.128	84.5032	86.8868	86.7853	80.7845	79.302	86.6833
-128.75	97.7589	85.635	88.7989	89.8739	81.8841	79.0536	100.57	85.2374	85.6843	87.6121	81.4921	80.7496	100.767	85.4293	86.923	88.4208	81.7017	79.7248	87.0732
-128.5	99.2156	85.8838	88.4341	89.7853	79.9257	80.8639	101.796	85.3719	85.3043	86.9421	83.13	80.9638	101.948	83.9419	86.1822	88.569	82.06	80.7604	87.2821
-128.25	99.6971	86.1955	88.3528	90.4078	81.3245	79.9741	102.592	84.8396	87.8827	89.1091	82.8522	80.6288	101.124	84.6425	88.2823	88.627	82.7944	80.898	87.7903
-128	100.363	86.6432	89.3529	89.9544	82.3471	78.6566	103.419	84.7623	87.6677	88.6686	82.0011	80.6924	102.7	85.5734	88.3177	89.3308	83.1206	79.2368	87.9337
-127.75	99.9878	86.0956	89.1653	92.3436	83.4576	80.8115	102.435	85.694	86.5419	89.2557	82.3852	79.9379	102.681	86.7072	88.7139	89.5522	83.1198	80.1516	88.2798
-127.5	98.945	87.0676	88.7997	89.9874	82.5114	80.491	102.992	86.5548	86.9405	89.0221	82.2918	81.8142	102.266	85.6	88.3032	88.9628	83.1665	80.8731	88.1438
-127.25	99.433	86.739	89.1282	89.985	83.8578	81.5572	103.536	86.0878	87.1177	88.5736	82.6686	81.6515	102.435	86.4302	87.9586	89.2623	85.2762	81.7718	88.5261
-127	99.433	87.4839	90.2314	90.9272	82.4373	82.2038	102.835	85.5249	87.8352	88.6243	82.5808	81.1949	102.129	84.5612	89.6464	89.5748	83.4048	80.6637	88.4051
-126.75	102.181	87.2673	89.3142	90.5431	83.7564	81.8052	103.473	86.9156	87.6564	90.4474	82.3876	80.0031	102.249	86.4938	87.5302	91.3592	83.5111	79.8464	88.7078
-126.5	100.752	87.7343	90.1565	91.4417	83.4198	80.9935	103.072	85.6755	88.688	90.8903	83.7058	82.129	103.616	87.9666	90.041	90.9888	84.322	82.0689	89.3146
-126.25	99.8453	87.1368	89.8562	91.7421	83.328	83.7298	103.376	87.2642	89.0237	90.1149	85.169	82.576	103.13	85.4116	88.6986	90.5306	84.5121	83.7108	89.3975
-126	99.3646	87.3905	91.0278	91.6761	83.5204	81.6715	103.407	87.8988	88.0695	89.577	84.2767	82.2611	101.281	88.7091	89.3002	89.115	85.2537	82.9442	89.2636
-125.75	101.253	88.2569	90.713	90.775	84.779	82.9495	104.382	88.4351	89.5125	89.8991	83.2645	83.4271	103.53	88.6857	90.2697	89.0231	85.335	83.0215	89.8617
-125.5	101.316	88.3689	90.473	92.466	85.1164	82.0508	104.868	87.7667	87.0525	91.764	83.4417	83.3265	103.905	88.3789	89.6239	90.5097	85.215	83.0473	89.9272
-125.25	103.041	88.4703	90.8491	92.6367	85.1486	82.8464	104.565	87.5847	88.8248	90.4394	85.2422	84.9434	104.751	87.3498	89.334	90.8825	85.4276	83.3533	90.3161
-125	102.138	89.2764	90.4295	93.3228	83.6654	84.2315	104.94	88.5567	89.5745	91.8252	85.8727	84.1929	104.487	87.9586	91.1716	91.9575	86.1975	84.6884	90.8048
-124.75	101.594	88.9776	92.3839	93.5	84.899	84.378	105.183	89.0125	89.1824	91.7391	85.2132	85.1472	104.483	89.2897	91.3133	92.6927	86.1322	85.9044	91.168
-124.5	103.136	89.7765	91.73	94.3052	85.9531	84.1686	105.906	89.5085	89.2186	92.4155	84.7397	84.5191	104.321	89.4145	90.467	92.7	86.9045	83.6102	91.2664
-124.25	102.415	90.1718	92.8397	94.2529	86.5466	83.4681	106.631	88.0284	89.7501	92.6482	85.3018	84.5601	105.929	88.7284	90.3373	92.9053	87.9038	85.7586	91.5653
-124	102.954	90.3498	91.5432	95.1363	86.2293	83.8006	107.423	89.9731	89.1196	93.8996	86.8407	85.6577	105.519	89.9178	90.1602	93.9409	86.5598	85.7441	91.9316
-123.75	104.43	91.639	92.6263	94.6137	86.3751	85.1921	107.423	88.6195	90.47	92.8028	87.7691	86.1151	105.608	90.1014	92.497	93.5825	87.5962	85.3367	92.3777
-123.5	104.637	91.7486	93.8092	94.6137	86.553	84.254	106.983	89.9844	91.1698	93.0299	86.6289	85.3582	106.562	90.9783	92.2257	93.2725	88.0681	84.5491	92.468
-123.25	104.162	90.9167	93.814	94.9736	86.9838	85.5907	106.53	90.6222	90.8638	93.7112	85.9106	86.8503	106.066	89.6198	93.1662	94.0995	88.5376	85.7739	92.6773
-123	103.435	91.821	93.2858	94.5589	86.9774	87.4138	107.16	90.2292	90.9193	94.6106	86.7191	87.1362	106.203	89.7567	91.9495	95.2148	88.5287	86.253	92.8985
-122.75	105.289	92.4902	93.8253	94.5549	87.7794	86.826	107.688	90.1954	91.5176	93.319	88.5172	87.4132	106.785	89.3557	92.4044	94.0286	88.9024	86.7024	93.1996
-122.5	105.423	92.4306	94.8206	96.0865	88.6185	86.8534	109.021	91.3429	93.5219	93.9866	89.4376	86.9292	107.86	91.1402	92.8811	95.003	90.2012	85.3479	93.9392
-122.25	105.63	92.7752	94.9462	96.5374	89.4584	85.1889	108.214	91.2213	92.8358	94.4407	88.2483	85.8751	108.467	91.0572	94.4514	97.3004	89.9218	85.848	94.0232
-122	105.914	92.8848	94.7498	96.3651	89.6259	86.4322	108.558	91.52	92.6241	95.8684	88.1565	86.0998	107.617	91.1659	94.445	95.9613	89.9983	85.9583	94.108
-121.75	104.044	92.8695	95.2989	95.7781	87.8938	87.5411	109.671	91.214	92.9904	94.9134	89.2895	87.3721	107.328	91.641	95.0723	94.2348	89.9323	87.585	94.1483
-121.5	106.692	91.6479	95.9278	96.6018	87.6506	87.3591	109.895	92.7835	94.7717	95.4014	88.5518	88.9029	108.71	92.435	96.1352	95.2655	90.934	88.2316	94.8832
-121.25	106.928	93.6264	96.3506	95.6146	89.9866	86.9178	110.079	91.5112	93.9608	96.3951	89.6993	87.7715	109.153	91.9309	96.7987	95.4846	89.1286	87.2733	94.9227
-121	107.547	93.1231	94.7377	97.784	90.1839	88.5042	110.267	93.9777	93.9535	96.069	90.131	87.9922	109.57	92.1202	94.908	95.888	89.652	87.6526	95.2256
-120.75	107.096	93.8752	96.3103	97.3838	89.5864	88.6419	110.118	93.4921	94.1412	96.9274	88.9545	89.7927	108.404	93.4013	95.9097	96.5564	90.4799	88.6809	95.5418
-120.5	106.312	93.9195	97.7574	98.9089	89.6484	89.6919	109.868	93.1443	95.0906	96.3436	91.2052	90.8694	109.287	93.994	95.6842	95.8823	91.1627	89.3018	96.0039
-120.25	107.122	95.0203	99.3341	98.8509	90.7098	88.6427	111.139	92.2818	96.193	95.961	91.2028	89.6518	108.811	94.2477	96.1803	96.3051	91.7192	89.6593	96.2796
-120	108.926	94.9696	98.4306	99.6272	92.6005	88.3874	112.047	95.0076	95.2814	96.3258	90.0593	89.5399	110.688	93.8442	97.4703	97.6459	92.4455	88.3999	96.7609
-119.75	109.756	95.7249	97.2428	99.0716	91.8363	90.2226	111.589	94.6267	95.6518	97.2962	89.5536	91.2285	111.069	94.2106	96.7681	97.6483	91.488	91.2207	97.0113
-119.5	109.308	96.3232	97.1148	99.9356	90.5012	89.7386	111.482	94.0445	96.4998	97.5176	91.4806	91.396	110.38	94.9241	97.2336	98.4157	90.9912	89.3911	97.0377
-119.25	108.599	95.2691	98.0272	99.81	90.5874	89.4181	111.464	94.9988	98.1473	98.2705	93.9511	90.5835	109.696	94.7131	96.686	99.1525	93.1187	90.7061	97.4
-119	110.269	96.3635	99.6288	100.599	91.854	89.7281	112.716	93.8585	96.8283	100.414	92.1079	92.1377	112.584	94.0125	98.4616	100.155	93.6598	90.8487	98.1237
-118.75	110.115	97.1615	99.4815	101.009	94.0129	89.8924	113.551	95.6188	97.1633	99.2884	91.9122	91.8566	112.69	95.1343	98.1451	98.8787	93.6582	91.3383	98.3837
-118.5	110.682	97.3507	99.19	98.8155	92.4056	90.7887	113.424	96.1124	96.2187	98.1047	92.6836	92.2343	112.784	95.9613	98.3376	99.1179	94.4208	92.3094	98.3856
-118.25	111.799	96.7637	99.3647	100.014	91.9273	91.3306	113.438	96.4402	97.6489	100.024	93.1451	91.95	112.809	95.3638	97.6241	101.622	94.6253	91.9809	98.7706
-118	111.315	97.2074	100.193	102.616	93.2866	91.5392	113.806	96.0786	98.5411	99.906	93.1402	92.4179	112.499	95.8147	98.5445	99.6163	94.5359	92.5349	99.0885
-117.75	110.747	98.681	100.236	101.397	94.1047	90.0092	114.222	97.0498	98.3269	99.5557	94.9649	92.0636	112.996	96.4235	99.7806	101.221	96.0249	92.2176	99.4457
-117.5	110.76	98.3009	99.5902	100.919	93.781	91.5505	113.538	96.4748	99.4994	99.8545	94.6203	93.2079	113.91	98.3964	99.8909	101.412	94.6318	91.6008	99.5521
-117.25	111.724	99.2149	101.34	102.548	93.7045	93.6578	114.687	97.1681	97.2366	100.939	95.1461	94.6533	114.273	97.4075	99.5857	101.374	95.9476	91.6725	100.127
-117	111.846	100.098	101.342	103.548	94.1555	93.4283	115.491	97.5096	98.4871	101.336	94.692	94.5784	114.085	97.8198	101.303	100.232	94.5239	94.6793	100.509
-116.75	112.065	98.6673	100.415	103.24	95.4181	95.2337	115.755	97.5692	98.9035	102.403	95.5157	93.633	116.279	97.9076	101.352	101.149	96.0925	94.11	100.873
-116.5	112.729	99.2995	100.323	103.041	95.9955	93.4943	115.697	99.5316	100.631	102.493	96.0255	92.9059	114.843	98.1709	100.323	101.572	97.0645	92.7314	100.937
-116.25	113.852	100.687	101.883	103.549	95.3722	93.4509	114.946	98.9083	99.3625	101.428	96.2002	94.109	114.869	97.7779	101.165	102.407	97.2803	93.7275	101.165
-116	113.003	99.9219	102.293	104.902	95.3811	93.8938	117.001	100.28	99.7852	102.379	96.5916	95.4328	115.162	98.5663	101.159	102.47	96.5523	94.3967	101.621
-115.75	113.863	99.9525	102.496	105.517	96.2403	95.6508	116.679	99.0629	100.271	102.305	97.1754	95.9546	117.039	100.168	102.01	103.564	97.4695	96.0523	102.304
-115.5	115.47	100.673	104.336	103.725	97.2259	94.389	116.8	99.8166	100.404	102.129	97.0071	95.3007	117.225	100.404	101.412	104.031	97.4228	95.4048	102.399
-115.25	115.251	100.3	103.333	105.292	98.8542	95.092	117.474	99.5863	101.122	104.848	97.7866	95.7259	116.852	100.326	102.959	103.776	99.3482	93.7106	102.869
-115	114.689	101.863	104.258	105.332	97.606	96.1686	117.282	100.993	102.39	104.457	97.3372	97.9815	117.806	100.621	102.818	104.385	97.9116	95.8067	103.317
-114.75	114.53	101.549	104.041	105.975	96.2943	95.5679	117.89	99.7554	102.698	104.268	98.5097	98.6675	117.681	100.737	104.13	105.529	98.6178	96.4533	103.494
-114.5	115.709	102.622	105.519	105.596	97.7904	97.639	118.678	100.85	102.229	105.816	97.3203	97.5144	118.891	100.753	103.159	106.058	98.8803	97.7538	104.043
-114.25	116.335	102.673	104.945	105.573	98.239	96.5616	119.277	101.351	102.509	106.924	99.0267	97.7415	118.11	101.644	103.655	105.478	99.2008	97.7594	104.278
-114	115.801	103.23	105.305	105.878	99.496	97.089	119.465	101.39	102.286	103.908	99.8198	99.0444	119.051	101.301	104.237	105.376	100.34	98.2635	104.516
-113.75	116.86	104.111	106.776	106.761	98.7132	99.1006	120.538	102.699	102.382	104.566	98.136	98.2061	117.859	102.728	103.339	106.137	100.258	99.1912	104.909
-113.5	116.693	103.741	105.614	107.688	98.1979	98.6246	121.237	101.647	104.676	105.888	98.9196	101.054	119.116	102.476	104.454	107.005	100.612	99.3844	105.39
-113.25	116.855	102.368	105.728	107.362	99.0885	98.739	120.124	103.023	102.726	106.931	100.531	99.2328	119.394	101.766	105.298	108.031	101.234	98.4673	105.383
-113	117.474	104.28	107.1	108.541	101.522	98.0908	121.729	104.621	105.406	106.357	101.328	99.1088	120.239	103.892	105.048	107.782	101.081	98.4689	106.226
-112.75	118.07	103.96	107.374	108.491	101.05	98.7535	120.961	103.009	104.025	106.276	99.6773	101.265	121.298	104.572	105.082	110.04	101.878	99.1767	106.387
-112.5	119.019	104.314	107.459	108.448	100.789	100.901	120.793	104.63	106.205	108.859	100.313	101.517	120.956	104.884	106.341	107.67	102.231	101.969	107.072
-112.25	118.978	106.154	108.259	110.03	102.814	100.672	122.251	104.242	106.54	108.258	100.991	101.792	120.706	104.775	106.665	108.09	102.157	100.77	107.452
-112	118.827	106.65	107.727	110.818	102.425	98.9749	122.966	105.037	105.827	107.977	102.896	100.777	122.846	104.756	106.498	109.332	103.218	100.422	107.665
-111.75	119.539	106.738	108.777	110.27	103.98	99.6707	122.717	105.541	105.61	109.057	102.656	100.619	123.02	105.05	106.143	109.195	103.213	99.982	107.877
-111.5	120.614	107.466	109.295	110.017	102.719	101.131	123.625	106.04	108.129	109.37	103.655	102.116	123.44	105.734	108.851	108.2	103.941	102.38	108.707
-111.25	122.05	107.851	110.295	111.465	101.884	101.954	122.531	106.293	107.868	109.939	103.307	104.052	122.689	106.871	109.624	109.856	104.848	101.198	109.143
-111	122.198	107.917	109.641	113.441	104.171	102.159	124.553	107.015	107.676	110.58	103.657	102.892	124.136	106.956	109.446	111.303	105.686	102.197	109.757
-110.75	122.649	108.658	110.154	112.47	104.578	101.883	125.297	107.002	107.862	110.552	103.719	103.728	123.683	108.171	109.911	111.16	105.606	102.614	109.983
-110.5	121.279	109.112	111.002	111.537	105.64	103.128	123.879	107.472	108.696	110.164	104.284	104.419	123.617	108.351	110.997	112.132	105.492	102.702	110.217
-110.25	122.806	109.008	112.673	113.377	105.842	103.692	125.941	107.658	109.475	112.138	105.691	104.952	124.808	108.654	111.614	111.377	106.445	104.328	111.138
-110	123.295	109.244	112.576	114.256	104.582	103.344	126.199	107.459	109.45	113.987	105.334	105.381	125.939	107.31	111.876	112.446	107.505	104.411	111.366
-109.75	124.638	109.182	112.639	113.85	105.757	105.49	126.488	108.641	110.424	112.657	106.388	104.425	126.959	108.853	110.628	112.914	107.385	105.016	111.796
-109.5	124.524	110.397	111.343	113.729	108.459	104.281	127.413	108.959	110.552	112.102	106.575	106.256	125.574	108.268	110.976	113.507	107.82	106.185	112.051
-109.25	123.654	109.717	112.968	114.365	107.127	105.522	128.276	109.733	111.45	112.358	107.33	107.36	126.337	110.096	112.204	113.864	108.582	105.435	112.577
-109	125.569	111.44	115.074	114.929	107.495	106.209	127.176	109.315	112.267	113.864	107.496	106.789	126.731	110.21	113.838	115.13	108.189	106.912	113.257
-108.75	126.315	111.229	114.492	116.19	107.135	106.506	129.13	110.658	110.842	114.508	107.032	106.537	128.443	111.025	113.315	114.949	107.863	106.707	113.493
-108.5	126.896	112.054	115.186	117.424	108.092	107.119	128.693	109.972	111.875	114.932	107.949	107.651	128.844	110.108	113.406	115.656	108.977	106.579	113.967
-108.25	125.068	112.452	114.616	115.807	107.577	106.647	129.059	111.241	111.49	115.227	108.826	107.401	128.599	111.711	113.469	117.065	109.561	106.979	114.044
-108	127.085	112.408	114.24	115.825	108.066	108.868	129.229	110.974	112.681	115.313	109.318	109.501	128.186	111.374	112.99	116.11	109.116	107.923	114.4
-107.75	126.604	113.237	115.899	117.271	108.318	108.291	128.895	111.266	114.139	117.218	109.051	109.185	128.194	112.302	114.743	117.126	110.527	108.862	115.063
-107.5	127.544	114.027	115.498	118.571	110.389	107.851	130.368	112.504	113.452	118.203	108.86	110.173	128.313	114.299	116.31	116.699	108.992	108.893	115.608
-107.25	127.907	114.377	115.946	117.758	111.183	107.852	130.492	113.023	113.983	116.759	109.799	108.608	129.997	113.747	115.038	117.558	110.974	108.787	115.766
-107	128.988	115.906	115.753	117.991	111.583	109.056	131.301	113.464	114.243	116.15	111.615	110.122	130.857	113.362	115.913	118.265	111.284	109.618	116.415
-106.75	128.843	114.521	117.904	120.617	111.679	110.27	131.992	114.117	114.095	117.329	111.482	111.681	131.165	115.288	116.848	117.965	112.736	110.896	117.191
-106.5	129.992	115.183	117.201	121.521	110.981	110.377	132.501	113.765	115.787	119.024	111.903	111.742	132.077	114.853	117.011	118.092	111.342	110.839	117.455
-106.25	131.052	114.988	117.892	120.817	111.412	110.583	132.923	115.807	116.713	119.115	111.688	112.196	132.851	114.943	116.385	119.011	111.131	111.029	117.807
-106	131.577	116.761	118.448	120.881	113.643	111.233	133.223	115.797	116.662	118.838	112.86	112.066	133.57	115.845	117.263	119.079	113.953	111.82	118.529
-105.75	130.606	117.557	118.618	120.694	113.595	111.782	134.005	116.59	116.944	119.976	113.533	111.966	134.3	117.748	119.547	119.94	115.507	111.131	119.113
-105.5	133.195	117.33	120.189	121.397	114.277	113.246	134.553	115.75	118.571	121.244	113.762	113.867	134.479	116.387	119.941	120.443	115.488	113.22	119.852
-105.25	132.148	117.469	119.779	123.128	114.21	112.992	135.232	116.279	116.866	121.277	114.436	114.828	135.116	116.82	119.19	119.879	115.429	113.267	119.908
-105	132.872	119.313	120.409	122.31	115.021	113.609	135.76	116.894	118.895	120.146	114.538	114.402	135.229	117.074	119.279	121.346	115.422	113.63	120.342
-104.75	133.992	120.16	121.49	123.378	116.214	113.58	136.408	118.285	119.619	121.566	115.49	114.446	135.454	117.477	120.347	122.487	117.541	114.249	121.232
-104.5	133.55	119.38	122.814	123.357	115.917	114.227	136.735	118.793	121.464	122.527	116.862	114.68	135.197	119.114	123.057	123.74	117.624	114.39	121.857
-104.25	134.992	119.815	124.011	124.912	115.929	115.236	136.294	119.716	122.094	124.367	116.581	116.63	137.099	118.2	123.65	123.127	117.639	115.102	122.522
-104	135.978	120.449	124.772	126.074	117.223	115.764	138.398	118.171	122.255	123.473	116.741	116.495	138.034	120.04	124.054	124.692	117.078	116.031	123.096
-103.75	135.344	120.577	124.9	125.463	118.433	116.741	139.178	119.69	122.983	124.809	116.443	117.255	138.578	120.073	123.312	124.802	117.676	118.075	123.574
-103.5	135.614	121.566	125.397	124.352	119.462	116.724	138.555	120.451	126.009	124.192	117.616	117.85	137.624	121.223	124.219	124.217	119.425	117.667	124.009
-103.25	136.63	121.549	127.154	126.541	118.04	116.204	138.347	120.945	126.26	125.913	119.74	119.073	139.043	120.807	125.028	125.398	120.16	117.451	124.682
-103	137.555	121.809	128.316	126.707	117.473	117.489	139.57	121.307	127.621	125.377	118.085	118.21	139.596	122.06	128.651	126.295	118.456	117.992	125.143
-102.75	138.785	122.629	128.199	128.175	118.342	118.751	140.758	121.105	128.249	126.47	119.505	119.345	140.027	122.077	127.926	125.663	119.839	118.751	125.811
-102.5	137.625	123.213	129.05	128.471	120.734	118.661	140.237	123.505	129.54	126.509	120.109	120.257	139.369	122.332	128.658	127.103	122.097	119.692	126.509
-102.25	137.593	123.606	130.117	128.431	120.163	119.677	140.952	122.606	130.333	127.307	121.743	121.222	140.622	124.132	130.222	127.602	122.817	120.072	127.179
-102	138.386	124.516	132.714	129.769	121.091	120.482	142.622	123.722	129.374	128.331	122.015	120.501	139.747	124.056	131.525	128.78	122.921	120.308	127.826
-101.75	139.779	125.393	132.795	129.975	119.535	121.465	142.895	123.457	131.491	128.166	120.631	120.646	142.963	124.744	132.58	128.657	121.459	121.183	128.212
-101.5	140.801	126.514	132.517	131.111	122.211	120.429	143.672	124.245	131.764	129.279	122.146	123.2	143.316	126.154	132.826	128.411	123.262	122.451	129.128
-101.25	141.808	126.371	134.195	132.243	123.746	122.596	144.083	126.544	132.456	129.634	123.486	122.535	143.922	126.612	134.455	129.756	124.64	123.668	130.153
-101	142.602	126.963	135.242	131.822	123.208	122.017	145.389	128.002	134.519	130.341	124.441	124.127	144.316	126.483	135.957	130.877	125.491	123.493	130.85
-100.75	142.631	128.6	135.685	133.429	123.783	123.131	144.792	126.277	133.847	131.196	124.169	124.457	144.621	127.731	134.489	131.238	125.528	122.201	130.989
-100.5	144.317	128.19	135.893	133.335	124.188	123.42	145.848	128.072	133.816	131.511	122.789	123.827	144.906	128.472	135.826	131.501	125.713	124.06	131.427
-100.25	143.493	129.823	136.714	133.267	124.909	124.002	146.994	128.57	134.843	132.327	125.645	124.613	146.069	128.342	136.599	132.349	126.034	125.501	132.227
-100	145.025	130.663	137.578	133.829	127.114	125.113	147.271	128.507	136.218	132.55	126.873	125.417	146.283	127.862	137.789	134.131	129.176	125.741	133.174
-99.75	144.804	130.263	139.273	135.466	126.624	125.204	147.385	129.589	136.488	133.138	127.93	126.087	146.944	129.048	139.451	134.523	129.343	125.159	133.707
-99.5	144.542	130.587	139.752	136.543	126.702	126.14	147.218	130.686	136.836	134.24	126.905	126.704	147.688	130.033	139.335	134.589	128.045	125.906	134.025
-99.25	145.768	131.265	137.997	136.098	127.049	126.197	148.227	129.901	137.527	135.329	125.878	127.195	147.652	130.034	137.155	135.427	127.893	127.313	134.106
-99	147.661	132.036	138.739	136.432	129.726	127.371	149.409	129.985	137.727	135.069	129.149	128.152	148.942	131.019	139.772	135.41	129.641	128.488	135.263
-98.75	147.997	131.884	141.338	136.432	130.695	128.494	150.86	131.39	138.79	135.743	129.973	128.602	149.484	132.231	139.468	136.893	132.154	128.738	136.176
-98.5	148.477	132.022	141.589	138.177	130.248	128.784	150.509	130.875	140.126	136.786	129.131	129.995	149.71	131.872	139.717	137.624	131.565	128.159	136.409
-98.25	148.358	134.186	142.106	138.579	129.565	128.592	150.761	131.487	138.474	136.906	129.577	130.994	150.987	132.455	140.419	137.571	130.723	129.404	136.73
-98	150.122	134.803	141.674	137.928	129.331	130.167	150.313	132.086	140.592	137.615	129.252	131.082	152.287	134.068	141.413	137.378	131.584	129.402	137.283
-97.75	150.776	134.859	142.294	138.939	134.078	129.889	152.551	133.717	138.99	137.763	132.562	131.329	152.09	133.085	141.114	138.863	134.121	131.504	138.251
-97.5	150.231	135.878	143.086	140.94	134.514	132.305	152.346	132.371	142.298	139.374	133.261	132.673	152.787	134.769	142.215	138.984	134.657	132.907	139.2
-97.25	152.145	136.608	143.596	141.554	131.378	131.494	153.701	134.882	141.177	140.192	132.682	132.869	154.028	136.342	142.661	140.431	133.547	132.626	139.551
-97	152.422	136.151	143.893	143.607	132.087	132.37	154.681	135.474	142.859	140.596	133.001	133.766	154.003	136.94	143.608	139.35	132.986	133.718	140.084
-96.75	152.471	138.786	144.929	143.661	133.626	133.386	154.235	136.55	143.309	141.772	134.181	134.838	154.775	136.884	144.363	140.899	134.919	134.619	141.011
-96.5	153.812	139.5	143.638	144.75	136.005	135.427	156.9	136.88	143.755	142.884	136.216	136.257	155.392	137.757	144.692	141.885	137.642	135.339	142.152
-96.25	155.537	139.405	144.983	144.046	136.331	134.332	156.277	138.838	143.607	143.566	136.57	135.946	156.331	138.301	145.003	142.137	137.389	134.887	142.416
-96	155.494	139.904	145.891	144.486	134.481	135.679	158.126	139.311	143.727	143.22	136.299	135.589	157.289	139.169	144.776	143.567	136.83	136.1	142.775
-95.75	157.003	141.734	145.549	145.615	136.242	136.094	157.615	139.765	144.425	144.816	134.831	137.512	158.711	139.792	145.359	144.305	137.24	136.659	143.515
-95.5	157.104	141.961	146.819	147.348	140.04	137.375	159.42	140.653	145.606	145.524	138.132	138.145	159.305	140.577	145.756	145.626	139.621	137.585	144.811
-95.25	157.64	142.16	147.883	145.744	139.877	136.811	160.355	142.118	144.293	144.554	140.717	138.939	159.236	141.234	147.847	145.945	140.999	138.854	145.289
-95	158.802	143.454	148.432	148.48	138.748	137.646	160.385	141.16	145.369	146.697	139.468	139.405	159.682	142.236	146.68	146.888	141.442	139.176	145.786
-94.75	159.38	143.648	150.391	148.308	139.297	138.47	160.311	143.61	145.819	147.279	138.455	140.332	159.406	143.243	146.432	148.505	140.804	139.15	146.269
-94.5	160.133	143.979	148.792	149.247	139.847	139.77	160.705	142.578	147.332	148.047	141.019	141.549	161.437	143.491	147.837	148.305	141.497	140.632	147.011
-94.25	159.812	145.39	149.613	149.29	142.27	139.902	161.709	145.002	148.272	148.812	142.979	141.151	161.864	144.28	148.885	149.129	144.409	140.705	147.971
-94	160.421	144.817	150.806	150.524	143.847	141.053	162.719	143.86	148.166	148.818	144.107	141.829	163.402	144.585	148.876	149.454	145.563	140.834	148.538
-93.75	162.52	146.408	150.944	151.889	141.873	140.766	164.427	145.373	148.313	150.063	142.143	142.931	163.167	146.465	149.778	150.36	142.765	141.483	148.982
-93.5	162.191	146.626	151.177	151.789	141.793	143.842	164.939	146.022	148.919	150.609	141.582	143.558	164.261	145.778	150.357	150.96	142.029	143.957	149.466
-93.25	164.341	147.952	151.277	152.816	145.087	143.488	165.576	146.786	149.176	151.905	144.394	145.632	165.321	146.52	150.903	151.839	145.841	144.452	150.739
-93	164.808	148.65	153.229	154.221	146.162	144.588	165.768	148.385	149.561	151.792	146.868	145.872	166.056	147.541	151.206	153.045	147.462	145.315	151.696
-92.75	164.783	149.061	152.853	155.354	146.358	144.688	167.206	148.955	150.933	153.257	145.71	145.831	166.903	148.417	151.497	153.115	147.383	144.689	152.055
-92.5	166.771	151.057	153.71	156.202	145.392	145.347	168.659	149.071	150.805	154.049	146.386	146.675	167.723	150.842	151.906	153.427	146.33	145.93	152.794
-92.25	166.531	151.596	154.875	156.069	147.341	147.976	168.702	150.732	152.694	155.291	148.451	148.574	167.353	151.646	151.733	154.898	148.112	147.814	153.91
-92	167.985	152.567	154.363	157.429	149.562	147.996	168.828	151.762	153.018	155.725	149.85	149.318	169.886	150.95	154.899	156.114	150.803	147.779	154.935
-91.75	168.332	152.859	155.343	157.726	150.947	148.797	171.219	152.377	153.552	156.763	151.463	149.372	170.055	151.964	154.703	155.617	151.897	149.39	155.688
-91.5	170.202	153.657	156.482	159.041	150.788	148.784	170.442	153.309	153.235	157.634	150.422	151.086	171.027	152.639	155.144	156.581	152.495	149.879	156.269
-91.25	170.511	154.573	156.153	159.519	150.165	149.592	171.18	154.074	155.289	157.448	150.736	151.434	172.237	154.024	155.101	157.86	150.126	149.998	156.668
-91	170.954	155.578	157.97	159.391	152.18	151.902	172.703	155.134	155.602	158.366	152.649	152.502	172.534	155.348	156.012	158.383	153.189	152.808	157.956
-90.75	172.063	155.189	158.208	160.999	153.597	152.527	174.995	155.341	156.706	160.005	155.186	153.117	173.479	156.149	158.199	160.009	155.397	153.837	159.167
-90.5	172.649	157.062	159.762	161.961	154.349	153.088	175.336	157.287	155.866	160.442	155.114	153.747	174.211	156.946	157.978	159.543	155.825	153.5	159.704
-90.25	173.918	157.802	159.993	163.321	153.328	153.087	175.586	157.125	157.969	161.034	154.631	153.833	176.446	157.784	158.252	161.032	155.947	154.233	160.296
-90	174.345	158.931	161.631	164.855	154.415	154.12	177.981	159.366	157.724	162.072	155.273	155.729	177.224	158.166	159.088	162.361	155.677	155.668	161.368
-89.75	175.346	160.464	161.582	165.31	156.312	155.254	176.413	158.023	158.715	163.689	157.793	156.55	175.827	158.83	161.235	164.239	158.751	155.583	162.217
-89.5	176.335	159.876	162.805	165.24	157.591	156.961	179.013	160.656	161.596	164.264	159.461	158.706	178.222	160.029	161.393	165.216	160.094	156.422	163.549
-89.25	177.949	161.074	162.913	165.629	158.908	157.525	178.837	160	159.665	165.105	159.255	157.666	179.138	161.071	162.267	165.504	160.132	158.319	163.942
-89	178.707	160.627	165.292	165.562	157.802	158.537	180.59	162.494	161.247	164.868	158.13	159.476	180.834	161.047	161.844	166.446	159.33	159.55	164.577
-88.75	179.229	163.046	166.031	167.212	159.56	159.831	181.6	161.935	161.796	167.131	159.999	161.866	180.965	161.522	162.92	167.329	160.796	160.015	165.71
-88.5	179.882	164.729	165.939	169.827	161.09	160.543	182.716	162.765	163.759	168.915	162.931	161.442	181.84	163.73	164.982	168.333	163.634	161.015	167.115
-88.25	181.034	164.515	166.987	170.411	162.602	160.681	182.34	164.057	163.709	168.286	163.447	161.53	182.778	163.564	165.301	169.027	165.535	160.897	167.594
-88	182.261	164.906	167.221	170.884	162.12	162.086	184.622	165.713	165.61	168.855	162.628	162.134	185.028	164.892	166.016	170.75	163.131	162.054	168.384
-87.75	182.975	167.452	168.751	171.791	163.354	162.217	184.424	166.933	166.532	170.701	163.359	164.693	185.173	166.421	167.374	170.785	163.891	164.117	169.497
-87.5	184.468	167.508	170.5	172.586	164.919	164.36	186.181	167.434	167.745	172.204	165.882	165.27	185.393	166.922	169.903	171.832	165.701	164.615	170.746
-87.25	185.73	168.351	171.426	174.823	167.252	165.002	186.417	168.435	169.137	173.438	168.926	165.771	186.979	167.809	169.835	172.646	168.966	164.949	171.994
-87	186.384	169.24	172.475	175.336	166.267	166.239	188.75	169.571	170.203	173.204	168.314	167.222	186.901	169.898	171.265	173.839	168.752	165.81	172.759
-86.75	186.662	171.613	173.09	176.575	165.934	166.638	189.624	170.708	171.107	174.704	167.591	167.815	187.83	170.404	171.342	174.113	168.914	167.326	173.444
-86.5	187.84	171.531	173.694	176.444	167.636	168.822	189.924	172.923	171.269	174.804	168.676	169.384	189.239	171.036	172.335	175.591	169.588	169.716	174.47
-86.25	189.182	171.801	174.76	179.209	170.165	169.611	190.819	171.975	172.461	177.583	171.63	169.931	190.564	172.061	173.132	176.534	171.59	169.354	175.687
-86	190.911	174.045	176.046	180.149	171.209	170.811	191.96	173.492	174.044	176.66	173.127	171.029	191.602	173.214	175.275	176.375	174.811	171.44	177.011
-85.75	192.15	174.724	177.699	179.688	172.225	172	193.533	175.197	174.95	177.441	172.664	172.404	193.021	172.669	176.096	178.3	172.694	170.846	177.683
-85.5	192.178	173.446	178.152	180.733	171.355	172.326	194.166	175.3	176.501	179.667	172.606	172.254	193.337	176	177.466	179.279	172.441	172.046	178.292
-85.25	193.743	176.324	179.474	182.546	172.755	172.635	194.657	177.018	175.826	181.568	175.005	174.916	194.391	175.201	178.184	180.647	175.288	173.971	179.675
-85	194.099	176.563	181.047	184.158	175.211	175.197	195.537	178.303	178.456	182.63	176.295	176.436	195.196	175.729	179.571	182.582	176.715	175.929	181.092
-84.75	197.208	178.263	182.092	184.464	176.31	175.669	197.18	178.828	178.509	181.913	177.836	176.602	197.062	178.164	178.918	183.58	177.702	175.933	182.013
-84.5	196.699	180.006	182.906	184.494	176.127	176.897	198.659	179.963	179.855	182.577	176.905	177.18	198.446	178.88	181.946	185.068	177.22	176.607	182.802
-84.25	198.014	181.035	183.355	186.26	177.11	177.21	199.558	180.799	181.289	185.269	178.601	179.54	199.262	180.599	183.651	185.46	178.305	179.386	184.15
-84	198.639	182.613	186.244	188.245	179.353	178.543	201.491	182.448	183.538	187.255	180.364	180.169	200.674	181.568	184.86	187.415	181.548	179.826	185.822
-83.75	201.123	183.947	186.694	188.906	180.334	180.247	202.265	182.949	184.226	188.125	182.501	180.76	201.448	182.344	183.712	188.066	181.625	180.476	186.653
-83.5	202.226	184.359	186.806	189.708	179.962	180.714	203.527	184.664	184.256	188.477	182.108	181.98	203.364	184.374	185.675	188.823	182.326	182.376	187.54
-83.25	203.287	186.136	188.08	190.374	181.408	182.849	205.415	185.746	185.468	189.404	182.733	182.908	204.914	185.312	187.619	189.562	183.67	182.521	188.745
-83	204.099	187.02	190.19	192.66	184.146	182.959	206.326	187.397	185.744	191.256	185.252	184.135	205.397	187.096	189.752	191.445	184.948	183.612	190.191
-82.75	204.643	188.062	190.949	192.89	186.454	185.478	206.497	188.909	187.505	191.699	186.439	185.653	206.276	187.646	189.619	191.151	187.945	185.38	191.289
-82.5	206.665	190.337	192.889	194.281	186.898	185.895	207.719	188.41	188.86	193.35	189.379	186.287	208.332	189.167	191.633	193.784	189.044	186.225	192.731
-82.25	207.261	190.265	193.206	195.882	186.829	185.783	210.778	190.624	190.077	194.307	188.519	187.101	207.13	190.033	192.656	195.196	187.778	187.597	193.39
-82	208.865	191.163	194.307	196.936	188.042	187.985	211.472	191.746	191.16	195.188	189.766	189.09	210.662	190.799	192.363	195.141	189.703	188.565	194.609
-81.75	210.454	192.396	195.32	198.709	189.741	190.546	212.161	194.226	192.825	196.421	191.865	191.148	212.527	192.492	194.715	197.633	191.813	189.737	196.374
-81.5	211.508	193.914	196.639	199.453	192.021	190.927	213.279	193.147	193.638	197.3	193	191.281	212.573	192.827	195.636	198.539	193.622	190.608	197.217
-81.25	212.847	194.661	197.855	200.405	192.071	191.634	215.191	195.453	195.573	198.453	192.67	192.135	214.574	193.365	196.969	199.792	193.753	192.03	198.302
-81	214.387	195.642	199.004	201.782	192.747	192.207	215.995	196.404	196.339	200.004	194.766	194.883	214.613	194.818	197.654	200.784	193.192	192.956	199.343
-80.75	214.531	197.737	200.698	202.779	193.278	194.71	217.024	197.917	198.306	201.793	195.376	196.718	216.378	196.969	199.575	202.326	194.953	196.043	200.951
-80.5	216.099	199.163	201.977	205.818	196.991	197.497	218.651	199.659	198.365	203.307	197.729	197.454	217.315	198.322	200.524	204.986	198.284	196.705	202.714
-80.25	218.829	200.158	202.844	205.295	197.722	197.821	219.668	200.561	200.12	203.358	199.138	198.77	218.603	197.906	201.465	204.723	198.858	198.3	203.563
-80	218.786	201.744	204.158	207.13	196.984	198.103	220.619	202.287	202.2	205.567	200.12	199.141	220.321	201.686	203.708	206.069	199.018	198.398	204.78
-79.75	220.381	203.545	206.375	208.423	199.75	200.281	221.737	204.483	203.158	207.062	199.695	200.236	221.569	202.443	204.771	207.702	200.24	200.937	206.266
-79.5	221.113	204.351	207.77	210.292	202.088	201.472	223.285	204.767	204.848	208.267	203.112	202.36	222.199	203.938	206.011	209.647	202.909	202.305	207.819
-79.25	223.394	204.943	208.341	210.582	203.341	202.37	225.167	204.678	205.573	209.816	205.04	203.608	224.04	204.274	208.023	210.668	205.254	203.41	209.029
-79	224.504	207.274	208.206	212.679	204.851	203.32	226.695	207.614	206.15	211.024	206.361	204.351	226.197	206.375	208.659	211.939	207.094	204.695	210.444
-78.75	226.362	207.954	211.547	213.542	204.824	205.332	227.962	209.342	209.128	212.528	207.082	205.696	227.322	207.827	209.517	212.321	206.787	204.73	211.656
-78.5	226.842	209.309	212.702	215.422	206.403	206.06	228.569	210.22	209.772	213.857	207.77	208.399	228.359	209.102	211.432	213.619	207.257	208.002	212.95
-78.25	229.669	210.48	214.391	217.303	208.551	208.474	229.41	211.782	210.82	214.88	209.665	208.792	229.757	210.485	212.635	213.87	210.108	209.504	214.476
-78	230.252	212.805	215.472	218.714	209.949	209.11	232.294	211.715	212.544	216.444	211.618	209.826	232.225	211.821	214.656	217.488	212.034	210.645	216.09
-77.75	232.682	213.23	216.817	220.691	211.077	210.706	233.639	214.652	213.535	217.154	212.203	211.558	232.627	212.808	215.582	217.88	212.598	211.341	217.265
-77.5	233.198	214.503	218.546	222.045	211.199	211.955	234.752	215.584	214.73	219.251	212.551	214.65	233.317	214.37	216.034	219.851	213.173	213.175	218.494
-77.25	234.093	216.355	218.967	223.264	214.078	214.324	235.131	216.355	217.838	219.709	215.814	214.955	235.313	215.496	219.925	222.349	214.768	215.075	220.212
-77	236.254	218.198	221.987	223.942	215.822	214.373	236.313	219.413	217.193	222.825	217.372	216.776	236.489	218.889	220.455	222.997	217.64	215.147	221.782
-76.75	237.161	219.065	222.967	226.115	216.625	217.338	238.989	219.064	221.08	223.751	218.186	218.261	238.393	220.308	221.783	223.922	218.809	216.96	223.265
-76.5	238.279	220.271	224.58	226.976	217.981	217.989	241.092	222.181	221.971	225.052	219.29	219.609	240.223	220.443	224.286	226.272	219.458	218.672	224.701
-76.25	241.001	222.642	225.941	228.251	219.011	220.266	244.056	224.579	224.372	226.665	221.039	221.441	242.069	222.848	224.746	228.921	220.719	220.287	226.603
-76	242.977	224.762	228.907	230.315	222.71	221.81	243.96	224.595	224.264	229.295	224.297	223.194	243.824	223.93	227.289	230.765	223.32	221.249	228.415
-75.75	244.53	226.346	229.697	232.933	223.163	223.446	245.375	226.346	227.314	230.944	225.353	224.663	245.735	226.056	228.262	232.063	225.737	224.755	230.151
-75.5	246.107	226.558	230.311	233.588	224.397	225.411	245.371	228.107	228.095	232.264	226.87	225.105	247.612	226.66	229.748	233.08	226.3	224.842	231.135
-75.25	247.43	227.838	232.308	234.111	225.402	226.124	248.852	229.761	230.425	233.351	226.958	226.564	248.779	228.354	231.532	234.129	227.962	226.249	232.563
-75	249.286	231.081	234.19	237.217	227.866	228.009	250.838	230.224	231.519	235.527	229.856	229.491	250.408	230.602	233.869	236.585	228.621	229.241	234.691
-74.75	249.991	232.587	236.261	238.38	230.448	229.985	251.865	232.453	233.598	237.176	231.9	231.766	251.168	231.243	234.888	236.97	231.362	231.305	236.297
-74.5	251.784	233.695	237.572	240.087	231.609	231.402	252.278	233.026	235.203	238.333	233.565	232.332	251.904	232.643	237.288	238.393	232.782	231.908	237.545
-74.25	253.993	235.215	239.354	241.894	233.035	234.103	255.339	235.972	236.179	240.407	234.433	233.7	255.58	234.379	237.764	240.745	233.438	232.177	239.317
-74	255.256	236.975	241.374	243.848	233.081	234.499	256.059	236.704	238.047	241.997	235.168	235.896	255.481	236.726	239.491	240.964	234.986	235.906	240.692
-73.75	256.447	238.961	243.101	246.429	236.2	237.37	258.669	237.959	239.825	244.495	236.881	237.334	258.266	237.902	241.535	244.352	237.454	237.044	242.79
-73.5	259.3	240.543	244.576	247.1	238.316	238.272	260.113	242.415	241.016	244.904	239.389	239.416	259.731	239.064	242.962	246.219	239.924	239.443	244.595
-73.25	260.378	242.222	246.172	248.591	239.04	239.056	263.454	243.27	243.293	247.366	241.433	240.156	262.102	241.613	245.111	247.8	241.381	241.442	246.327
-73	262.383	243.361	248.014	251.406	240.306	241.201	263.948	245.619	245.315	248.965	243.017	242.705	263.373	242.752	245.778	249.738	242.828	242.193	247.939
-72.75	263.32	245.393	249.747	252.45	242.763	244.122	266.208	247.054	246.77	250.925	244.357	244.324	264.661	245.744	248.897	250.996	244.954	244.112	249.822
-72.5	265.407	247.839	251.797	254.467	245.701	246.123	267.485	247.149	249.117	253.092	247.035	247.206	266.397	247.541	249.82	252.952	247.049	245.924	251.783
-72.25	268.812	249.396	253.074	256.367	246.975	247.336	270.154	249.227	250.009	254.425	247.85	247.762	269.726	248.544	252.075	254.748	249.238	246.964	253.482
-72	268.889	250.338	255.911	257.391	249.076	248.252	271.724	251.532	251.55	255.919	249.55	250.401	270.823	249.972	252.984	256.349	249.587	249.478	254.985
-71.75	272.381	253.381	256.527	258.428	250.137	250.516	273.096	253.202	254.58	258.94	251.818	251.218	272.683	251.199	255.851	259.042	250.768	252.437	257.011
-71.5	273.269	253.789	258.502	260.859	253.224	253.142	275.231	255.622	256.561	259.828	253.522	253.67	274.364	254.329	257.109	260.929	253.782	254.238	258.998
-71.25	274.96	255.964	260.401	263.622	255.131	255.315	277.787	257.563	258.288	262.236	256.827	255.794	277.133	256.001	260.13	262.654	256.967	255.444	261.234
-71	276.86	259.388	261.806	265.46	256.547	257.779	278.831	258.628	260.162	264.043	257.236	257.674	278.198	257.056	260.766	264.873	258.473	257.437	262.845
-70.75	278.896	258.73	264.304	267.343	257.072	258.415	280.334	261.002	261.554	266.594	258.636	258.347	281.011	260.116	262.925	266.515	258.435	259.39	264.423
-70.5	280.988	261.531	266.591	268.654	259.492	260.654	282.887	263.739	263.854	268.039	260.688	261.572	282.318	261.115	265.556	268.334	260.662	260.469	266.508
-70.25	283.287	264.888	269.204	271.217	261.389	263.376	284.681	264.671	265.363	270.297	264.398	264.91	284.744	262.337	267.652	271.332	263.022	263.907	268.926
-70	285.73	266.529	270.567	273	264.33	264.932	287.17	266.867	267.374	271.678	265.747	266.204	286.316	265.196	269.698	272.556	265.611	266.233	270.874
-69.75	287.233	269.271	271.921	274.304	264.677	267.346	289.094	268.383	270.305	273.423	266.959	267.625	288.139	268.056	271.485	274.07	268.463	266.409	272.62
-69.5	289.197	270.455	274.101	277.715	267.739	268.76	290.997	271.302	271.918	276.043	269.775	268.812	290.662	271.205	272.949	276.667	269.752	269.426	274.86
-69.25	291.28	272.854	276.961	279.768	271.011	270.766	293.624	273.477	274.898	278.692	271.898	271.277	293.245	271.642	275.978	278.301	271.792	272.091	277.197
-69	293.42	274.513	278.608	280.961	272.89	272.752	295.704	274.802	276.53	280.315	274.349	274.188	295.768	273.14	278.825	280.112	275.092	273.532	279.195
-68.75	295.207	275.625	279.894	284.053	274.789	275.333	297.8	277.4	277.396	282.755	276.127	276.467	298.729	275.529	279.29	282.469	276.717	276.106	281.205
-68.5	297.748	278.002	282.736	286.3	275.797	277.994	298.871	278.809	279.657	283.918	277.329	278.997	300.517	277.536	282.059	284.785	277.479	278.267	283.156
-68.25	300.196	280.417	284.51	289.089	278.021	281.085	301.607	280.642	283.145	286.875	280.008	280.36	301.788	279.441	285.188	286.942	279.618	279.736	285.482
-68	301.665	282.278	287.838	290.48	281.479	282.633	304.584	282.658	284.945	288.536	282.6	282.421	304.092	282.629	286.983	288.357	283.662	283.33	287.843
-67.75	305.723	284.594	290.44	291.253	283.837	284.259	307.607	284.957	286.699	291.571	285.298	285.936	306.74	282.797	288.372	290.845	285.429	284.287	290.036
-67.5	306.987	286.892	292.238	295.129	285.837	286.241	309.268	288.744	288.999	293.242	286.276	287.448	309.409	286.441	290.489	294.274	286.892	287.125	292.329
-67.25	309.363	289.71	293.949	298.172	288.709	287.97	311.493	290.896	292.378	295.937	288.169	289.316	310.304	288.948	293.245	296.171	288.281	290.636	294.647
-67	311.505	292.693	297.03	299.791	290.715	291.886	313.017	293.839	294.158	298.382	292.207	292.194	312.731	291.998	296.23	298.156	292.044	291.991	297.254
-66.75	314.018	294.502	298.652	301.708	292.51	293.089	315.963	295.561	297.408	300.245	294.83	294.798	315.449	293.426	298.144	300.482	293.991	294.087	299.381
-66.5	316.968	295.26	302.881	304.661	294.629	294.787	318.229	298.08	298.775	303.687	296.701	297.811	317.503	296.953	300.041	302.758	296.108	295.726	301.753
-66.25	318.335	299.676	303.142	306.991	297.817	296.691	321.041	299.311	300.686	305.064	300.21	297.547	321.069	297.778	302.221	306.138	300.148	298.18	304.002
-66	321.137	301.662	307.056	309.738	300.383	300.406	322.521	302.228	303.846	308.953	301.498	301.92	321.707	299.845	306.207	308.341	302.211	301.283	306.719
-65.75	323.456	302.984	309.013	310.873	302.055	302.599	324.839	305.036	306.198	310.441	303.94	303.822	325.097	302.899	308.298	310.787	302.892	304.357	308.866
-65.5	325.752	305.047	310.498	314.369	305.008	305.816	328.72	307.058	308.363	312.892	306.238	306.566	327.912	305.39	310.426	312.104	306.758	306.079	311.389
-65.25	329.01	307.721	313.449	315.72	306.636	308.666	330.695	308.288	310.879	314.424	308.567	309.754	330.276	306.976	312.804	315.76	308.422	308.498	313.697
-65	331.968	310.538	316.868	318.407	309.367	310.377	333.016	311.612	313.988	318.535	310.807	311.187	332.906	310.206	314.263	317.859	310.491	311.195	316.31
-64.75	334.035	312.734	318.791	322.364	311.63	312.219	334.397	314.035	314.693	321.485	313.929	313.686	334.364	312.85	317.797	321.01	314.783	313.412	318.79
-64.5	336.302	315.964	321.795	325.617	314.885	315.765	339.053	317.096	318.524	323.18	317.122	317.138	336.886	316.991	319.391	323.46	316.636	316.613	321.801
-64.25	338.759	318.869	324.403	327.648	317.557	318.756	339.882	320.619	321.11	325.547	321.034	320.028	339.921	319.187	323.814	325.716	320.191	320.275	324.629
-64	341.841	322.074	327.31	329.475	319.754	321.838	343.158	322.084	323.715	327.995	320.491	323.044	343.11	320.658	325.973	328.181	321.593	321.813	326.895
-63.75	344.941	324.217	329.701	332.74	322.291	323.578	347.095	324.971	327.696	330.78	325.373	324.565	345.472	321.921	328.334	330.462	325.051	323.927	329.618
-63.5	347.175	326.99	332.849	335.761	325.462	326.601	349.164	327.325	328.584	333.015	328.736	327.191	347.365	325.555	331.796	333.208	328.532	326.347	332.314
-63.25	349.818	328.573	334.697	337.764	329.626	328.807	352.444	329.827	332.368	335.783	330.614	330.662	352.282	328.546	333.28	336.53	330.88	328.992	335.083
-63	352.983	332.156	338.534	340.489	332.289	332.806	354.163	332.618	335.398	338.998	333.336	332.824	354.314	331.181	337.076	338.255	332.535	332.883	337.935
-62.75	354.74	333.173	340.668	343.824	333.73	334.511	357.541	334.353	337.756	342.533	335.221	336.38	357.959	333.186	339.445	343.841	335.992	335.267	340.562
-62.5	359.182	336.447	343.404	347.456	336.791	338.272	360.024	338.013	341.172	346.191	339.147	339.649	360.328	336.186	342.033	346.379	337.202	339.631	343.75
-62.25	362.741	339.961	347.363	349.551	339.869	341.323	363.004	341.481	345.09	348.405	341.941	341.84	363.471	341.25	346.544	348.452	341.78	342.148	347.012
-62	365.387	343.655	349.893	352.162	343.95	343.246	367.764	344.523	347.44	350.448	343.98	344.827	366.222	344.982	347.646	351.583	344.88	344.36	349.83
-61.75	367.536	347.246	353.144	354.88	346.201	346.644	369.428	348.482	350.048	353.756	347.825	347.912	369.538	346.712	350.539	355.108	347.79	348.316	352.839
-61.5	369.362	349.871	355.737	358.638	348.113	349.945	372.35	350.464	353.038	357.432	350.935	350.771	371.19	349.535	354.851	359.071	351.215	349.87	355.688
-61.25	373.924	352.153	358.287	361.818	353.126	352.506	375.566	352.692	356.854	359.989	355.496	353.593	374.732	351.634	357.697	359.952	354.409	353.987	358.801
-61	377.762	355.126	361.283	365.313	356.007	356.007	378.583	356.055	360.125	362.965	358.379	357.201	379.421	355.874	361.059	363.024	357.201	356.237	362.09
-60.75	380.994	358.798	364.593	366.734	359.73	358.695	382.507	359.277	361.622	366.848	360.428	359.155	382.092	358.749	363.916	367.054	360.864	358.963	365.057
-60.5	383.105	360.018	367.583	371.303	361.105	361.011	385.515	361.622	366.284	370.238	362.41	362.796	384.547	361.672	367.221	369.88	362.925	361.794	367.835
-60.25	386.528	363.308	370.556	375.952	364.336	364.782	388.034	366.178	369.837	372.883	365.727	366.737	387.759	363.146	370.537	373.12	365.575	366.402	371.189
-60	388.997	369.069	374.885	378.33	368.83	368.508	391.079	367.356	372.285	376.684	368.982	369.527	391.185	367.737	373.217	375.869	369.535	369.347	374.524
-59.75	393.396	371.463	377.425	380.957	371.989	370.509	395.316	373.583	375.669	379.457	372.838	372.988	394.077	370.459	376.626	379.178	373.228	372.71	377.882
-59.5	397.008	374.404	382.042	385.583	374.282	374.47	398.684	374.016	379.646	383.505	377.494	376.411	397.277	375.981	380.433	382.537	377.447	375.904	381.507
-59.25	398.759	378.18	385.329	388.27	378.029	378.196	402.366	379.28	383.284	386.315	380.721	379.541	401.708	376.927	384.087	386.16	380.398	379.361	384.828
-59	402.864	382.207	388.104	392.033	381.405	382.331	404.898	382.43	385.951	390.433	385.023	382.247	403.963	380.226	388.585	390.664	384.034	381.938	388.296
-58.75	406.516	384.788	391.694	395.763	386.146	385.698	408.207	385.221	388.466	392.916	387.844	386.698	409.538	383.917	390.653	394.073	388.578	386.171	391.827
-58.5	410.886	387.93	395.563	398.079	389.288	389.423	412.425	388.019	392.948	397.71	390.434	389.698	411.192	387.519	394.063	397.112	390.252	389.719	395.126
-58.25	414.236	390.422	398.435	402.124	391.977	392.056	416.17	391.132	395.935	400.577	393.299	392.975	415.351	391.201	398.136	400.392	393.351	392.911	398.371
-58	416.655	393.365	401.839	405.367	394.56	396.932	419.546	396.354	399.845	404.086	396.957	397.181	418.571	393.854	401.678	404.223	396.421	396.904	401.908
-57.75	420.706	397.82	405.707	408.035	398.729	400.45	423.337	399.209	403.484	406.721	401.267	401.515	422.425	397.751	406.044	408.964	401.269	401.041	405.804
-57.5	424.386	402.431	411.007	412.565	401.406	404.62	426.791	403.22	407.877	411.413	405.879	405.16	426.229	402.933	408.611	411.814	405.081	404.68	409.783
-57.25	428.454	406.439	412.963	416.165	406.3	407.196	430.282	407.076	410.021	415.062	408.576	408.114	430.022	405.593	411.827	416.501	407.887	407.073	413.086
-57	432.346	410.285	417.635	421.221	410.098	411.132	433.633	410.976	414.823	418.432	412.679	412.068	433.49	409.45	416.744	420.732	412.241	412.047	417.224
-56.75	436.097	413.124	422.089	424.511	415.299	414.625	438.476	414.452	418.993	423.431	416.656	415.879	437.885	412.957	420.776	422.788	417.848	416.241	421.229
-56.5	440.142	417.63	425.047	428.165	418.415	418.249	441.462	417.391	424.148	425.95	420.658	420.147	441.586	417.303	424.272	427.182	420.853	419.206	424.878
-56.25	444.491	419.859	429.44	431.858	422.531	422.591	446.179	422.416	426.578	430.447	424.823	424.131	445.87	420.418	426.854	431.104	423.561	423.269	428.69
-56	448.862	424.16	432.515	436.699	425.24	427.073	451.018	424.348	431.112	435.444	428.074	428.13	449.81	424.275	432.15	435.015	427.14	427.282	432.686
-55.75	450.984	428.287	437.321	441.285	427.721	431.865	454.28	429.409	433.409	439.766	431.117	430.666	452.734	427.827	436.543	439.592	431.747	432.152	436.484
-55.5	455.458	431.48	441.183	444.447	432.822	435.141	458.128	434.165	439.005	443.188	434.938	436.119	457.396	433.719	440.718	443.983	436.287	436.84	440.834
-55.25	461.305	438.874	445.137	447.473	437.914	439.02	463.257	437.8	442.675	447.503	439.519	439.571	462.558	436.59	443.659	446.775	441.431	438.526	444.977
-55	465.115	440.818	449.367	451.97	443.008	443.222	467.232	444.272	447.527	451.795	445.396	443.432	465.766	442.024	448.403	451.838	444.984	443.971	449.452
-54.75	468.556	445.295	454.125	457.399	447.385	446.376	470.85	445.642	451.506	455.956	449.092	447.743	469.479	446.727	453.365	455.295	448.916	448.825	453.474
-54.5	474.496	449.338	459.369	461.432	450.872	450.987	475.059	449.239	455.447	460.524	453.504	452.485	475.151	449.261	458.396	460.731	453.979	452.536	457.934
-54.25	477.265	453.884	462.467	465.326	455.876	455.379	479.86	453.725	460.51	464.749	457.293	457.206	479.583	454.111	462.248	464.841	458.199	456.629	462.175
-54	481.839	456.806	467.278	469.532	460.085	460.17	484.678	457.578	464.656	467.96	462.329	461.315	484.273	458.395	464.382	469.153	461.78	461.094	466.295
-53.75	486.066	460.677	471.069	473.779	463.558	464.978	487.89	462.815	469.202	474.012	466.587	465.591	488.99	461.754	470.804	472.842	466.043	465.504	470.676
-53.5	490.862	465.541	476.363	478.947	468.72	469.593	493.847	468.474	473.708	478.531	470.937	469.986	493.81	466.725	475.141	478.867	471.283	469.474	475.6
-53.25	495.14	471.623	480.519	484.121	473.809	474.133	497.081	472.412	477.531	482.737	477.002	474.371	496.844	471.386	480.268	483.884	475.647	474.224	480.152
-53	501.044	475.768	485.621	488.56	478.295	478.639	502.526	477.308	482.251	488.625	480.204	479.579	501.55	475.494	485.067	488.521	480.336	479.434	484.935
-52.75	505.379	480.687	489.877	493.562	482.455	483.277	507.406	482.14	487.268	492.538	484.713	483.783	507.731	480.503	490.108	492.96	484.559	484.773	489.651
-52.5	510.204	485.203	495.738	498.313	487.016	487.806	510.629	486.036	492.632	496.888	489.289	489.716	512.666	485.655	494.378	496.997	489.399	489.934	494.361
-52.25	514.343	490.754	501.115	502.761	493.2	493.477	517.176	490.811	497.912	501.104	495.339	494.669	515.244	490.175	499.029	501.525	494.962	493.716	499.295
-52	520.374	495.746	505.268	507.647	499.266	498.812	522.161	495.949	501.967	506.323	500.141	499.947	521.058	495.058	505.299	506.914	501.033	499.258	504.568
-51.75	523.96	499.303	509.897	513.05	502.997	503.854	527.148	501.747	508.105	511.086	504.132	503.194	525.842	499.628	508.309	511.922	505.591	503.517	509.071
-51.5	529.955	504.744	515.203	519.01	507.072	508.439	531.653	504.61	512.542	517.447	509.877	509.491	531.637	505.15	513.097	516.556	509.837	508.373	514.15
-51.25	535.159	508.886	519.614	523.883	512.481	512.929	536.714	510.039	517.545	521.388	514.194	515.699	536.468	509.992	518.912	521.884	513.762	514.564	519.117
-51	539.046	514.248	525.824	528.279	517.352	519.318	542.349	516.661	522.567	526.861	519.581	520.181	542.621	514.51	524.307	527.041	519.666	520.259	524.482
-50.75	545.932	520.387	530.872	533.158	522.633	524.643	547.288	520.822	527.054	531.278	525.375	524.683	547.028	519.476	530.121	533.073	526.289	523.822	529.663
-50.5	550.414	525.383	536.487	538.623	528.622	529.076	553.107	526.792	533.859	537.111	530.847	530.462	552.358	524.133	533.551	538.06	531.284	530.212	535.021
-50.25	556.962	530.919	541.48	543.712	535.581	535.306	558.811	531.703	539.413	542.486	536.789	535.322	558.894	531.684	541.091	542.08	536.209	534.362	540.711
-50	563.247	535.915	548.553	549.083	539.745	539.451	564.021	538.409	544.266	548.435	542.557	541.253	564.103	535.703	546.9	549.134	542.035	539.57	546.243
-49.75	567.484	540.711	552.22	555.144	545.19	545.487	569.911	542.224	550.338	553.534	547.392	546.447	569.639	540.869	551.755	554.641	546.914	547.257	551.509
-49.5	572.764	547.001	557.173	560.115	550.622	551.423	575.545	547.434	555.957	559.123	552.35	553.033	575.128	545.688	557.298	559.678	552.65	551.794	556.932
-49.25	577.577	551.377	563.688	567.023	555.167	556.686	580.027	552.22	560.491	565.273	557.133	558.554	580.639	553.025	561.353	566.186	557.969	557.241	562.313
-49	584.401	557.38	569.262	571.955	560.186	562.008	585.675	559.659	566.84	571.148	563.997	562.818	586.883	558.694	568.645	571.511	564.188	562.756	568.223
-48.75	589.809	563.706	575.547	578.221	568.619	568.051	592.9	564.886	572.711	577.038	570.366	569.045	592.42	563.958	574.134	577.078	569.741	569.052	574.294
-48.5	596.659	569.31	582.341	584.257	575.14	574.194	598.794	571.279	578.842	582.392	576.441	575.166	599.277	570.64	580.344	583.715	576.416	575.504	580.595
-48.25	602.891	575.025	588.16	590.237	579.242	579.19	605.566	576.85	585.273	589.614	581.854	580.055	604.38	576.228	587.912	588.478	582.404	580.786	586.341
-48	610.146	580.905	593.665	596.939	585.499	586.136	610.87	582.82	591.426	595.236	588.279	587.116	611.029	581.603	592.874	595.925	587.468	587.039	592.499
-47.75	615.836	588.093	599.511	604.422	592.234	592.889	616.862	588.494	597.728	602.18	594.853	593.378	615.956	587.833	598.543	602.881	593.886	593.978	598.864
-47.5	620.847	593.604	606.141	610.468	599.009	598.756	623.222	595.872	602.861	606.852	599.674	599.233	622.638	592.759	605.927	607.399	600.553	600.086	604.772
-47.25	627.819	600.164	611.493	615.913	603.733	604.753	630.479	600.034	610.71	613.308	606.477	605.833	629.637	598.496	611.96	614.121	607.387	606.702	611.057
-47	633.206	606.542	618.401	621.483	611.141	611.061	636.48	607.437	615.529	620.55	612.5	612.798	635.453	606.223	618.046	620.159	612.526	611.823	617.298
-46.75	640.842	612.108	625.394	628.129	618.536	618.459	643.135	613.815	622.837	625.959	619.949	618.328	644.257	613.442	623.907	626.656	619.894	618.869	624.14
-46.5	647.851	619.692	631.094	636.159	624.703	624.109	650.215	620.07	629.246	633.336	625.731	626.009	649.403	619.925	631.081	633.432	626.607	625.385	630.781
-46.25	655.438	626.333	638.372	641.557	632.057	630.881	658.057	626.671	635.842	639.18	633.588	632.359	656.544	625.335	638.06	640.54	632.815	631.45	637.504
-46	660.453	632.275	645.198	649.121	637.559	639.479	663.523	633.548	643.739	647.152	638.445	638.644	663.226	632.088	644.527	647.885	640.15	638.211	644.179
-45.75	668.781	639.058	651.887	656.189	644.517	644.688	669.967	640.808	649.518	653.841	645.826	646.063	669.661	639.703	651.255	654.769	647.237	645.655	651.079
-45.5	675.358	646.01	659.048	663.161	649.973	651.471	678.828	646.852	656.632	660.887	653.46	652.749	677.491	646.786	659.253	662.531	653.632	653.179	658.183
-45.25	682.516	652.144	666.165	670.123	659.103	659.598	684.886	654.473	663.236	668.678	660.718	659.878	683.338	651.978	665.081	669.105	660.096	659.704	665.045
-45	688.95	659.332	673.491	677.066	666.16	666.072	692.558	661.625	671.146	676.316	667.402	667.718	690.49	659.927	673.675	676.387	667.461	667.868	672.425
-44.75	696.741	667.27	680.723	684.821	673.703	673.682	698.889	668.046	678.073	683.964	675.017	675.699	699.36	667.278	679.706	684.666	675.382	675.474	679.916
-44.5	705.124	674.527	686.972	692.743	679.805	680.515	706.638	675.535	686.973	690.978	681.183	682.371	705.941	675.53	687.284	691.791	683.646	681.987	687.197
-44.25	711.207	681.92	695.042	698.567	687.294	688.684	713.391	682.388	693.602	698.533	689.88	689.445	712.813	682.579	695.771	698.614	691.105	689.324	694.453
-44	719.946	688.439	703.789	706.831	695.065	695.595	721.633	690.028	700.063	704.829	697.948	697.353	721.425	689.209	701.989	707.005	697.298	695.893	701.908
-43.75	727.616	696.345	710.193	714.557	702.753	702.989	729.669	697.952	708.842	713.643	704.435	705.535	729.029	698.458	711.29	714.745	705.958	705.091	709.95
-43.5	735.384	704.711	717.459	722.462	711.825	712.137	737.357	706.642	715.657	722.501	713.819	713.846	737.211	705.104	718.417	721.902	711.889	712.928	717.847
-43.25	742.657	712.711	726.089	730.561	718.819	718.666	745.893	713.644	724.87	730.225	720.939	721.58	744.474	712.704	726.052	730.612	721.776	720.073	725.686
-43	751.871	721.137	735.519	739.63	727.611	728.052	753.207	720.726	732.325	738.069	728.66	728.084	753.042	720.675	733.924	737.951	729.389	728.878	733.819
-42.75	758.338	728.946	742.357	747.634	736.875	735.927	761.251	729.598	740.287	746.237	735.832	736.942	761.151	729.501	741.341	746.921	737.832	736.441	741.856
-42.5	767.372	736.838	750.82	756.005	743.386	744.488	770.96	736.453	750.132	754.394	745.538	744.488	769.591	737.274	750.755	755.456	745.593	745.76	750.295
-42.25	774.891	745.077	759.128	765.615	751.649	752.98	778.136	746.527	756.965	763.418	754.88	753.243	778.224	744.94	759.477	763.699	755.078	752.677	758.7
-42	785.034	752.394	767.977	773.414	761.18	760.656	786.894	753.866	765.416	771.591	762.079	762.732	787.321	753.189	767.892	771.56	762.594	761.548	767.074
-41.75	793.213	761.239	776.901	782.609	770.432	768.79	795.487	762.406	773.477	780.643	770.717	770.11	794.839	761.319	776.889	780.794	771.43	770.834	775.674
-41.5	802.694	770.802	784.23	791.826	777.627	778.309	803.79	772.82	782.287	789.486	779.692	778.184	804.121	769.729	785.374	789.219	780.515	778.869	784.421
-41.25	810.566	779.181	794.125	799.593	787.304	786.892	815.151	779.61	791.13	798.395	788.998	788.729	812.946	779.801	794.782	798.494	790.07	788.31	793.56
-41	821.409	787.412	803.672	808.768	795.51	795.464	823.636	788.547	800.273	807.732	797.028	797.645	822.328	789.93	803.935	808.257	798.136	797.844	802.64
-40.75	829.562	798.268	812.449	818.471	805.576	805.232	832.786	799.066	810.652	816.854	806.936	805.576	831.972	796.189	812.483	817.65	807.993	805.032	811.819
-40.5	839.9	806.82	822.115	827.463	815.808	815.002	842.115	807.972	819.259	826.167	816.342	815.779	841.32	808.034	821.604	827.275	815.852	815.11	821.33
-40.25	848.862	815.195	831.327	837.109	824.773	824.287	850.769	816.52	829.614	835.326	825.782	825.684	850.087	816.583	831.848	836.4	827.198	825.382	830.708
-40	857.955	824.088	840.421	846.268	833.723	833.926	862.63	826.179	839.447	844.82	835.242	834.557	860.775	826.23	840.437	847.046	835.493	833.621	840.159
-39.75	867.893	833.546	849.255	856.749	842.985	842.689	870.444	834.703	848.994	855.166	844.891	843.571	871.319	834.934	850.74	856.18	844.604	843.176	849.547
-39.5	877.756	845.515	860.981	866.168	852.345	852.441	879.544	844.748	858.545	865.677	855.15	853.718	879.509	844.283	860.086	866.648	855.087	854.012	859.567
-39.25	887.783	853.803	871.349	876.548	863.146	862.934	890.275	856.121	869.063	875.33	864.334	863.968	889.683	854.411	870.215	876.013	865.58	863.958	869.695
-39	898.196	863.325	880.941	886.685	872.92	872.866	900.319	865.45	878.835	885.831	874.605	875.217	900.116	865.155	881.705	887.27	874.653	875.362	879.969
-38.75	908.808	875.238	890.307	898.517	883.497	883.565	910.874	876.009	888.65	895.635	885.522	885.306	911.071	875.778	891.248	896.717	886.697	884.264	890.428
-38.5	919.247	885.178	902.3	907.291	894.536	893.167	922.06	885.355	899.06	905.945	897.249	894.78	920.655	885.239	900.247	907.051	896.103	894.404	900.548
-38.25	929.57	895.912	910.837	917.276	904.489	902.917	932.135	896.025	910.596	917.118	906.768	905.23	932.381	895.743	911.891	918.202	906.769	904.424	911.016
-38	940.961	905.714	922.75	930.089	915.48	915.516	943.763	906.765	920.184	927.675	915.339	915.54	942.821	906.835	922.781	929.413	917.703	915.72	921.947
-37.75	951.069	917.767	933.896	941.22	926.136	925.654	954.917	916.724	932.886	939.735	927.396	927.691	953.728	916.592	934.119	940.22	929.157	927.387	933.127
-37.5	962.459	926.969	945.399	951.698	937.67	938.261	965.012	927.732	942.165	949.745	940.508	937.964	964.084	927.649	943.428	949.814	940.226	938.183	943.831
-37.25	973.9	939.236	955.452	962.967	948.944	947.902	975.668	939.64	953.314	961.6	950.244	949.034	976.159	939	956.212	961.703	951.527	949.249	955.097
-37	984.561	950.1	966.769	973.939	961.234	959.602	986.324	951.382	964.992	973.372	961.817	961.435	987.519	949.977	967.835	974.659	962.965	960.146	966.591
-36.75	996.154	961.816	978.715	987.667	972.912	969.634	998.53	962.426	977.459	985.769	973.449	971.839	998.675	963.025	979.707	986.155	975.638	972.184	978.431
-36.5	1009.32	973.653	990.604	998.406	984.236	983.035	1012.49	974.529	989.033	997.065	985.506	985.019	1010.81	973.13	990.372	996.974	986.551	985.188	990.329
-36.25	1021.14	985.527	1003.92	1009.38	995.608	994.908	1022.19	985.913	1000.56	1007.98	997.022	996.006	1023.15	986.175	1002.66	1008.92	998.379	996.277	1001.98
-36	1032.3	997.418	1014.04	1021.8	1007.63	1006.04	1036.18	997.083	1013.26	1020.13	1009.73	1006.95	1034.92	997.191	1014.54	1021.26	1010.42	1006.8	1013.76
-35.75	1044.4	1009.1	1027.91	1033.82	1020.75	1018.57	1047.79	1009.26	1024.76	1033.58	1021.72	1019.98	1047.63	1010.28	1028.18	1034.77	1023.21	1021.27	1026.5
-35.5	1057.3	1022.5	1039.59	1047.66	1033.19	1031.53	1059.83	1021.88	1037.04	1046.61	1034.36	1033.15	1059.77	1021.37	1038.87	1048.21	1035.1	1033.44	1038.97
-35.25	1069.26	1032.88	1052.22	1060.7	1044.12	1044.14	1072.32	1035.03	1049.54	1059.63	1046.27	1045.05	1072.24	1033.89	1051.7	1060.22	1047.34	1044.83	1051.19
-35	1082.49	1046.2	1065.23	1072.71	1058.12	1056.96	1085.07	1047.84	1062.47	1071.94	1060.43	1058.03	1086.1	1046.96	1064.83	1073.19	1059.73	1058.2	1064.25
-34.75	1096.23	1060.36	1078.39	1085.72	1070.16	1069.3	1098.12	1059.26	1075.13	1086.06	1072.62	1069.64	1097.12	1059.23	1077.88	1086.1	1074.04	1070.71	1077
-34.5	1110.15	1073.36	1091.34	1099.69	1084.64	1082.57	1111.91	1072.47	1089.33	1100.26	1084.98	1083.33	1112.13	1072.81	1090.94	1099.86	1086.35	1083.53	1090.54
-34.25	1123.07	1086.05	1104.41	1114.08	1098.35	1096.15	1124.07	1085.99	1102.6	1111.91	1099.03	1096.61	1123.99	1085.73	1104.68	1112.63	1098.62	1096.3	1103.57
-34	1135.86	1099.25	1117.55	1127.22	1112.33	1109.33	1137.85	1099.06	1116.75	1125.67	1113.19	1111.37	1137.33	1098.62	1119.24	1125.83	1113.91	1111.15	1117.31
-33.75	1149.73	1112.48	1130.93	1141.01	1124.92	1123.22	1152.65	1112.6	1129.2	1139.55	1126.9	1124.85	1151.92	1112.95	1131.89	1140.61	1127.03	1125.75	1131.01
-33.5	1163.33	1125.77	1145.59	1154.04	1139.32	1137.52	1166.47	1127.94	1143.95	1153.49	1139.08	1139.14	1165.56	1125.73	1144.72	1154.73	1141.46	1138.46	1144.79
-33.25	1177.63	1141.04	1159.33	1171.02	1153.11	1151.17	1179.94	1141.41	1158.02	1167.94	1153.57	1153.94	1180.37	1140.54	1159.03	1168.48	1154.84	1152.78	1159.12
-33	1192.63	1154.55	1174.72	1183.94	1166.46	1165.69	1194.98	1154.78	1173.51	1182.43	1169.4	1167.39	1194.55	1156.07	1175.11	1182.59	1168.98	1167.04	1173.6
-32.75	1207.57	1168.63	1188.91	1198.97	1183.27	1180.4	1209.02	1168.65	1186.95	1196.71	1183.52	1183.21	1208.99	1168.42	1189.79	1197.87	1184.78	1181.55	1188.18
-32.5	1222.06	1183.48	1203.53	1213.86	1198.1	1195.22	1224.44	1183.08	1201.83	1212.41	1198.96	1197.25	1223.89	1183.03	1204.24	1211.76	1200.87	1197.52	1203.09
-32.25	1237.29	1198.13	1218.89	1228.63	1212.21	1211.02	1239.62	1198.19	1216.99	1226.97	1212.64	1212.15	1239.22	1197.31	1219.37	1227.94	1213.77	1212.34	1217.93
-32	1251.02	1213.56	1233.26	1244.65	1226.94	1226.6	1254.77	1213.47	1231.63	1243.18	1227.75	1226.89	1254.65	1213.42	1233.76	1243.13	1228.58	1226.63	1232.99
-31.75	1267.98	1227.51	1250.09	1259.54	1242.45	1240.96	1269.93	1227.49	1247.34	1258.42	1244.44	1243.24	1270.54	1226.2	1250.21	1258.77	1245.27	1242.98	1248.52
-31.5	1284.47	1243.19	1265.29	1275.22	1259.54	1257.33	1286.15	1244.58	1263.5	1274.08	1260.2	1258.81	1286.06	1242.8	1264.56	1273.36	1261.11	1258.03	1264.35
-31.25	1299.71	1259.75	1280.84	1292.22	1273.78	1272.4	1303.15	1259.98	1278.45	1289.73	1275.23	1275.35	1302.05	1259.38	1281.34	1291.19	1277.73	1274.1	1280.36
-31	1315.93	1275.38	1297.3	1307.92	1290.07	1288.41	1318.04	1275.82	1294.97	1307.11	1290.4	1290.16	1317.83	1273.65	1297.2	1307.49	1292.49	1290.55	1296.15
-30.75	1332.6	1291.51	1313.89	1323.49	1306.48	1304.54	1333.76	1291.75	1311.88	1323.49	1307.77	1307.07	1334.68	1289.93	1315.3	1324.12	1309.15	1307.49	1312.72
-30.5	1347.69	1307.36	1329.55	1341.88	1322.98	1321.85	1350.56	1308.26	1328.6	1339.21	1324.47	1323.89	1350.88	1307.79	1330.69	1341.49	1325.38	1323.17	1329.21
-30.25	1365.61	1323.88	1347.22	1357.22	1340.14	1338.28	1368.49	1324.53	1345.24	1357.11	1341.5	1340.51	1367.31	1324.14	1347.41	1358.33	1341.53	1340.75	1346.07
-30	1384.16	1340.95	1364.18	1375.12	1357.54	1356.75	1384.74	1340.32	1361.85	1375.26	1358.71	1358.49	1384.84	1340.76	1364.67	1375.98	1360.25	1357.11	1363.43
-29.75	1399.9	1357.87	1381.06	1394.49	1373.93	1374.03	1401.8	1358.33	1380.23	1392.65	1375.34	1375.27	1402.21	1357.32	1381.22	1392.8	1377.44	1374.87	1380.6
-29.5	1417.85	1375.52	1400.16	1411.36	1391.12	1391.22	1419.82	1376.18	1397.33	1409.69	1392.06	1392.68	1419.52	1374.03	1399.84	1410.22	1393.83	1393.22	1398.09
-29.25	1435.15	1392.12	1417.57	1428.3	1411.63	1409.77	1437.72	1392.81	1415.59	1426.93	1410.88	1410.75	1437.27	1392.21	1418.01	1428.2	1412.06	1411.09	1416
-29	1452.98	1411.09	1433.65	1447.2	1429.14	1427.14	1455.11	1410.12	1433.45	1445.8	1430.17	1429.22	1455.18	1409.86	1434.7	1445.66	1430.18	1429.02	1433.87
-28.75	1471.27	1427.26	1452.92	1465.56	1447.11	1446.21	1474.08	1427.15	1451.88	1463.66	1447.82	1447.17	1474.57	1427.74	1453.9	1464.56	1447.58	1446.54	1452.05
-28.5	1489.6	1446.68	1472.38	1484.64	1463.93	1464.72	1492.56	1447.53	1469.39	1482.79	1465.47	1465.77	1492.11	1446.15	1473.27	1483.47	1467.2	1465.15	1470.71
-28.25	1508.33	1464.79	1490.54	1502.81	1483.95	1483.49	1511.47	1465.24	1489.7	1501.24	1486.19	1484.36	1510.78	1464.23	1492.52	1503.1	1486.22	1484.79	1489.65
-28	1527.69	1483.22	1510.6	1522.62	1501.74	1501.73	1529.79	1483.66	1508.24	1520.88	1504.81	1503.39	1529.93	1482.83	1511.98	1522.17	1505.55	1504.32	1508.62
-27.75	1546.96	1503.85	1530.08	1542.36	1522.67	1522.47	1549.75	1502.48	1527.5	1541.24	1523.2	1523.34	1549.7	1502.64	1529.76	1542.15	1523.33	1522.92	1528.13
-27.5	1568.68	1521.36	1548.7	1561.55	1541.5	1541.01	1569.41	1522.21	1547.26	1559.85	1542.5	1542.35	1570.06	1521.2	1549.81	1560.61	1543.84	1542.15	1547.45
-27.25	1587.29	1541.81	1569.73	1582.33	1560.66	1561.39	1589.14	1541.67	1566.16	1579.91	1561.95	1561.25	1589.81	1539.59	1569.11	1582.29	1562.42	1562.16	1567.15
-27	1607.29	1561.52	1589.11	1601.99	1581.85	1581.5	1609.15	1560.9	1587.36	1600.46	1583.06	1582.68	1608.3	1561.12	1588.87	1600.97	1583.52	1582.3	1587.33
-26.75	1626.97	1582.09	1608.81	1622.62	1601.99	1600.7	1629.53	1581.45	1607.07	1622.13	1602.19	1602.07	1629.03	1580.72	1610.5	1623.32	1603.97	1603.85	1607.72
-26.5	1646.79	1601.52	1629.44	1643.9	1623.12	1621.93	1649.93	1600.25	1628.74	1642.63	1624.02	1623.73	1648.87	1600.64	1630.09	1644.69	1626.62	1624.32	1628.4
-26.25	1668.83	1621.45	1650.54	1664.32	1642.96	1643.12	1670.32	1621.89	1649.03	1664.29	1644.27	1645.19	1671.29	1621.51	1650.83	1665.52	1645.43	1645.78	1649.25
-26	1689.25	1643.82	1672.59	1686.97	1663.67	1664.34	1693.48	1642.58	1671.04	1684.91	1665.88	1665.86	1692.27	1642.57	1673.84	1686.34	1666.93	1666.34	1670.71
-25.75	1711.4	1663.75	1694.04	1708.84	1685.89	1687.24	1713.98	1664.5	1692.81	1707.34	1686.93	1687.13	1713.24	1664.21	1695.18	1707.95	1688.1	1687.85	1692.24
-25.5	1733.42	1685.92	1715.1	1731.07	1708.55	1707.16	1736.16	1685.34	1714.41	1728.4	1710.19	1709.61	1736.47	1684.49	1716.21	1730.81	1710.41	1708.86	1714.03
-25.25	1756.08	1705.94	1737.59	1752.2	1729.42	1729.24	1757.12	1705.26	1735.51	1751.1	1730.61	1731.3	1757.49	1706.01	1738.39	1752.35	1731.91	1732.24	1735.54
-25	1776.61	1729.05	1761.31	1774.38	1752.09	1750.91	1780.54	1727.92	1757.79	1774.77	1752.18	1753.92	1780.29	1728.57	1761	1773.94	1754.32	1753.67	1757.96
-24.75	1800.64	1751.67	1782.6	1799.29	1774.14	1774.37	1801.53	1750.52	1780.99	1797.46	1775.91	1776.13	1801.68	1749.96	1784.93	1797.41	1776.96	1775.63	1780.66
-24.5	1823.51	1773.12	1806.56	1821.23	1797.4	1797.53	1825.34	1772.61	1804.59	1819.17	1798.68	1798.86	1825.38	1772.54	1807.34	1820.74	1800.19	1799.18	1803.55
-24.25	1846.87	1794.69	1829.84	1843.67	1820.19	1818.6	1847.91	1794.93	1827.44	1843.4	1822.05	1821.9	1848.7	1795.38	1830.78	1844.93	1823.25	1823.87	1826.58
-24	1869.61	1818.17	1851.89	1868.33	1843.52	1843.28	1871.7	1818.28	1849.93	1866.7	1844.6	1844.71	1871.97	1817.93	1853.22	1867.35	1846.09	1846.13	1849.63
-23.75	1892.61	1840.81	1875.68	1892.97	1867.34	1866.81	1895.63	1842.5	1875.21	1891.11	1868.06	1869.29	1894.99	1842.33	1877.34	1892.29	1870.5	1869.76	1873.62
-23.5	1917.02	1866.21	1901.06	1917.26	1891.96	1891.61	1919.1	1866.41	1898.99	1915.24	1893.44	1894.48	1919.83	1866.89	1901.33	1916.29	1892.43	1894.24	1897.99
-23.25	1941.02	1889.36	1924.65	1941.73	1915.5	1915.75	1942.27	1889.06	1921.55	1939.45	1917.42	1917.86	1943.28	1890.01	1924.72	1940.72	1918.32	1917.91	1921.7
-23	1966.2	1914.11	1948.36	1965.74	1940.26	1940.79	1967.22	1913.99	1946.56	1963.96	1941.75	1941.47	1968.39	1914.13	1949.36	1964.83	1942.12	1944.04	1946.29
-22.75	1991.87	1939.28	1971.75	1989.86	1965.21	1965.17	1993.2	1938.68	1972.08	1989.65	1965.51	1965.9	1992.87	1938.24	1974.47	1991.53	1967.3	1967.27	1971.1
-22.5	2015.78	1963.65	1999.87	2015.57	1988.99	1990.12	2017.78	1962.72	1997.62	2014.86	1992	1992.02	2018.3	1964.75	2000.38	2016.68	1992.46	1992.86	1996.47
-22.25	2040.97	1988.55	2025.26	2041.63	2014.96	2015.51	2042.74	1987.24	2022.73	2040.91	2017.27	2017.94	2043.17	1987.69	2025.9	2040.9	2017.76	2018.12	2021.63
-22	2066.26	2012.25	2050.69	2066.92	2041.86	2042.18	2068.34	2011.99	2048.48	2065.48	2042.18	2042.2	2068.13	2012.93	2051.94	2067.1	2044.07	2043.31	2047.02
-21.75	2092.4	2038.35	2076.06	2093.02	2066.43	2066.29	2094.34	2038.83	2074.83	2092.72	2066.77	2067.37	2095.04	2036.99	2078	2093.86	2067.78	2069.12	2072.68
-21.5	2117.18	2063.71	2103.02	2119.43	2091.59	2093.24	2119.6	2065.15	2100.72	2120.17	2093.32	2093.62	2121.23	2064.17	2104.7	2120.58	2094.09	2095.16	2098.93
-21.25	2145.52	2090.96	2128.27	2146.68	2120.24	2119.39	2146.96	2090.25	2127.91	2145.18	2120.55	2120.85	2147.61	2091	2130.37	2146.99	2121.12	2121.78	2125.65
-21	2172.17	2117.31	2156.17	2173.45	2146.12	2145.82	2172.89	2118.57	2152.94	2172.96	2147.94	2147.86	2173.82	2114.74	2156.93	2173.18	2147.96	2147.14	2152.11
-20.75	2198.01	2144.14	2181.57	2201.58	2172.54	2171.5	2200.65	2143.75	2181.27	2201.23	2173.41	2173.85	2200.82	2144.55	2183.85	2201.58	2175.51	2173.85	2179.09
-20.5	2224.16	2169.41	2210.15	2228.43	2201.36	2199.39	2227.13	2170.97	2209.57	2227.5	2199.68	2201.76	2227.85	2170.01	2212.41	2229.23	2200.36	2202.36	2206.21
-20.25	2252.8	2197.96	2237.62	2256.83	2227.15	2228.21	2253.9	2197.64	2236.07	2255.26	2228.45	2228.53	2254.2	2197.01	2239.28	2256.83	2229.61	2230.21	2233.75
-20	2279.83	2224.66	2265.31	2284.49	2255.05	2254.95	2281.93	2225.86	2263.43	2283.32	2256.65	2257.25	2282.15	2226.42	2266.73	2283.56	2256.82	2256.82	2261.4
-19.75	2308.86	2252.85	2292.74	2312.67	2284.07	2281.66	2310.35	2253.56	2291.87	2311.37	2284.12	2284.45	2311.13	2252.15	2293.53	2312.73	2286.21	2285.33	2289.43
-19.5	2337.26	2280.11	2320.57	2341.89	2310.6	2310.26	2338.53	2279.83	2319.83	2341.27	2312.56	2311.44	2338.52	2278.92	2322.51	2341.08	2313.16	2313.26	2317.31
-19.25	2365	2309.01	2350.16	2370	2339.27	2339.56	2366.76	2307.95	2348.7	2368.35	2340.54	2340.49	2365.92	2308.67	2350.43	2368.6	2342.76	2341.11	2345.74
-19	2394.09	2336.17	2379.08	2399.04	2368.2	2367.5	2396.68	2337.42	2377.24	2397.05	2368.85	2370.24	2395.76	2337.75	2380.61	2398.49	2369.83	2368.62	2374.59
-18.75	2423.01	2364.03	2407.61	2427.74	2397.63	2396.59	2424.09	2365.97	2405.13	2427.15	2399.59	2398.59	2424.76	2364.74	2409.38	2428.13	2399.14	2397.92	2403.4
-18.5	2451.14	2394.54	2435.82	2457.27	2427.56	2424.59	2454.16	2393.77	2435.46	2455.54	2427.07	2426.62	2453.88	2394.66	2438.85	2457.02	2429.04	2427.4	2432.47
-18.25	2481.81	2423.76	2466.24	2487.33	2455.13	2454.49	2482.9	2422.59	2464.73	2485.43	2456.71	2455.43	2482.75	2422.29	2467.39	2486.09	2458.15	2456.35	2461.64
-18	2510.46	2452.19	2495.17	2516.1	2484.63	2481.63	2511.77	2452	2494.51	2515.16	2484.83	2484.17	2512.69	2451.15	2497.16	2516.67	2488.39	2486.1	2490.82
-17.75	2540.52	2481.82	2525.61	2546.12	2515	2512.19	2541.6	2482.21	2523.8	2545.61	2515.52	2515.47	2542.77	2481.58	2526.02	2547.3	2517.81	2515.61	2520.92
-17.5	2571.4	2511.04	2554.69	2577.36	2544.93	2542.8	2571.82	2512.29	2552.91	2575.53	2546.56	2543.22	2572	2511.32	2556.66	2577.54	2546.85	2545.88	2550.82
-17.25	2599.4	2541.1	2584.69	2606.9	2575.72	2572.21	2601.75	2542.95	2584.36	2605.82	2575.27	2574.74	2602.1	2540.56	2585.82	2607.7	2576.8	2575.46	2580.74
-17	2629.85	2571.09	2614.66	2637.58	2604.68	2602.41	2631.9	2571.97	2612.59	2635.81	2606.81	2604.81	2631.74	2570.44	2616.2	2637.49	2608.56	2604.03	2610.7
-16.75	2661.48	2601.21	2645.01	2668.52	2634.31	2633.78	2661.74	2602.5	2644	2667.01	2635.76	2634.95	2662.13	2601.53	2647.26	2669.19	2637.5	2634.2	2641.22
-16.5	2690.44	2632.88	2677.2	2698.56	2665.57	2663.43	2691.8	2630.4	2675.11	2696.59	2666.73	2665.31	2693.1	2630.7	2677.37	2698.63	2668.1	2666.53	2671.58
-16.25	2721.91	2661.85	2707.36	2728.92	2695.95	2693.94	2722.79	2661.73	2706	2728	2697.34	2695.79	2722.05	2661.16	2707.49	2729.44	2698.68	2696.66	2702.06
-16	2752.01	2692.38	2737.66	2759.37	2727.65	2724.05	2753.2	2692	2735.68	2758	2728.22	2725.44	2753.85	2691.33	2739.07	2761.74	2730.07	2726.98	2732.71
-15.75	2782.5	2722.54	2769.55	2790.2	2757.51	2755.5	2784.08	2721.98	2768.21	2789.2	2758.61	2756.32	2785.25	2721.75	2769.66	2791.34	2760.48	2757.56	2763.46
-15.5	2814.1	2751.61	2800.65	2822.91	2789.26	2786.97	2814.27	2752.39	2798.19	2821.89	2789.21	2788.03	2815.46	2752.36	2801.5	2822.75	2790.69	2788.46	2794.48
-15.25	2845.17	2784	2831.23	2853.33	2819.56	2817.1	2845.4	2783.54	2830.21	2851.9	2820.12	2819.17	2844.83	2784.01	2831.99	2851.95	2821.54	2819.7	2825.26
-15	2874.95	2813.59	2861.22	2884.96	2849.21	2847.33	2876.54	2814.76	2860.5	2883.14	2852.42	2849.84	2876.88	2813.86	2863.42	2884.29	2853.51	2849.75	2856.12
-14.75	2906.47	2844.24	2892.7	2916.01	2880.68	2878.48	2907.28	2845.73	2891.3	2914.23	2883.03	2880.43	2907.27	2845.15	2893.58	2917.34	2884.63	2881.23	2887.21
-14.5	2937.8	2875.92	2924.58	2946.36	2912.54	2910.37	2938.46	2875.84	2923.31	2946.51	2914.06	2911.54	2938.75	2875.62	2925.9	2946.98	2915	2913	2918.47
-14.25	2967.88	2906.85	2955.03	2978.53	2942.57	2942.54	2970.29	2907.25	2953.02	2976.46	2943.9	2943.26	2969.97	2905.96	2956.48	2977.63	2945.62	2944.08	2949.29
-14	2999.12	2936.98	2986.86	3009.43	2974.81	2973.71	3002.13	2938.26	2985.18	3007.56	2975.42	2974.18	3001.21	2936.79	2987.39	3010.16	2976.96	2975.77	2980.66
-13.75	3030.46	2966.91	3017.23	3040.68	3005.09	3004.77	3031.42	2969.07	3015.73	3040.33	3006.25	3004.9	3031.75	2968.21	3019.44	3041.04	3008.38	3005.86	3011.53
-13.5	3063.76	2997.77	3049.14	3071.57	3036.79	3034.7	3063.14	2999.15	3048.02	3069.68	3037.25	3036.55	3062.76	2998.56	3049.79	3071.65	3039.6	3038.06	3042.66
-13.25	3092.56	3028.74	3079.22	3102.21	3066.31	3065.77	3094.36	3028.98	3078.08	3101.09	3069.09	3068.11	3094.11	3029.14	3081.15	3102.32	3070.34	3068.01	3073.31
-13	3123.95	3058.21	3110.48	3132.97	3099.31	3096.6	3124.23	3058.95	3109.36	3131.67	3098.83	3098.38	3124.94	3059.63	3111.48	3132.73	3101.19	3099.33	3104.01
-12.75	3154.5	3089.97	3141.07	3164.02	3129.43	3127.37	3155.59	3090.18	3139.55	3162.41	3129.02	3130.48	3156.46	3089.26	3142.26	3165.17	3132.67	3129.92	3134.96
-12.5	3185.51	3119.49	3172.83	3194.79	3159.95	3157.12	3186.35	3120.24	3169.85	3193.99	3160.53	3159.85	3187.17	3120.81	3173.75	3194.88	3161.78	3160.62	3165.53
-12.25	3217.55	3149.44	3203.53	3225.49	3189.23	3190.05	3216.65	3150.1	3200.96	3223.47	3190.95	3190.57	3217.41	3149.76	3204.53	3225.88	3191.82	3190.65	3196
-12	3246.67	3180.78	3232.2	3255.16	3219.88	3217.93	3246.97	3181.18	3230.95	3255.3	3221.13	3219.05	3248.65	3179.07	3233.65	3256.19	3221.73	3221.33	3225.99
-11.75	3278.24	3210.82	3263.33	3285.01	3250.07	3248.48	3279.2	3210.81	3261.29	3284.57	3251.62	3250.89	3278.34	3210.25	3263.4	3286.94	3254.49	3251.88	3256.65
-11.5	3306.96	3248.29	3292.56	3315.73	3281.1	3279.05	3307	3247.29	3289.19	3314.59	3283.35	3280.8	3306.6	3244.31	3292.57	3316.34	3285.23	3282.36	3287.41
-11.25	3336.96	3268.16	3323	3345.2	3310.9	3310.22	3337.7	3269.02	3321.16	3344.52	3310.72	3311.83	3338.59	3268.85	3324.32	3345.85	3314.21	3313.27	3316.36
-11	3366.88	3299.38	3351.7	3373.18	3338.48	3338.81	3367.63	3299.06	3349.73	3373.67	3340.69	3341.78	3367.34	3298.24	3353.12	3374.13	3341.89	3343.01	3345.48
-10.75	3393.45	3325.78	3381.17	3404.3	3368.8	3369.66	3396.73	3324.68	3379.06	3402.44	3369.93	3371.25	3396.05	3326.61	3382.04	3404.44	3371.42	3373.62	3374.52
-10.5	3425.9	3356.09	3410.01	3433.55	3396.8	3398.07	3425.7	3356.29	3408.23	3431.27	3398.3	3399.81	3426.13	3356.65	3410.72	3432.79	3400.29	3400.89	3403.75
-10.25	3452.9	3384.12	3438.44	3460.77	3426.21	3427.1	3453.31	3384.46	3436.79	3459.37	3427.87	3427.82	3454.43	3384.48	3439.74	3461.37	3429.87	3429.72	3432.15
-10	3482.02	3412.62	3466.4	3489.31	3454.31	3455.49	3482.83	3411.63	3465.05	3487.34	3454.68	3456.3	3483.09	3412.62	3467.94	3489.2	3458.26	3459.15	3460.46
-9.75	3510.74	3440.23	3494.52	3516.78	3483.72	3484.12	3510.44	3440.18	3492.33	3515.85	3482.57	3485.49	3511.24	3440	3496	3517.56	3485.51	3485.41	3488.48
-9.5	3538.03	3466.48	3522.31	3543.78	3509.34	3511.87	3538.29	3466.5	3519.94	3543.94	3510.92	3513.13	3538.48	3466.08	3522.55	3544.31	3511.26	3513.75	3515.61
-9.25	3563.99	3492.39	3548.58	3571.39	3537.5	3538.6	3564.79	3494.74	3546.55	3569.94	3538.6	3539.28	3565.68	3493.31	3548.98	3571.6	3540.52	3539.97	3542.58
-9	3589.83	3519.25	3575.02	3597.79	3564.09	3563.26	3590.91	3518.9	3572.97	3596.74	3564.46	3566.6	3591.68	3520.05	3575.79	3597.56	3566.83	3568.1	3568.88
-8.75	3616.51	3545.19	3601.11	3624.46	3589.02	3590.89	3617.21	3545.94	3598.36	3622.72	3589.83	3593.11	3618.03	3545.63	3601.33	3624.21	3591.9	3594.35	3594.99
-8.5	3642.83	3572.45	3625.03	3648.3	3614.1	3616.81	3644.1	3571.45	3623.68	3646.45	3616.63	3618.03	3643.53	3571.67	3626.97	3648.4	3617.64	3620.53	3620.48
-8.25	3669.23	3595.18	3650.53	3672.77	3640.1	3642.06	3668.14	3595.29	3647.47	3671.73	3640.03	3644.68	3669.46	3596.19	3650.97	3674.09	3641.77	3645.49	3645.29
-8	3692.78	3620.89	3674.53	3697.97	3665.21	3666.7	3694.31	3621.62	3672.31	3696.16	3664.54	3669.17	3693.54	3621.41	3675.31	3698.11	3667.97	3670.56	3670.17
-7.75	3716.1	3644.18	3698.09	3721.85	3689.07	3690.78	3716.87	3644.81	3697.11	3720.42	3689.84	3692.52	3716.94	3645.75	3700.49	3721.48	3691.94	3693.48	3693.99
-7.5	3739.25	3666.05	3722.71	3744.7	3711.14	3714.82	3739.79	3666.54	3719.79	3742.33	3712.12	3716.1	3739.28	3665.88	3723.73	3744.68	3714.32	3717.07	3716.68
-7.25	3762.45	3690.27	3743.87	3765.35	3733.16	3737.59	3762.82	3690.54	3741.66	3764.28	3734.18	3740.15	3763.28	3690.69	3745.25	3764.89	3737.39	3739.94	3739.32
-7	3783.07	3712.24	3765.75	3787.53	3756.84	3761.28	3782.49	3713.49	3762.63	3785.58	3755.66	3762.53	3784.8	3713.96	3767.59	3787.95	3757.89	3764.06	3761.41
-6.75	3806.07	3733.11	3786.41	3807.57	3777.1	3781.95	3806.38	3731.73	3784.18	3807.57	3777.77	3783.69	3807.77	3731.92	3788.25	3808.77	3780.31	3784.96	3782.53
-6.5	3827.76	3752.78	3806.78	3827.51	3799.08	3803.24	3828.45	3753.51	3804.69	3828.11	3798.42	3805.09	3829.12	3754.35	3808.27	3829.12	3801.02	3805.44	3803.49
-6.25	3846.49	3774.29	3827.41	3848.04	3817.71	3821.75	3847.34	3774.24	3825.45	3847.09	3819.73	3825.03	3847.57	3774.37	3828.23	3848.94	3822.27	3825.37	3823.41
-6	3863.39	3791.82	3848.13	3867.45	3836.44	3841.76	3865.18	3793.33	3846.09	3865.41	3836.87	3845.07	3866.31	3792.19	3848.77	3866.95	3840.12	3847.01	3842.35
-5.75	3883.41	3812.14	3863.31	3884.5	3855.46	3860.9	3883.13	3812.29	3861.52	3883.08	3855.8	3861.44	3884.85	3811.9	3865.1	3883.9	3858.46	3863.99	3860.29
-5.5	3901.79	3827.27	3881.4	3902.3	3874.36	3878.44	3901.64	3827.78	3878.28	3899.7	3875.18	3879.49	3902.86	3828.28	3882.54	3901.01	3875.88	3882.07	3877.79
-5.25	3917.78	3845.13	3897.55	3917.18	3889.28	3894.5	3918.93	3845.13	3895.06	3915.31	3889.85	3896.77	3918.72	3846.04	3899.74	3916.43	3891.95	3898.96	3894.13
-5	3932.61	3860.52	3910.26	3929.51	3905.43	3911.56	3935.2	3859.93	3909.32	3928.36	3905.4	3913.31	3935.74	3861.6	3911.42	3929.38	3907.28	3913.76	3908.92
-4.75	3947.24	3874.33	3923.63	3943.1	3918.51	3925.02	3948.95	3875.11	3922.26	3941.48	3919.93	3925.75	3949.43	3873.6	3924.48	3943.84	3921.05	3927.53	3922.51
-4.5	3960.82	3887.37	3937.79	3957.6	3932.86	3937.34	3960.93	3887.41	3936.99	3954.94	3932.82	3939.45	3961.85	3887.71	3939.61	3958.13	3934.31	3940.8	3936.04
-4.25	3973.09	3899.56	3949.07	3968.16	3942.84	3950.51	3973.04	3899.71	3947.66	3966.4	3944.33	3952.27	3975.1	3898.63	3950.86	3968.81	3946.91	3953.61	3947.81
-4	3983.98	3908.93	3958.12	3976.13	3954.97	3959.41	3984.84	3909.34	3959.15	3975.89	3955.81	3961.17	3985.78	3908.38	3961.01	3976.62	3957.22	3962.5	3957.74
-3.75	3994.49	3918.01	3967.14	3986.55	3963.05	3969.97	3995.62	3918.79	3965.78	3984.78	3962.76	3970.91	3995.8	3918.47	3970.23	3987.14	3965.25	3971.8	3967.03
-3.5	4002.37	3927.62	3976.54	3994.34	3971.93	3976.87	4003.52	3927.17	3974.1	3993.25	3972.42	3977.48	4005.28	3927.85	3977.5	3995.62	3973.89	3979.33	3975.39
-3.25	4010.54	3934.46	3984.99	3999.97	3977.61	3983.98	4010.75	3936.98	3981.72	3999.54	3978.88	3985.56	4011.78	3935.82	3985.2	4000.79	3981.12	3986.58	3982.57
-3	4017.09	3941.24	3988.23	4003.27	3983.71	3988.57	4017.55	3940.15	3985.89	4003.2	3984.97	3991.34	4019.02	3940.9	3989.09	4005.29	3987.61	3991.5	3987.7
-2.75	4021.34	3945.77	3989.92	4007.72	3989.07	3994.42	4021.95	3945.56	3989.12	4007.19	3989.7	3996.11	4022.01	3945.86	3991.96	4010.14	3992.14	3996.27	3992.01
-2.5	4024.4	3947.5	3993.65	4010.46	3992.03	3996.62	4025.46	3948.96	3991.92	4010.07	3992.04	3998.46	4024.63	3948.6	3995.21	4013.09	3994.33	3999.7	3994.84
-2.25	4026.8	3949.56	3996.19	4012.49	3993.84	3999.59	4026.75	3949.86	3994.66	4011.19	3994.11	4001.57	4028.36	3949.21	3997.66	4011.98	3995.66	4003.01	3996.8
-2	4028.88	3952	3997.15	4013.1	3996.13	4001.32	4029.24	3951.96	3995.04	4010.93	3996.29	4003.07	4030.34	3951.39	3998.01	4012.78	3997.72	4003.12	3998.25
-1.75	4027.94	3951.16	3996.38	4011.59	3995.64	4000.02	4029	3951.17	3994.39	4009.9	3996.59	3999.85	4029.81	3951.27	3996.66	4012.24	3997.37	4001.07	3997.34
-1.5	4025.8	3948.39	3993.44	4007.59	3993.01	3998.18	4027.27	3948.74	3991.37	4006.82	3993.53	3998.52	4027.52	3949.08	3994.77	4008.24	3995.56	4000.28	3994.89
-1.25	4023.84	3948.54	3990.45	4005.05	3991.42	3995.08	4025.28	3947.18	3986.79	4004.08	3990.76	3995.52	4025.81	3947.81	3990.75	4004.97	3992.01	3996.92	3992.35
-1	4022.34	3943.3	3985.15	4001.22	3988.89	3991.15	4023.94	3944.24	3982.57	4000.68	3988.04	3992.5	4022.65	3944.43	3987.49	4002.04	3988.86	3994.17	3989.09
-0.75	4017.72	3939.75	3982.14	3995.18	3982.75	3985.94	4017.4	3939.13	3977.78	3993.35	3984.48	3987.8	4020.12	3938.83	3982.8	3994.7	3984.96	3987.6	3984.02
-0.5	4012.13	3933.02	3974.46	3987.03	3977.07	3981.37	4011.83	3932.41	3971.76	3987.43	3976.88	3982.15	4013.12	3932.68	3974.91	3987.41	3978.48	3984.48	3977.7
-0.25	4005.67	3927.78	3967.74	3982.75	3970.37	3975.19	4006.37	3929.23	3965.45	3980.09	3970.79	3975.79	4006.54	3928.86	3969.25	3981.75	3973.77	3976.68	3971.89
0	3998.74	3920.92	3962.07	3974.71	3963.61	3969.44	3999.07	3922.82	3959.73	3971.26	3963.5	3971.48	3999.48	3920.88	3963.47	3975.4	3965.24	3972.55	3965.24
0.25	3991.42	3913.6	3954.75	3964.79	3954.21	3961.67	3992.81	3913.68	3953.41	3964.25	3955.3	3963.42	3992.4	3914.49	3956.34	3965.01	3956.93	3963.1	3957.31
0.5	3981.43	3905.63	3946.96	3954.88	3945.81	3953.12	3982.58	3905.84	3944.37	3953.78	3945.19	3955.11	3982.12	3905.4	3947.19	3955.33	3947.08	3955.47	3948.18
0.75	3972.43	3897.88	3936.82	3948.28	3937.64	3945.21	3973.81	3896.82	3935.83	3947.85	3935.74	3944.9	3974.17	3897.58	3936.6	3949.53	3939.14	3945.48	3939.76
1	3964.65	3889.17	3928.67	3937.35	3927.53	3934.8	3964.54	3889.01	3925.87	3935.77	3927.74	3935.76	3965.46	3887.89	3928.39	3937.61	3929.13	3937.41	3930.38
1.25	3954.84	3879.66	3919.8	3926.14	3916.93	3925.65	3956.88	3879.82	3917.57	3924.48	3917.95	3928.82	3957.31	3880.43	3921.61	3926.94	3919.52	3928.45	3921.27
1.5	3946.1	3870.34	3912.17	3917.82	3906.54	3917.66	3947.21	3872.24	3910.01	3916.29	3908.02	3918.83	3948.55	3871.66	3911.8	3917.5	3909.06	3919.16	3912.27
1.75	3936.3	3862.85	3901.03	3907.02	3897.42	3908.76	3937.59	3863.85	3900.32	3907	3897.22	3910.72	3938.93	3863.19	3901.01	3907.8	3900.69	3910.96	3902.93
2	3928.36	3854.48	3893.04	3897.24	3887.1	3900.94	3928.95	3857.83	3891.42	3896.71	3889.06	3903.7	3930.79	3857.14	3895.36	3896.58	3890.29	3904.41	3894.63
2.25	3920.03	3848.46	3884.55	3887.25	3880.14	3893.08	3920.93	3850.71	3885	3886.47	3881.24	3895.6	3922.23	3849.64	3885.25	3889.11	3881.15	3896.51	3886.52
2.5	3909.52	3842.32	3878.18	3877.41	3870.46	3883.85	3910.69	3843.64	3878.46	3878.5	3872.27	3886.69	3912.64	3843.39	3881.88	3879.04	3874.45	3888.37	3878.43
2.75	3901.47	3834.05	3871.09	3868.31	3862.74	3876.8	3903.56	3837.52	3871.93	3868.17	3866.37	3881.02	3904.25	3836.84	3874.53	3871.54	3866.09	3881.61	3870.99
3	3894.89	3830.24	3864	3862.01	3853.08	3873.01	3898.71	3833.72	3865.9	3862.66	3858.54	3875.54	3899.5	3833.95	3867.78	3862.77	3858.16	3878.02	3865.14
3.25	3891.03	3827.39	3859.44	3852.14	3847.06	3867.02	3894.18	3828.76	3858.51	3854.06	3850.2	3870.61	3895.79	3830.1	3862.68	3854.68	3850.96	3871.31	3859.22
3.5	3884.97	3820.92	3852.65	3844.44	3841.01	3861.4	3889.13	3823.48	3853.86	3846.34	3843.29	3866.13	3890.62	3824.98	3856.46	3849.13	3844.91	3866.97	3853.37
3.75	3878.94	3814.24	3844.95	3837.38	3833.56	3858.45	3883.22	3820.73	3847.86	3840.54	3839.06	3863.77	3885.7	3820.2	3850.17	3841.4	3840.22	3865.79	3848.12
4	3874.86	3812.66	3839.6	3831.17	3828.35	3858.92	3880.22	3818.97	3841.33	3834.61	3835.62	3864.18	3884	3816.64	3843.55	3837.62	3836.34	3865.54	3844.68
4.25	3875.42	3810.36	3832.69	3825.63	3824.44	3860.38	3882.87	3818.03	3835.14	3830.3	3832.67	3868.62	3885.71	3817.73	3838.35	3833.15	3834.01	3870.31	3843.1
4.5	3877.32	3811.07	3827.31	3819.98	3822.61	3868.28	3885.4	3820.52	3829.55	3827.1	3833.29	3881.1	3891.22	3820.8	3832.79	3828.87	3835.33	3881.85	3844.13
4.75	3881.27	3814.18	3822.3	3819.76	3824.74	3887.79	3893.85	3828.54	3828.86	3828.32	3837.89	3904.15	3900.7	3829.15	3831.55	3830.75	3839.64	3905.85	3850.52
5	3893.39	3830.25	3823.26	3824.27	3830.73	3922.59	3909.12	3849.28	3831.83	3837.65	3847.21	3947.35	3918.78	3851.95	3836.64	3843.6	3848.66	3948.88	3866.41
5.25	3917.82	3860.36	3831.01	3834.45	3845.68	3977.18	3941.58	3894.48	3851.39	3855.22	3868.09	4016.41	3953.81	3900.44	3856.74	3864.23	3871.76	4017.23	3897.66
5.5	3960.49	3921.92	3861.78	3860.4	3877.44	4062.42	3998.04	3980.74	3897.76	3893.61	3912.37	4119.39	4020.21	3996.45	3904.83	3907.25	3915.81	4124.95	3956.44
5.75	4039.55	4043.55	3926.07	3914.15	3938.78	4183.02	4098.28	4140.93	3991.01	3966.24	3990.75	4250.22	4134.64	4171.59	4000.58	3983.58	3998.98	4256.84	4057.15
6	4173.37	4258.07	4045.01	4000.71	4044.23	4325.07	4262.36	4410.25	4141.92	4073.71	4117.06	4390.92	4317.22	4452.65	4157.44	4094.74	4126.87	4392.01	4210.2
6.25	4372.09	4567.39	4227.46	4110.57	4191.76	4463.22	4479.49	4748.62	4350.16	4199.09	4283.9	4528.21	4537.68	4789.19	4365.96	4212.24	4300.2	4523.69	4402.83
6.5	4595.12	4853.64	4455.41	4233.02	4369.48	4599.74	4696.82	4964.31	4569.05	4315.6	4472.98	4657.12	4733.77	4984.26	4582.21	4326.4	4497.55	4668.29	4587.49
6.75	4766.88	4949.39	4645.72	4354.94	4547.89	4748.23	4835.71	4944.96	4716.44	4441.43	4652.41	4827.22	4870.77	4945.5	4730.14	4454.86	4675.65	4828.96	4718.73
7	4874.11	4896.41	4716.89	4499.92	4700.56	4925.2	4923.64	4893.62	4725.44	4599.88	4793.36	4987.37	4967.71	4866.74	4747.67	4620.86	4820.83	4987.97	4808.23
7.25	4945.49	4851.24	4710.77	4646.9	4818.85	5047.65	4979.4	4832.48	4712.54	4739.72	4901.58	5090.16	5005.79	4841.87	4709.64	4761.89	4926.36	5099.91	4867.9
7.5	4980.52	4795.07	4693.81	4763.21	4912.89	5105.16	4991.46	4780.89	4702.46	4824.19	4960.81	5155.21	5013.87	4790.66	4709.65	4850.98	4971.75	5142.7	4896.96
7.75	4970.78	4755.34	4672.53	4835.21	4965.17	5133.41	4996.24	4755.3	4682.41	4898.26	4994.31	5145.43	5024.25	4768	4706.01	4929.48	5006.72	5152.71	4910.64
8	4971.9	4755.6	4659.23	4901.9	4965.2	5082.64	4979.63	4786.57	4675.1	4951.7	4976.46	5089.1	5000.85	4807.35	4685.13	4982.88	4987.37	5088.71	4908.19
8.25	4936.82	4816.54	4661.27	4925.81	4950.48	5002.47	4924.53	4923.45	4715.01	4935.49	4961.39	5000.8	4950.89	4973.47	4726.53	4956.36	4966.06	5000.73	4907.12
8.5	4897.85	5001.22	4731	4879.34	4952.85	4946.54	4931.41	5127.08	4816.94	4878.37	4971.38	4926.73	4963.49	5177.29	4822.56	4886.44	4978.62	4941.19	4935.02
8.75	4951.3	5177.16	4840.62	4827.3	4977.79	4880.85	5000.97	5250.03	4891.85	4829.84	4995.91	4885.23	5044.65	5261.29	4906.8	4830.97	5009.05	4887.81	4969.41
9	5022.81	5196.45	4883.39	4789.31	4996.79	4887.1	5042.52	5163.03	4888.36	4787.07	5009.51	4900.28	5067.63	5152.77	4901.43	4788.87	5030.52	4914.21	4967.89
9.25	5016.96	5047.53	4854.35	4760.66	5000.18	4953.76	5005.17	4987.28	4831.03	4766.41	5019.23	4986.56	5010.25	4979.36	4834.76	4769.73	5033.79	4986.88	4935.77
9.5	4951.02	4918.16	4783.84	4766.41	4997.97	5001.08	4934.97	4874.61	4745.44	4792.02	5010.47	5031.91	4949.07	4863.79	4754.9	4806.38	5028.34	5025.82	4902.01
9.75	4889.88	4785.63	4691.3	4792.09	4963.58	4999.93	4896.97	4714.74	4644.51	4812.15	4961.59	5003.29	4933.35	4708.97	4652.17	4831.15	4977.17	5010.38	4848.27
10	4860.48	4652.24	4581.61	4791.72	4899.58	4953.44	4873.28	4617.14	4536.48	4796.21	4893.11	4976.97	4898.97	4624.51	4548.92	4823	4898.81	4974.01	4788.92
10.25	4816.04	4588.3	4480.19	4768.35	4839.49	4915.74	4797.73	4611.08	4477.02	4772.25	4827.08	4922.06	4808.92	4634.94	4490.05	4804.05	4836.16	4933.84	4740.18
10.5	4745.21	4621	4454.11	4734.49	4795.93	4851.28	4738.61	4701.89	4502.62	4743.47	4802.82	4840.61	4763.34	4747.91	4513.83	4770.8	4807.74	4838.95	4720.81
10.75	4719.91	4757.18	4489.53	4691.83	4780.02	4754.97	4754.04	4879.62	4547.25	4705.17	4774.98	4738.99	4781.95	4931.34	4561	4717.84	4782.38	4740.92	4728.27
11	4738.24	4899.27	4550.68	4650.9	4756.65	4678.68	4760.58	4960.13	4605.52	4642.73	4761.09	4660.47	4794.91	4983.63	4607.99	4646.64	4774.63	4673.48	4730.35
11.25	4740.53	4916.83	4602.99	4587.47	4741.26	4633.13	4743.69	4910.66	4628.02	4572.04	4750.7	4640.41	4769.49	4906.93	4642.87	4572.73	4767.88	4646.14	4709.65
11.5	4716.3	4819.37	4592.63	4519.9	4723.47	4649.28	4716.8	4771.81	4566.79	4510.34	4733.8	4673.51	4724.71	4757.54	4578.5	4509.94	4751.84	4683.12	4666.65
11.75	4675.91	4670.58	4518.85	4483.58	4709.71	4695.31	4672.7	4607.63	4473.31	4486.42	4725.49	4726.83	4702.16	4597.58	4478.88	4497.88	4741.85	4724.64	4621.63
12	4643.1	4528.2	4408.92	4471.92	4686.04	4702.57	4638.55	4479.86	4368.32	4491.02	4678.92	4715.11	4659.3	4474.53	4380.7	4508.79	4694.85	4718.64	4569.41
12.25	4577.11	4406.26	4307.62	4473.39	4615.48	4665.09	4565.22	4362.55	4276.24	4487.27	4610.56	4677.56	4574.75	4364.6	4281.12	4509.65	4620.49	4678.76	4502.98
12.5	4486.09	4316.6	4226.19	4463.94	4549.63	4607.56	4471.33	4322.35	4209.29	4473.05	4538.51	4616.32	4498.09	4342.66	4221.66	4502.34	4545.26	4617.63	4444.92
12.75	4428.52	4309.19	4163.3	4436.42	4481.86	4530.27	4438.15	4356.78	4165.23	4439.69	4473.77	4517.38	4468.1	4383.95	4176.08	4462.74	4484.09	4524.18	4402.21
13	4417.53	4356.62	4135.43	4385.25	4443.45	4437.59	4429.87	4439.04	4172.07	4382.17	4445.38	4433.42	4460.07	4481.36	4179.29	4400.1	4448.77	4434.56	4382.33
13.25	4405.83	4452.63	4157.53	4317.59	4414.19	4373.63	4410.73	4542.54	4210.28	4308.97	4410.56	4366.62	4435.89	4583.48	4223.41	4320.45	4424.33	4375.66	4374.13
13.5	4384.82	4533.07	4195.29	4253.33	4393.11	4329.18	4397.54	4575.54	4234.77	4250.85	4408.07	4324.92	4418.27	4588.32	4242.05	4253.54	4422.93	4332.83	4363.25
13.75	4369.61	4517.34	4217.78	4203.68	4388.02	4309.8	4383.78	4495.39	4236.83	4208.55	4395.29	4326.2	4405.97	4487.88	4245.72	4209.43	4414.81	4328.53	4341.37
14	4344.86	4397.49	4206.18	4168.59	4357.51	4315.45	4343.97	4333.29	4187.84	4164.68	4365.62	4335.06	4365.58	4313.7	4195.92	4166.19	4383.32	4341.56	4293.71
14.25	4298.29	4233.69	4131.62	4134.63	4322.92	4319.24	4292.94	4171.06	4086.86	4133.88	4328.77	4341.05	4310.18	4159.46	4093.36	4144.67	4338.18	4344.35	4232.51
14.5	4241.22	4089.94	4021.07	4106.94	4269.3	4306.3	4227.47	4040.1	3971.4	4113.98	4261.5	4327.64	4242	4041.57	3982.78	4134	4277.82	4326.19	4165.62
14.75	4166.99	3988.19	3910.99	4088.29	4207.53	4263.17	4153.59	3978.14	3877.3	4099.44	4205.37	4267.67	4174.81	3990.29	3885.08	4122.28	4212.41	4270.38	4103.44
15	4097.18	3952.45	3824.47	4066.9	4149.06	4195.63	4104.63	3984.94	3821.96	4079.96	4140.51	4192.27	4130.68	4012.06	3831.27	4108.03	4149.29	4193.97	4057.52
15.25	4054.64	3970.37	3785.38	4038.22	4090.69	4110.22	4068.28	4025.76	3809.34	4046.17	4084.06	4098.39	4090.69	4060.44	3818.26	4065.42	4093.49	4099.2	4022.72
15.5	4030.16	4017.61	3784.28	3996.43	4044.06	4017.47	4036.46	4093.34	3819.94	3996.4	4044.53	4003.1	4061.67	4130.18	3826.43	4007.21	4050.65	4010.52	3998.36
15.75	4011.58	4081.59	3797.42	3933.75	4010.71	3959.42	4023.24	4131.83	3834.14	3924.22	4013.77	3958.94	4047.31	4159.03	3844	3930.54	4031.36	3966.22	3981.06
16	4001.34	4097.55	3811.61	3863.19	3993.09	3930.85	4010.47	4112.03	3837.06	3854.04	4007.57	3941.56	4029.45	4118.98	3847.11	3857.86	4021.92	3944.53	3960.01
16.25	3972.63	4047.68	3808.38	3804.6	3982.23	3925.03	3974.9	4027.94	3815.62	3802.97	3990.06	3937.78	3991.9	4023.88	3821.37	3807.18	4006.51	3944.83	3926.97
16.5	3926.7	3948.9	3777.54	3765.55	3950.54	3926.69	3930.36	3900.25	3764.82	3766.65	3951.7	3948.68	3945.6	3887.97	3772.79	3770.76	3970.44	3948.23	3880.79
16.75	3878.16	3816.32	3718.94	3740.79	3906.24	3909.16	3877.08	3758.24	3687.77	3749.2	3906.57	3923.25	3895.44	3741.79	3694.39	3758.25	3917.84	3925.29	3822.48
17	3825.38	3681.13	3630.05	3722.46	3847.07	3872.25	3813.43	3633.5	3592.7	3729.21	3842.95	3885.49	3831.12	3631.84	3598.95	3747.78	3855.93	3887.01	3757.12
17.25	3760.21	3584.64	3535.97	3698.88	3785.81	3825.94	3749.65	3586.73	3504.57	3702.23	3780.54	3837.62	3764.55	3607.23	3515.38	3723	3788.77	3837.12	3699.38
17.5	3696.18	3565.13	3453.3	3667.06	3731.49	3766.43	3696.51	3610.94	3443.51	3670.73	3725.42	3761.98	3720.76	3640.08	3451.15	3695.22	3733.24	3764.82	3655.22
17.75	3655.07	3599.05	3401.65	3625.53	3684.08	3691.22	3670.23	3659.46	3421.15	3633.29	3681.8	3683.13	3697.67	3696.17	3429.11	3652.42	3691.68	3684.99	3625.43
18	3638.75	3647.38	3393.47	3585.8	3646.11	3618.61	3655.95	3711.48	3427.49	3591.27	3648.21	3613.15	3679.44	3738.42	3435.88	3601.54	3655.8	3616.74	3605.86
18.25	3622.27	3679.82	3406.57	3539.14	3613.2	3564.93	3632.21	3716.7	3444.57	3535.55	3617.17	3560.55	3649.87	3733.65	3450.56	3540.2	3630.6	3570.39	3583.78
18.5	3600.51	3672.51	3423.56	3481.44	3588.65	3537.61	3600.6	3679.21	3452.56	3474.95	3600.22	3549.69	3621.44	3685.79	3457.96	3477.41	3614.69	3554.03	3559.6
18.75	3569.75	3620.81	3422.94	3426.68	3572.72	3532.61	3570.86	3597.56	3426.83	3421.9	3583.07	3555.37	3588.92	3591.31	3433.91	3423.34	3598.13	3556.22	3527.39
19	3530.69	3525.04	3386.16	3379.71	3547.67	3533.88	3533.35	3481.2	3370.46	3378.25	3551.8	3551.31	3550.99	3471.35	3377.78	3382.04	3567.55	3553.32	3481.81
19.25	3485.84	3409.19	3325.32	3347.34	3506.06	3512.7	3484.89	3364.19	3299.1	3353.17	3502.74	3527.81	3500.59	3355.69	3307.65	3362.58	3515.26	3527.04	3427.06
19.5	3428.33	3304.07	3248.61	3328.05	3450.03	3472.02	3419.88	3269.16	3217.96	3338.93	3443.84	3483.76	3433.76	3267.52	3225.88	3353.78	3452.24	3483.45	3367.85
19.75	3362.8	3221.71	3169.33	3310.66	3387.73	3422.46	3357.56	3221.29	3147.52	3319.11	3387.29	3426.68	3376.25	3236.25	3152.53	3336.07	3394.35	3428.52	3314.34
20	3310.46	3193.95	3100.6	3283.86	3338.84	3365.72	3315.66	3233.46	3093.29	3286.69	3335.65	3365.96	3341.18	3261.51	3099.08	3306.78	3343.11	3366.29	3274.56
20.25	3281.75	3214.26	3051.47	3246.8	3295.67	3303.51	3292.73	3268.21	3057.72	3247.17	3294.66	3297.9	3317	3299.61	3065	3266.99	3302.45	3301.98	3244.72
20.5	3262.02	3249.88	3025.6	3202.63	3260.32	3245.1	3273.68	3305.47	3047.81	3203.89	3264.15	3240.53	3294.99	3337.24	3056.17	3216.27	3272.87	3243.38	3222.33
20.75	3240.82	3282.95	3022.34	3154.7	3235.95	3198.95	3250.96	3323.95	3054.12	3155.85	3239.9	3202.38	3269.83	3339.12	3060.99	3160.62	3253.15	3204.47	3202.83
21	3216.58	3279.83	3029.23	3108.25	3211.38	3171.17	3224.67	3286.77	3058.91	3108.06	3222.28	3179.32	3242.35	3290.05	3062.97	3109.41	3233.87	3183.74	3178.82
21.25	3190.65	3231.34	3032.28	3064.72	3190.05	3158.53	3193.16	3210.33	3048.07	3063.11	3198.17	3175.6	3210.04	3206.39	3054.5	3066.14	3213.15	3178.23	3149.14
21.5	3156.85	3150.82	3018.14	3024.89	3164.48	3151.57	3155.63	3113.34	3016.15	3024.42	3169.38	3171.97	3172.03	3101.5	3022.72	3025.97	3182.63	3171.64	3110.79
21.75	3115.51	3052.01	2977.13	2990.31	3129.23	3137.48	3112	3008.77	2955.49	2991.21	3131.23	3153.02	3126.32	3001.06	2962.11	2997.18	3142.97	3151.85	3063.05
22	3064.55	2956.43	2910.23	2959.99	3086.33	3105.22	3061.23	2931.28	2882.48	2966.69	3080.93	3115.3	3074.34	2935.48	2888.32	2980.34	3091.43	3116.78	3011.52
22.25	3008.73	2891.8	2834.99	2940.83	3036.17	3061.46	3006.63	2888.02	2811.51	2949.48	3031.34	3067.26	3023.95	2898.67	2817.71	2965.55	3036.59	3066.83	2963.2
22.5	2959.41	2855.22	2768.42	2922.09	2984.5	3008.33	2961.78	2875.63	2757.23	2930.63	2980.89	3003.75	2983.66	2897.18	2763.42	2946.41	2987.59	3007.04	2921.84
22.75	2925.39	2852.69	2720.45	2896.16	2940.45	2948.02	2931.55	2895.49	2722.66	2900.38	2938.83	2945.16	2956.11	2922.48	2728.02	2916.25	2946.14	2947.67	2890.77
23	2906.41	2873.05	2691.47	2862.21	2905.01	2895.9	2916.06	2919.88	2705.71	2862.29	2909.1	2894.3	2938.13	2947.54	2710.81	2875.07	2918.2	2898.91	2868.34
23.25	2890.27	2895.24	2679.83	2819.61	2881.03	2857.56	2899.87	2938.24	2700.54	2817.39	2887.7	2858.5	2918.15	2961.2	2708.29	2824.37	2898.84	2862.88	2849.97
23.5	2870.34	2907.07	2677.09	2773.49	2862.66	2829.42	2879.58	2927.6	2702.86	2772.11	2869.46	2837.6	2894.5	2938.49	2710.56	2774.63	2881.36	2840.31	2830.51
23.75	2845.43	2884.17	2678.99	2729.68	2843.82	2811.73	2846.64	2873.32	2697.88	2733.14	2851.03	2824.41	2862.08	2870.72	2702.29	2735.17	2862.97	2826.92	2804.47
24	2810.69	2820.97	2669.37	2695.79	2817.53	2796.8	2810.57	2791.68	2675.43	2699.89	2821.98	2813.21	2825.53	2782.83	2680.32	2700.94	2833.8	2814.47	2770.1
24.25	2771.91	2737.71	2645.65	2666.96	2785.39	2780.06	2770.9	2702.34	2637.51	2668.22	2787.64	2796.86	2787.03	2693.43	2642.97	2671.1	2796.93	2796.7	2729.96
24.5	2732.99	2653.35	2602.97	2639.65	2747.93	2758.79	2730.32	2623.69	2586.29	2642.31	2748.23	2772.98	2744.32	2623.27	2590.87	2649.9	2756.84	2771.59	2687.57
24.75	2687.62	2586.42	2547.31	2613.81	2705.5	2726.82	2686.48	2574.3	2524.41	2618.79	2704.83	2735.4	2700.94	2582.91	2531.5	2633.33	2710.63	2734.63	2644.76
25	2642.5	2542.31	2486.56	2592.5	2663.56	2684.28	2646.32	2552.84	2466.22	2598.42	2660.26	2685.82	2661.71	2569.37	2473.08	2613.36	2665.67	2687.24	2605.11
25.25	2607.41	2526.58	2429.27	2570.88	2621.02	2634.45	2611.78	2555.35	2419.87	2576.76	2619.76	2631.86	2632.64	2578.06	2429.26	2591.89	2625.61	2632.57	2571.95
25.5	2580.67	2532.04	2388.73	2544.19	2586.17	2585.22	2589.82	2572.85	2392.84	2550.79	2587.54	2583.84	2611.15	2595.97	2398.25	2564.21	2594.69	2585.13	2546.89
25.75	2563.52	2549.27	2365.54	2514.33	2557.42	2544.63	2574.76	2588.1	2380.8	2519.19	2563.86	2546.58	2593.86	2609.03	2385.38	2526.25	2572.68	2548.74	2528
26	2549.52	2559.44	2357.88	2479.29	2538.4	2516.52	2558.5	2588.47	2380.13	2478.23	2546.54	2521.7	2575.1	2604.6	2383.59	2482.02	2557	2524.17	2511.17
26.25	2531.76	2552.41	2358.47	2439.69	2521.98	2496.53	2535.37	2563.47	2379.48	2437.79	2529.57	2507.24	2548.17	2568.12	2382.94	2440.57	2541.12	2509.23	2491.33
26.5	2505.57	2522.95	2357.34	2403.08	2503.61	2483.27	2504.65	2512.14	2370.34	2403.03	2509.55	2497.73	2516.42	2509.92	2375.49	2404.65	2519.98	2497.82	2466.53
26.75	2471.14	2467.56	2344.19	2369.44	2479.83	2469.73	2469.77	2443.09	2347.87	2372.69	2482.48	2483.06	2483.75	2435.89	2353.86	2373.93	2491.44	2482.57	2434.57
27	2432.8	2398.86	2318.49	2343.56	2447.77	2449.49	2431.81	2368.49	2310	2347.29	2447.92	2461.88	2445.11	2360.75	2315.53	2351.15	2456.36	2460.65	2397.11
27.25	2393.66	2328.62	2277.98	2321.95	2411.35	2422.63	2392.52	2304.54	2261.41	2326.41	2408.47	2434.43	2406.43	2306.07	2268.84	2335.94	2415.88	2434.19	2358.41
27.5	2356.62	2270.98	2231.13	2303.49	2372.51	2391.31	2355.19	2265.89	2214.42	2307.45	2371.53	2398.24	2369.88	2274.63	2219.07	2318.84	2377.07	2399.74	2322.11
27.75	2321.38	2238.25	2183.04	2282.57	2335.84	2354.01	2324.91	2250.66	2169.54	2285.82	2334.9	2356.05	2342.92	2266.56	2173.96	2298.18	2341.47	2357.6	2289.87
28	2294.32	2226.84	2139.4	2259.03	2303.85	2314.1	2302.44	2256.2	2131.74	2262.25	2302.95	2313.39	2319.48	2278.34	2136.61	2274.65	2308.5	2314.65	2263.26
28.25	2274.38	2234.7	2101.99	2232.54	2275.56	2274.78	2283.38	2270.08	2104.8	2237.77	2276.46	2274.84	2301.56	2292.41	2110.02	2248.7	2283.34	2275.88	2241.84
28.5	2258.35	2245.35	2078.15	2207.82	2251.72	2242.13	2268.16	2279.93	2087.54	2211.07	2255.97	2244.04	2284.16	2298.26	2093.92	2218.91	2265.37	2247.02	2224.33
28.75	2243.21	2251.19	2066.51	2177.66	2233.69	2216.9	2250.77	2274.67	2084.05	2181.76	2241.61	2222.73	2264.44	2284.89	2088.07	2182.65	2251.64	2223.88	2207.8
29	2225.73	2240.6	2064.35	2146.87	2217.69	2197.95	2227.69	2247.49	2083.65	2147.14	2226.58	2209.96	2240.83	2250.84	2088.07	2149.61	2236.58	2211.99	2189.65
29.25	2201.49	2213.02	2064.69	2115.81	2201.34	2186.27	2201.83	2202.4	2079.05	2116.15	2205.85	2201.84	2213.74	2199.27	2083.3	2116.41	2214.57	2201.75	2167.71
29.5	2170.49	2166.6	2058.64	2086.8	2178.66	2174.86	2172.14	2145.82	2060.79	2087.29	2182.21	2189.23	2181.94	2142	2065.44	2089.26	2190.82	2188.78	2140.65
29.75	2138.53	2110.19	2035.64	2060.9	2150.36	2157.53	2138.77	2088.91	2029.27	2064.45	2151.15	2168.57	2147.73	2083.54	2034.04	2067.96	2159.22	2167.88	2108.59
30	2102.92	2053.08	2001.02	2040.48	2119.11	2131.95	2102.57	2034.75	1988.43	2045.16	2118.58	2141.28	2115.37	2035.32	1994.66	2053.31	2123.9	2139.82	2074.54
30.25	2069.31	2005.77	1960.34	2023.88	2086.1	2100.98	2071.38	1998.99	1947.08	2030.17	2084.52	2105.69	2086.15	2008.27	1951.7	2040.28	2090.43	2106.32	2042.63
30.5	2040.8	1975.31	1920.13	2007.39	2053.48	2068.27	2047.13	1984.19	1908.12	2012.05	2052.27	2071.54	2062.62	1997.92	1914.65	2022.86	2057.1	2071.94	2014.88
30.75	2019.12	1961.82	1882.3	1988.24	2024.58	2035.28	2027.33	1982.83	1876.23	1991.35	2026.82	2036.47	2044.1	2003.36	1881.35	2000.72	2031.66	2039.16	1991.82
31	2003.04	1963.83	1851.93	1964.71	2001.13	2005.25	2011.62	1993.98	1851.45	1967.82	2007.85	2006.87	2027.25	2015.1	1856.34	1976.95	2014.3	2007.3	1973.71
31.25	1990.01	1971.29	1829.83	1940.35	1984.74	1978	1997.72	2000.99	1836.54	1943.26	1989.53	1977.86	2012.49	2020.16	1841.08	1950.02	1998.63	1980.82	1957.96
31.5	1977.8	1976.93	1814.89	1914.69	1967.94	1954.44	1982.15	1997.32	1826.87	1917.92	1973.32	1958.24	1994.93	2008.79	1832.63	1921.28	1981.69	1960.17	1942.33
31.75	1958.65	1969.67	1808.33	1889.24	1951.44	1936.57	1962.08	1977.34	1822.55	1892.09	1958.94	1945.33	1974.72	1980.29	1827.81	1892.99	1966.54	1946.53	1925.62
32	1935.66	1946.8	1803.87	1864.37	1935.7	1922.72	1937.82	1939.5	1817.35	1866.77	1941.62	1936.52	1948.1	1936.3	1823.28	1866.93	1948.25	1936.52	1906.01
32.25	1911.29	1908.64	1801.59	1840.91	1918.22	1911.86	1910.57	1892.38	1808.1	1841.75	1919.92	1924.79	1919.22	1889.38	1812.51	1843.48	1929.03	1925.96	1883.87
32.5	1882.7	1862.77	1788.77	1818.37	1893.47	1897.26	1881.65	1843.72	1787.91	1819.48	1895.06	1908.79	1892.03	1841.45	1791.98	1821.78	1902.9	1907.67	1857.65
32.75	1853.51	1815.07	1767.02	1798.34	1865.84	1877.11	1855.8	1800.68	1758.15	1798.97	1865.61	1886.77	1866.41	1802.55	1763.95	1805.96	1871.64	1884.97	1829.91
33	1825.71	1776.02	1734.03	1779.32	1837.53	1853.57	1830.84	1769.85	1722.15	1782.94	1835.57	1856.38	1841.89	1775.51	1728.13	1792.81	1840.81	1857.49	1802.25
33.25	1801.51	1745.52	1698.2	1764.74	1809.06	1824.28	1807.1	1750.01	1685.02	1770.48	1809	1825.06	1820.57	1760.8	1690.46	1779.8	1814.08	1827.01	1776.82
33.5	1781.88	1729.73	1662.43	1749.95	1784.71	1794.35	1787.88	1745.39	1654.67	1754.71	1787.89	1796.01	1803.41	1758.81	1659.03	1763.58	1792.54	1796.95	1755.77
33.75	1766.92	1723.17	1634.03	1732.71	1764.92	1767.36	1773.73	1747.19	1632.29	1735.86	1768.64	1769.08	1789.07	1766.27	1636.57	1744.44	1775.25	1770.67	1738.79
34	1753.49	1726.85	1612.67	1711.46	1748.31	1745.93	1761.51	1755.22	1616.71	1715.08	1753.12	1747.88	1775.56	1770.84	1620.55	1721.44	1760.53	1748.41	1724.75
34.25	1743.26	1732.29	1595.73	1689.78	1733.84	1726.51	1749.21	1753.73	1605.39	1691.3	1739.47	1731.74	1759.21	1765.53	1610.21	1694.87	1747.55	1730.94	1711.14
34.5	1729.73	1728.69	1588.07	1667.2	1722.65	1709.44	1732.52	1741.27	1598.4	1668.91	1726.33	1717.15	1741.66	1746.58	1601.93	1671.66	1735.03	1718.65	1696.99
34.75	1710.76	1715.83	1582.5	1645.18	1707.37	1696.22	1711.68	1713.41	1592.65	1648.82	1712.6	1706.91	1721.21	1713.52	1597.24	1649.37	1719.63	1706.13	1680.61
35	1687.27	1687.14	1575.61	1625.21	1689.89	1683.06	1686.95	1676.28	1585.08	1627.87	1693.19	1694.81	1696.24	1671.66	1588.63	1628.86	1699.62	1693.39	1660.6
35.25	1661.48	1650.92	1568.74	1606.28	1669.83	1668.94	1663.41	1635.43	1573.35	1609.02	1670.71	1681.28	1671.04	1631.63	1577.81	1609.37	1677.48	1680.86	1639.31
35.5	1636.97	1611.44	1556.07	1590.12	1647.7	1653.97	1637.21	1597.84	1553.84	1590.3	1647.94	1663.75	1647.37	1596.34	1558.67	1594.16	1653.29	1664.12	1616.73
35.75	1613.69	1575.42	1536.61	1572.55	1624.06	1637.1	1616.59	1566.45	1529.88	1574.4	1624.47	1641.69	1627.2	1571.62	1533.52	1580.64	1629.1	1643.07	1594.34
36	1593.7	1546.77	1510.26	1558.83	1601.15	1615.28	1599.13	1546.54	1499.36	1559.04	1601.2	1616.54	1608.73	1556.24	1504.19	1568.17	1605.82	1617.15	1572.67
36.25	1575.23	1527.48	1480.53	1541.3	1578.05	1590.4	1581.9	1537.02	1470.51	1545.85	1578.57	1588.99	1594.5	1549.42	1474.25	1553.16	1585.66	1590.6	1552.41
36.5	1560.26	1517.83	1451.4	1528.32	1559.68	1565.05	1567.06	1535.45	1444.61	1533.12	1561.84	1566.75	1579.98	1551.07	1448.96	1540.04	1566.67	1567.17	1535.85
36.75	1547.01	1517.64	1425.64	1513.4	1543.49	1543.92	1553.51	1539.02	1425.63	1518.02	1548.38	1544.82	1566.52	1552.57	1428.64	1524.19	1554.56	1546.73	1521.87
37	1536.85	1518.72	1409.46	1496.65	1531.17	1526.17	1543.01	1537.37	1411.75	1500.58	1537.51	1530.39	1552.87	1549.91	1416.47	1504.09	1543.83	1530.15	1509.83
37.25	1526.06	1518.54	1395.19	1478.51	1520.32	1511.23	1528.7	1531.61	1406.84	1481.62	1526.63	1518.86	1539.65	1539.65	1408.65	1482.71	1534.12	1518.35	1498.18
37.5	1511.81	1511	1390.36	1460.25	1508.59	1499.73	1513.94	1515.33	1400.45	1462.11	1513.4	1508.11	1523.62	1518.07	1403.45	1462.33	1519.53	1508.31	1485.02
37.75	1493.62	1493.57	1386.49	1441.47	1495.62	1488.15	1494.64	1489.72	1393.92	1441.96	1499.4	1499.49	1502.11	1488.9	1397.2	1442.44	1504.65	1497.79	1469.51
38	1472.04	1468.44	1381.05	1423.65	1479.76	1476.63	1473.84	1458.94	1385.8	1424.36	1482.03	1487.1	1480.87	1455.49	1389.44	1426.34	1487.33	1486.86	1452.22
38.25	1450.86	1437.53	1371.14	1407.41	1461.1	1463.37	1451.49	1424.23	1373.73	1409.83	1461.72	1471.05	1459.41	1421.58	1376.97	1411.92	1466.35	1472.04	1432.87
38.5	1429.87	1405.49	1359.51	1391.72	1440.79	1447.28	1434.16	1395.12	1356.76	1395.74	1441.85	1453.4	1441.97	1395.4	1361.33	1399.16	1446.48	1453.57	1413.87
38.75	1412.16	1376.87	1341.38	1379.88	1420.46	1431.41	1415.65	1372.27	1336.41	1381.33	1421.84	1435.17	1425.77	1376.74	1341.04	1387.44	1426.02	1435.74	1395.42
39	1395.84	1354.55	1322.17	1367.46	1401.21	1413.13	1402.89	1359.2	1312.99	1369.45	1403.5	1415.03	1410.69	1367.45	1318.34	1375.77	1408.57	1415.97	1378.57
39.25	1381.62	1343.33	1297.7	1354.26	1384.45	1393.59	1387.74	1351.89	1289.95	1356.97	1387.3	1394.37	1399.35	1365.25	1293.53	1364.17	1393.11	1395.02	1362.98
39.5	1371.68	1334.12	1274.61	1341.24	1370.33	1374.03	1378.83	1351.71	1268.28	1343.83	1374.39	1374.89	1388.15	1365.31	1271.44	1349.72	1380.01	1375.19	1349.32
39.75	1363.45	1334.68	1254.18	1325.83	1357.43	1354.73	1368.22	1354.06	1250.28	1330.46	1361.59	1358.53	1378.58	1364.16	1253.28	1335.91	1367.44	1357.14	1337.22
40	1352.78	1335.92	1236.14	1313.02	1346.92	1339.37	1357.81	1350.43	1237.65	1316.44	1349.65	1344.48	1367.33	1359.91	1241.95	1320.35	1357.17	1344.23	1326.2
40.25	1342.47	1331.26	1225.55	1298.12	1336.47	1328.05	1342.92	1341.37	1230.81	1302.22	1341.34	1335.83	1352.89	1346.18	1234.49	1303.61	1347.32	1334.9	1315.32
40.5	1327.53	1322.16	1219.45	1283.73	1328.41	1318.25	1328.07	1324.85	1228.41	1286.62	1330.77	1326.37	1335.05	1326.79	1231.52	1288.45	1337.74	1325.43	1303.87
40.75	1309.39	1306.8	1215.95	1268.07	1315.84	1308	1310.92	1302.79	1223.66	1270.17	1318.25	1317.21	1318.69	1301.85	1227.7	1271.43	1323.66	1316.52	1290.38
41	1293.17	1285.33	1211.12	1254.03	1302.23	1298.61	1295.3	1277.79	1216.01	1252.98	1302.8	1307.32	1302.55	1276.41	1220.34	1255.42	1307.36	1306.35	1275.84
41.25	1276.57	1260.7	1204.64	1238.59	1285.03	1286.36	1280.54	1251.13	1205.64	1239.34	1285.66	1294.1	1286.89	1252.27	1207.78	1242.65	1290.15	1292.45	1260.03
41.5	1260.7	1234.99	1194.21	1226.05	1268.75	1272.66	1264.48	1227.22	1191.98	1227.31	1269.53	1278.62	1271.07	1228.5	1195.96	1231.94	1273.31	1278.07	1244.19
41.75	1244.73	1212.21	1179.14	1214.53	1252.34	1258.15	1248.72	1208.68	1175.54	1217.29	1252.53	1262.24	1256.18	1213.27	1179.64	1221.94	1257.49	1260.97	1228.64
42	1230.61	1193.43	1162.46	1203.29	1236.89	1242.37	1235.34	1197.13	1156.87	1206.54	1237.67	1243.94	1244.84	1204.83	1161.33	1212.87	1242.1	1243.85	1214.24
42.25	1219.77	1181.57	1144.23	1192.25	1221.65	1227.22	1224.84	1192.82	1139.49	1195.2	1223.31	1228.16	1235.63	1202.51	1143.74	1201.61	1229.2	1228.29	1201.75
42.5	1209.76	1175.93	1126.48	1182.96	1209.36	1210.15	1217.05	1192.32	1121.92	1184.25	1213.12	1213.82	1226.74	1202.84	1124.74	1191.11	1218.16	1213.71	1190.8
42.75	1202.89	1175.36	1108.66	1170.85	1199.74	1196.59	1208.9	1191.77	1104.74	1173.19	1202.84	1199.11	1216.31	1201.46	1107.09	1176.34	1207.65	1199.83	1180.19
43	1193.54	1175.77	1091.9	1158.05	1190.12	1183.92	1197.14	1187.8	1092.22	1160.98	1194.27	1187.16	1204.66	1196.05	1094.86	1164.29	1200.47	1188.42	1170.09
43.25	1183.05	1172.6	1080.44	1145.17	1181.51	1171.52	1185.34	1181.86	1083.46	1147.76	1184.01	1178.11	1192.12	1185.69	1086.11	1150.67	1190.02	1178.13	1159.86
43.5	1170.04	1165.38	1072.66	1134.16	1171.39	1162.38	1172.5	1167.45	1078.63	1136.17	1173.97	1171.35	1177.65	1169.22	1081.72	1137.01	1180.3	1170.67	1149.59
43.75	1156.14	1152.06	1068.56	1121.68	1161.28	1153.6	1156.64	1148.29	1076.82	1124.04	1163.54	1164.57	1163.9	1149.53	1079.22	1124.11	1169.59	1162.77	1138.69
44	1140.83	1133.96	1065.04	1109.06	1149.04	1146.05	1144.07	1127.69	1072.22	1109.74	1151.31	1154.47	1148.28	1127.77	1073.51	1111.82	1155.77	1154.87	1126.42
44.25	1125.17	1113.65	1060.79	1097.59	1136.79	1136.86	1129.33	1107.54	1064.52	1096.04	1137.41	1144.98	1135.91	1107.46	1066.52	1099.78	1139.84	1142.75	1113.49
44.5	1112.26	1094.94	1053.02	1085.3	1122.11	1125.38	1116.2	1088.62	1053.08	1084.93	1123.2	1131.49	1123.75	1090.09	1057.01	1087.16	1125.7	1130.84	1100.28
44.75	1101.31	1076.85	1043.25	1073.86	1107.92	1114.46	1105.58	1073.16	1041.53	1074.7	1109.1	1115.97	1112	1076.51	1042.9	1079.33	1111.53	1117.31	1087.63
45	1090.22	1059.92	1030.51	1064.52	1094.6	1100.5	1093.99	1061.3	1027.18	1065.6	1095.72	1102.27	1101.81	1066.43	1029.35	1071.86	1100.15	1102.22	1075.45
45.25	1080.59	1048.17	1016.65	1055.37	1083.38	1085.2	1085.02	1055.01	1011.45	1057.73	1084.3	1088.27	1093.83	1062.42	1014.99	1063.09	1089.43	1087.99	1064.6
45.5	1071.32	1040.26	1001.11	1045.93	1071.9	1073.97	1076.09	1051.75	995.385	1049.99	1073.56	1074.53	1083.79	1060.38	999.062	1054.38	1078.75	1074.46	1054.26
45.75	1063.05	1036.69	984.921	1036.58	1061.97	1061.84	1067.68	1048.9	980.581	1039.57	1065.84	1064.24	1075.73	1058.57	983.091	1043.29	1071.07	1062.96	1044.81
46	1056.22	1036.6	971.207	1027.87	1053.4	1050.95	1060.22	1048.5	968.114	1029.48	1057.16	1054.95	1065.93	1058.6	971.057	1033.06	1063.31	1054.88	1036.75
46.25	1046.76	1035.7	958.315	1016.87	1047.45	1041.4	1049.44	1043.64	959.656	1019.92	1049.76	1046.3	1055.65	1050.02	961.736	1020.88	1056.27	1045.39	1028.06
46.5	1037.16	1031.98	952.029	1006.03	1038.75	1031.46	1039.48	1036.76	953.74	1009.03	1042.88	1038.15	1043.16	1038.78	955.516	1009.81	1046.77	1036.54	1019.33
46.75	1024.62	1023.03	945.957	995.535	1030.57	1024.03	1026.58	1022.37	951.449	996.891	1031.15	1030.86	1031.7	1023.3	952.283	998.643	1036.99	1031.43	1009.85
47	1013.67	1009.37	942.573	985.139	1019.97	1015.31	1016.27	1004.96	946.831	987.608	1021.33	1024.09	1020.75	1004.74	949.21	988.681	1026.27	1022.6	999.964
47.25	1001.42	994.59	936.621	975.425	1008.57	1008.69	1004.42	987.653	940.686	975.791	1011.35	1016.16	1009.46	988.363	942.226	977.671	1013.65	1014.74	989.305
47.5	990.139	976.79	931.55	965.372	997.714	1000.51	992.856	972.492	932.162	965.791	998.787	1005.43	997.944	971.924	936.507	968.562	1002.56	1005.42	978.473
47.75	977.404	960.103	924.175	955.279	985.585	990.907	982.764	956.468	923.757	955.975	987.058	994.147	988.573	958.686	927.228	958.816	990.008	994.225	967.286
48	968.866	946.142	917.441	946.723	973.283	980.443	973.15	945.868	913.883	947.627	974.965	982.645	980.659	950.235	916.611	950.534	979.484	982.74	957.294
48.25	963.309	936.21	908.016	937.448	963.903	969.371	966.455	937.356	904.33	940.245	965.47	970.232	974.543	943.493	906.768	943.741	969.3	970.166	948.353
48.5	955.091	926.044	895.368	930.214	955.559	956.485	959.952	932.575	889.776	932.378	955.939	959.101	966.791	940.568	893.698	937.037	962.362	958.079	939.279
48.75	948.065	921.027	882.051	921.392	946.046	946.195	951.041	929.756	876.588	924.284	948.127	949.07	957.424	939.262	879.605	929.179	953.547	947.3	930.553
49	940.572	918.4	867.607	914.515	938.533	936.049	943.43	928.44	863.541	917.599	940.295	938.794	948.436	935.935	865.826	921.109	946.192	938.979	922.458
49.25	931.042	915.546	854.748	907.642	931.52	926.435	934.816	925.621	852.383	910.158	934.704	931.712	939.616	932.167	855.929	911.772	939.626	931.284	914.818
49.5	924.379	914.502	845.598	897.668	924.825	920.765	926.315	922.513	848.733	899.932	927.803	926.253	930.222	926.318	851.558	901.962	931.886	925.192	908.135
49.75	914.079	909.42	840.233	889.436	917.455	913.277	917.882	912.583	843.557	891.096	919.996	919.894	922.574	915.858	845.854	892.421	924.684	919.007	900.517
50	904.619	901.635	836.517	880.082	910.797	905.533	908.388	901.083	840.811	880.948	912.448	913.032	911.674	902.2	841.712	881.906	915.196	911.469	892.225
50.25	893.838	890.833	833.358	870.799	901.016	899.157	896.672	888.078	835.935	871.291	902.24	906.439	901.205	888.464	838.366	873.363	904.887	905.266	883.4
50.5	884.345	877.764	827.519	862.715	891.283	891.341	887.283	873.285	829.045	864.052	892.597	898.341	891.718	873.3	832.56	865.484	895.332	899.175	874.286
50.75	875.51	863.674	822.886	853.724	880.225	885.656	878.152	858.693	823.304	853.24	881.332	889.63	882.74	860.302	826.186	856.956	885.647	889.463	864.851
51	866.8	851.148	817.461	846.456	870.457	876.75	870.865	847.453	816.457	847.101	871.934	881.029	876.89	849.756	819.94	851.172	875.385	880.889	856.552
51.25	859.228	838.903	809.439	838.989	862.835	866.857	863.784	836.772	809.255	838.966	864.449	870.351	868.812	841.689	812.314	843.062	868.066	869.55	847.962
51.5	853.598	829.802	803.111	832.64	853.752	858.486	856.575	832.337	799.565	833.116	855.403	860.335	863.085	837.788	803.9	836.118	859.157	859.483	840.458
51.75	846.51	821.61	793.407	824.812	847.557	849.701	849.615	827.764	788.658	826.159	848.058	851.448	855.859	834.074	792.565	830.296	853.01	851.138	832.902
52	839.69	818.204	781.794	817.775	838.71	841.088	842.143	826.553	776.723	820.45	840.942	842.639	848.983	833.7	780.511	823.033	846.28	841.988	825.623
52.25	833.016	816.375	769.479	811.516	833.207	831.339	836.58	823.99	766.28	814.494	835.61	833.683	839.655	831.403	768.95	816.3	840.068	832.807	818.597
52.5	826.29	814.209	760.472	804.814	827.933	824.07	828.229	821.517	757.731	807.648	828.735	828.141	832.731	827.644	759.773	809.226	833.979	827.096	812.235
52.75	818.911	812.1	752.573	797.524	821.424	816.911	821.699	816.936	752.271	801.404	822.574	823.351	824.189	821.518	755.089	802.578	826.901	821.866	806.101
53	809.972	807.345	747.388	790.533	814.749	811.317	812.904	809.301	749.032	792.247	816.958	818.981	817.191	814.017	751.541	793.188	821.127	817.185	799.721
53.25	801.458	801.141	742.62	783.876	809.395	805.913	804.754	799.394	743.614	783.497	809.571	812.575	808.527	800.761	746.895	784.457	813.619	811.718	792.433
53.5	792.897	790.881	737.825	775.412	800.421	799.807	796.054	788.456	740.12	775.81	801.296	807.523	800.831	789.64	742.647	776.911	804.443	805.693	784.815
53.75	785.881	780.056	733.693	768.024	791.393	794.602	791.53	777.177	736.588	767.279	792.922	798.966	794.205	777.335	737.116	768.435	796.947	799.334	777.305
54	778.758	767.899	730.461	759.837	783.468	788.685	783.546	764.322	731.619	760.405	784.472	792.501	787.175	766.666	734.133	763.154	786.76	791.117	769.721
54.25	773.012	757.682	726.786	753.198	775.238	779.756	776.016	753.914	727.957	754.136	775.728	783.289	781.288	757.501	729.584	757.017	780.178	783.792	762.56
54.5	764.596	747.287	722.097	747.293	767.83	772.458	768.586	746.997	721.147	748.164	768.961	776.259	775.286	749.563	723.435	751.095	773.718	775.425	755.566
54.75	760.027	739.319	714.302	740.85	761.072	764.718	763.685	742.086	712.102	741.918	762.557	766.406	768.627	745.986	715.136	746.081	767.724	766.672	748.848
55	754.47	734.016	706.051	735.276	754.854	757.522	757.361	737.226	702.129	737.486	757.519	759.944	762.639	743.884	706.066	740.742	762.971	758.769	742.718
55.25	749.249	729.363	696.374	729.431	750.302	750.181	751.049	734.734	692.653	731.349	752.606	752.233	757.892	742.427	696.287	735.177	756.842	751.723	736.66
55.5	744.604	726.219	688.244	724.009	743.688	742.785	747.066	733.973	685.031	725.577	745.862	745.787	751.863	740.955	687.444	729.436	750.375	746.07	731.055
55.75	736.93	724.867	678.723	718.695	738.942	735.499	741.446	731.428	679.255	721.093	739.704	740.522	744.961	738.915	680.549	722.363	742.655	739.285	725.324
56	731.067	724.177	673.267	712.938	732.744	729.517	733.716	728.764	673.433	714.457	734.13	734.416	736.799	732.444	676.024	715.178	738.41	733.422	719.717
56.25	723.127	720.495	669.461	705.837	727.809	724.063	726.228	722.293	668.388	707.934	728.676	730.388	731.101	725.737	670.523	709.724	732.465	729.005	714.07
56.5	716.818	715.282	662.827	700.459	721.581	720.302	720.637	714.742	663.859	701.134	723.119	726.074	724.543	714.77	666.067	701.224	725.392	724.916	707.986
56.75	710.495	706.893	658.463	693.708	715.245	715.037	714.278	704.056	658.547	693.044	716.046	722.53	717.867	704.925	661.017	695.458	719.795	721.338	701.597
57	703.105	697.98	653.663	687.446	708.669	711.106	707.438	693.878	656.257	687.53	708.418	715.942	711.255	695.32	657.011	688.846	712.009	715.071	695.052
57.25	697.519	687.177	650.457	681.418	701.19	705.582	701.047	684.77	653.853	681.639	701.533	708.952	705.15	684.79	654.93	682.784	704.679	708.532	688.667
57.5	692.102	678.146	649.991	675.727	694.447	699.803	696.08	675.275	650.783	674.31	695.938	701.427	699.361	677.491	653.588	677.911	698.348	700.957	682.871
57.75	686.032	670.288	646.631	669.764	687.336	691.644	689.059	668.962	645.713	670.744	688.04	693.824	693.437	672.655	649.262	671.681	692.602	693.214	676.716
58	681.901	662.663	641.997	664.033	682.459	685.138	685.694	664.153	637.34	664.305	682.888	686.385	690.128	667.82	641.959	668.126	687.992	686.173	671.175
58.25	675.744	657.122	633.417	659.714	676.267	678.861	679.38	660.326	631.249	661.789	678.07	680.643	683.41	665.414	633.001	663.5	683.355	680.24	665.639
58.5	672.001	652.578	626.159	654.551	672.253	671.559	673.376	657.968	622.334	656.202	673.487	674.215	678.392	663.025	625.097	659.164	677.594	673.897	660.214
58.75	666.042	650.529	618.213	650.374	667.801	665.324	668.53	656.394	614.915	651.778	668.568	669.936	673.529	663.353	617.6	655.161	672.862	667.161	655.448
59	659.274	648.933	611.748	645.168	662.975	660.546	662.134	654.669	609.587	646.537	663.3	664.901	666.568	661.037	610.344	648.441	668.905	662.59	650.425
59.25	653.969	648.319	604.841	639.826	657.056	655.748	656.84	652.789	604.823	641.181	659.732	659.895	661.261	657.306	606.318	643.24	662.135	658.638	645.773
59.5	650.054	645.182	600.606	635.758	653.098	650.995	652.566	647.606	599.754	635.8	653.778	655.114	654.376	651.116	601.761	637.9	656.508	654.588	640.92
59.75	643.948	641.334	594.738	629.824	648.864	646.441	647.031	641.564	594.868	630.162	648.846	650.949	649.627	642.964	595.463	631.267	652.542	651.563	635.667
60	638.21	635.853	589.979	624.211	642.008	642.772	640.564	633.758	590.218	624.292	643.932	647.15	643.55	634.344	592.636	625.774	647.383	646.089	630.151
60.25	632.329	629.307	585.823	618.963	636.361	637.893	635.613	623.809	587.738	618.144	637.898	643.494	638.477	623.981	590.257	619.62	640.883	642.959	624.642
60.5	625.932	618.253	584.538	613.583	629.99	633.859	630.27	615.298	584.657	613.125	630.811	636.835	633.061	616.312	588.184	614.398	634.898	638.277	619.016
60.75	621.561	610.898	583.297	606.965	624.988	628.893	624.942	607.829	583.133	607.153	625.988	631.11	628.901	610.455	585.531	609.618	629.842	631.019	614.007
61	616.484	601.639	579.136	603.25	620.535	624.881	622.102	600.342	581.169	603.201	620.953	625.349	624.768	604.699	582.271	604.644	623.642	624.487	609.086
61.25	613.389	595.134	575.514	598.579	614.787	618.073	617.891	597.21	574.364	598.763	616.702	619.855	621.359	600.227	577.471	600.836	620.493	618.288	604.385
61.5	608.491	591.069	570.858	594.186	610.342	611.67	610.882	593.335	568.998	594.861	611.349	612.118	615.324	598.244	571.628	597.143	615.5	611.726	599.318
61.75	603.475	587.438	565.453	590.082	605.225	605.626	605.843	591.589	562.116	590.968	606.943	607.727	609.783	596.739	564.636	593.796	610.163	606.946	594.697
62	599.242	585.707	560.254	585.065	601.927	598.888	601.917	590.757	557.408	587.536	602.715	603.439	605.992	596.931	559.656	588.542	606.552	601.927	590.803
62.25	595.564	584.031	553.933	580.724	597.877	594.038	596.986	588.72	551.282	583.685	598.787	598.69	601.895	593.142	554.121	586.145	601.912	597.27	586.6
62.5	590.557	581.81	548.739	577.624	593.268	589.809	594.291	585.454	546.32	579.252	594.518	594.917	596.749	591.403	547.359	581.748	598.973	594.097	582.605
62.75	585.615	580.542	541.67	574.619	589.894	585.962	589.527	582.911	539.982	574.82	589.846	591.767	591.666	587.067	542.921	575.38	593.867	591.21	578.292
63	580.552	577.45	536.336	569.917	585.003	582.724	583.904	580.139	536.347	569.051	586.334	589.155	586.416	580.716	537.779	570.084	588.731	587.091	573.763
63.25	576.255	573.495	531.852	565.059	580.169	579.511	579.609	573.418	533.106	563.417	581.807	584.078	581.227	575.084	533.916	565.183	583.481	583.86	569.14
63.5	572.041	569.36	529.043	559.531	575.979	576.637	575.347	565.834	530.294	559.013	575.644	579.864	578.331	565.81	532.54	559.439	579.785	580.289	564.71
63.75	567.839	561.764	526.383	554.505	570.582	571.694	571.721	557.682	528.245	553.566	571.552	576.031	574.259	557.286	531.337	556.44	575.413	575.097	560.078
64	564.544	553.972	525.339	551.782	566.073	568.872	567.765	549.715	526.003	549.018	566.394	569.949	569.91	551.477	527.381	550.737	569.873	571.322	555.563
64.25	559.079	545.304	523.09	546.25	560.859	563.527	561.96	544.128	524.36	545.145	562.249	565.918	564.016	545.812	525.706	547.491	565.264	564.748	550.828
64.5	554.616	540.138	520.313	542.138	557.541	557.934	556.271	538.825	520.063	541.599	557.465	561.401	559.362	541.942	522.337	543.484	562.154	561.349	546.607
64.75	550.641	534.826	516.245	536.278	553.655	554.18	552.852	535.916	515.89	538.295	554.3	555.946	557.553	541.64	518.054	540.431	558.013	556.128	542.825
65	546.557	531.961	512.033	533.533	549.685	549.446	550.089	533.857	511.284	535.304	549.951	551.567	553.27	539.24	512.821	537.933	553.2	550.276	539
65.25	544.138	528.499	508.531	531.691	545.291	544.508	546.448	532.915	506.058	532.62	545.958	545.943	549.482	537.867	509.271	534.399	549.466	545.523	535.478
65.5	537.952	528.278	504.858	527.68	541.339	539.558	543.361	531.047	502.841	530.266	542.385	542.929	545.108	537.077	505.17	531.048	545.716	541.186	532.1
65.75	534.178	526.59	500.617	524.383	537.841	536.007	536.629	530.964	497.014	526.049	539.117	539.361	539.886	535.057	499.262	526.744	541.687	537.938	528.296
66	529.846	525.375	494.93	521.237	534.534	531.003	533.45	527.956	491.286	521.678	535.932	535.709	536.166	532.015	494.431	522.647	539.783	535.462	524.636
66.25	527.049	523.282	489.217	517.434	530.537	527.834	529.912	524.541	486.663	517.395	532.189	533.287	533.436	529.093	488.679	519.503	534.545	533.609	521.011
66.5	524.02	520.438	485.391	513.131	527.533	525.134	526.593	520.728	483.406	512.678	528.534	531.125	529.035	522.481	484.727	514.049	531.637	530.352	517.277
66.75	519.551	516.107	480.899	509.204	523.408	522.917	523.562	515.24	481.211	508.96	525.47	527.654	524.542	516.143	483.208	510.247	526.811	527.222	513.464
67	515.785	511.27	478.511	505.437	519.238	520.645	519.502	508.586	479.512	504.956	520.357	524.072	520.948	509.173	481.274	505.113	523.259	522.646	509.46
67.25	512.007	504.695	477.902	500.387	515.136	516.696	514.218	502.279	477.633	500.08	516.222	519.461	516.365	503.637	480.291	501.643	518.43	518.892	505.332
67.5	507.886	498.52	475.987	496.732	510.085	512.821	511.29	495.359	476.562	495.965	511.808	515.482	512.49	498.432	477.95	498.437	514.411	515.251	501.415
67.75	504.641	492.576	472.878	493.341	507.239	508.877	506.691	491.132	471.569	493.033	507.72	511.284	509.575	492.387	475.157	495.122	511.165	510.802	497.511
68	501.011	488.651	469.955	488.398	503.055	505.891	503.638	486.44	469.251	489.11	504.543	507.249	505.978	490.247	471.749	491.47	507.211	506.164	493.89
68.25	495.499	483.358	466.802	485.746	500.484	500.169	499.025	484.306	466.702	487.419	500.09	503.113	503.396	487.882	468.534	489.001	504.87	501.921	490.462
68.5	493.515	481.506	463.156	482.814	496.267	495.48	496.546	483.003	462.821	484.977	496.846	498.549	499.554	488.549	465.107	486.204	500.623	497.577	487.394
68.75	489.616	477.71	462.161	480.87	494.028	491.866	492.654	482.876	459.015	482.348	493.253	495.054	495.135	487.517	462.032	484.028	496.946	494.585	484.539
69	486.049	477.574	458.14	477.265	490.289	487.98	489.208	480.978	454.644	479.008	490.423	492.461	492.219	485.823	457.759	480.041	493.243	490.201	481.295
69.25	482.496	477.419	452.662	473.936	486.439	485.192	486.984	480.102	449.295	475.7	487.681	489.542	488.71	483.775	451.824	476.837	490.274	487.907	478.154
69.5	480.185	475.711	447.859	471.249	483.52	481.965	484.39	479.534	444.217	472.539	485.21	486.3	486.407	481.245	447.083	473.372	489.244	484.947	475.276
69.75	478.147	474.434	442.773	468.591	479.996	478.475	481.038	475.478	440.044	469.169	482.471	483.771	483.076	478.797	442.539	470.222	484.024	483.797	472.047
70	474.516	471.942	438.481	465.692	477.048	478.016	477.78	471.281	437.622	466.696	479.479	481.011	478.518	472.304	440.614	466.122	481.078	481.255	468.859
70.25	470.982	468.477	436.535	461.524	473.98	474.47	473.5	466.594	435.508	461.446	475.601	478.723	474.985	466.99	437.398	461.704	478.841	477.249	465.25
70.5	468.382	463.637	434.571	457.85	472.569	473.356	470.526	461.604	433.876	456.778	470.338	475.36	471.665	460.585	435.789	458.403	474.251	474.489	461.891
70.75	464.948	458.005	431.702	453.909	467.719	469.633	466.971	455.576	430.994	452.847	469.955	470.223	470.05	454.806	432.531	455.36	473.374	470.869	458.304
71	461.269	453.584	428.277	449.86	465.404	466.103	463.728	450.304	427.492	450.905	466.418	468.078	466.612	452.656	429.323	452.656	467.124	468.334	454.896
71.25	459.239	446.953	425.125	448.089	461.177	462.711	460.492	446.353	426.102	446.613	462.308	464.347	461.398	448.961	428.243	450.048	466.231	463.192	451.532
71.5	454.639	443.643	424.685	444.434	458.284	458.512	455.763	442.641	424.886	444.987	461.553	460.54	459.386	446.195	426.426	447.387	465.813	460.647	448.912
71.75	450.274	439.924	423.253	442.054	457.18	454.204	453.437	441.27	422.437	442.161	455.34	456.206	456.294	445.733	425.119	445.851	459.648	455.739	445.896
72	448.398	437.464	420.361	440.235	452.993	450.755	451.469	440.091	420.553	440.931	453.488	453.303	453.471	442.92	423.023	441.504	456.083	452.024	443.281
72.25	446.001	435.573	418.635	436.769	448.521	447.489	449.223	438.419	414.937	437.597	451.544	450.261	450.994	442.887	417.892	440.137	455.105	449.378	440.631
72.5	442.124	434.074	414.066	434.152	447.238	444.102	445.493	436.766	411.167	435.812	448.635	448.362	447.772	442.227	413.541	437.023	452.587	447.462	437.922
72.75	439.906	433.872	408.902	432.287	445.945	441.971	442.832	436.673	406.653	432.188	444.573	445.556	444.776	440.861	408.673	433.948	446.592	444.239	435.025
73	435.902	433.983	405.372	430.91	441.09	439.725	440.288	434.307	404.096	429.907	444.524	443.642	441.638	438.203	406.828	430.977	446.027	443.474	432.827
73.25	434.754	431.672	403.809	426.74	439.589	437.385	436.914	432.567	402.386	427.062	441.759	441.855	439.263	434.898	403.289	427.771	443.897	440.997	430.367
73.5	433.382	428.601	401.527	424.146	437.539	434.657	435.367	429.592	398.674	423.521	437.349	438.697	437.261	429.365	401.882	424.753	439.491	438.649	427.47
73.75	430.72	425.506	397.598	420.507	434.701	432.82	433.204	425.238	396.541	420.485	435.968	436.515	433.151	424.059	398.042	421.332	438.728	435.38	424.472
74	426.467	420.702	394.401	417.657	430.918	430.621	429.148	420.125	393.594	417.442	430.901	432.87	430.111	420.028	394.702	418.918	435.864	432.829	420.961
74.25	423.274	417.297	390.924	415.396	428.532	428.805	426.735	415.673	389.727	414.793	427.649	431.038	426.805	416.521	392.4	416.017	431.113	430.525	417.957
74.5	420.305	413.48	390.814	412.686	426.521	426.165	423.51	411.815	389.831	412.165	426.692	427.571	424.058	411.539	392.043	413.84	430.444	428.013	415.639
74.75	417.511	407.716	388.879	409.093	424.297	422.04	420.227	408.609	390.037	408.019	424.468	423.88	422.286	409.268	391.237	410.982	426.684	423.123	412.686
75	415.579	405.269	388.499	407.152	419.287	419.106	417.48	404.599	389.685	406.746	419.502	420.318	419.534	407.551	391.423	407.876	421.573	419.7	410.049
75.25	412.215	402.386	387.595	404.279	415.777	415.296	414.15	402.522	385.751	404.427	416.423	418.26	417.274	405.382	387.309	405.715	420.919	415.892	407.31
75.5	409.203	399.244	385.4	402.019	415.416	412.784	411.601	400.218	384.091	403.186	414.59	414.829	414.961	404.972	385.345	403.862	417.706	413.86	405.183
75.75	405.444	398.472	382.897	400.568	412.629	410.114	408.187	399.805	380.944	401.654	412.985	411.119	412.77	404.12	382.671	403.266	414.283	410.792	402.929
76	403.072	397.193	380.022	398.657	409.036	406.455	406.988	399.997	378.889	399.46	412.245	410.309	408.815	403.704	379.969	400.92	412.874	409.877	401.027
76.25	401.818	395.702	377.101	395.467	408.357	405.351	405.396	399.709	375.609	395.696	408.291	409.087	407.192	401.739	377.652	396.966	410.197	408.261	398.866
76.5	400.264	395.888	377.206	393.366	404.767	402.439	403.486	396.701	374.699	394.915	406.865	406.706	404.14	400.659	375.879	396.043	407.816	405.96	397.1
76.75	397.274	394.551	374.239	393.02	403.204	399.885	402.01	394.822	370.465	391.808	403.388	403.201	403.168	398.088	374.026	392.004	407.143	403.336	394.757
77	396.589	391.391	370.332	389.426	400.593	399.607	399.555	392.03	366.342	388.92	401.67	402.353	400.994	393.286	368.684	390.327	403.977	402.665	392.152
77.25	394.184	388.874	366.354	386.7	398.061	396.575	397	388.391	363.24	386.628	399.019	399.46	396.233	390.364	364.425	387.883	401.139	399.147	389.093
77.5	391.493	386.973	362.176	384.118	395.067	395.139	392.272	384.498	362.263	384.123	395.75	397.718	394.861	384.576	363.347	384.041	399.727	396.753	386.383
77.75	388.995	382.701	361.154	382.462	394.081	392.124	390.467	380.191	361.832	380.017	393.034	394.571	393.411	381.096	362.771	382.305	396.787	394.259	384.014
78	388.016	380.019	362.914	378.659	390.94	390.249	387.586	376.468	361.17	378.214	390.734	392.511	391.399	378.113	363.672	378.303	393.546	391.445	381.886
78.25	384.211	374.553	359.594	374.615	388.865	387.187	385.271	373.684	359.754	375.733	389.757	387.95	388.391	376.063	362.247	376.542	391.934	387.733	379.116
78.5	381.246	370.691	358.741	373.6	387.079	384.263	382.417	370.845	357.143	374.114	385.874	387.305	384.887	373.542	359.229	374.846	389.16	385.539	376.696
78.75	378.194	369.48	357.565	371.841	383.31	381.746	378.861	369.913	354.297	370.796	383.378	383.196	382.188	372.078	356.277	374.581	385.373	383.335	374.245
79	376.606	367.386	354.585	369.669	380.59	378.185	377.086	368.405	353.595	369.754	381.206	379.553	380.195	372.753	355.309	371.856	383.222	381.097	372.281
79.25	374.06	365.151	353.971	368.805	378.531	375.774	377.257	367.574	353.207	370.032	380.153	379.25	379.384	371.462	354.884	369.952	382.553	378.53	371.141
79.5	372.127	365.291	351.325	366.321	377.7	374.283	375.936	366.109	351.054	367.891	378.353	377.539	376.953	371.344	352.734	368.208	380.208	376.188	369.42
79.75	370.259	364.832	350.77	364.694	374.326	372.452	373.134	366.231	347.55	364.929	375.959	375.679	374.238	369.278	350.803	365.874	378.607	374.967	367.477
80	367.96	363.508	347.085	362.72	372.893	369.411	369.803	366.128	345.749	362.045	372.975	372.941	372.06	368.202	347.729	363.755	376.235	371.863	365.17
80.25	366.597	363.196	344.38	360.46	371.245	368.824	368.9	363.2	341.193	360.827	370.606	371.79	369.387	365.661	343.731	362.701	374.037	370.737	363.193
80.5	364.107	360.974	340.869	357.732	368.395	366.647	367.486	360.474	338.943	358.279	368.976	370.183	367.617	361.934	339.676	359.862	372.132	369.85	360.785
80.75	364.28	359.485	337.091	357.631	365.636	365.677	366.248	358.425	336.516	355.648	367.485	368.628	364.854	358.556	337.543	356.801	370.01	367.64	358.786
81	360.96	355.279	336.306	354.648	364.345	363.511	361.353	354.156	335.147	352.613	364.64	366.039	363.319	354.24	337.148	353.777	367.488	365.64	356.145
81.25	358.757	351.752	333.891	351.906	361.911	360.696	359.145	350.996	334.161	350.274	363.04	363.1	361.867	352.716	336.1	351.492	365.647	362.63	353.893
81.5	356.46	350.158	332.339	348.441	359.352	359.178	356.144	347.986	331.781	349.18	360.483	360.592	358.77	349.55	332.738	350.467	363.374	360.534	351.529
81.75	353.147	347.803	329.199	347.696	358.486	357.328	354.641	344.6	328.622	347.817	359.316	359.457	356.17	346.624	330.208	348.061	362.426	358.064	349.426
82	352.09	344.258	327.468	346.163	354.95	354.345	351.782	343.777	326.209	346.016	357.498	355.433	356.186	345.303	328.558	347.67	357.122	355.882	347.262
82.25	349.332	342.201	326.732	343.288	352.73	352.861	350.998	340.659	326.972	342.599	352.038	353.048	353.809	344.573	328.677	345.967	356.104	353.475	345.337
82.5	346.996	338.598	326.464	340.861	353.965	349.941	348.2	339.721	327.266	341.323	352.054	350.759	351.149	343.078	328.147	342.893	356.53	351.519	343.859
82.75	344.192	337.023	325.577	339.162	349.464	348.147	346.792	339.081	325.703	340.312	351.448	349.09	349.691	343.207	326.89	341.177	351.72	348.41	342.06
83	342.559	337.192	324.014	338.636	348.303	344.426	345.45	340.011	323.414	339.297	349.84	348.227	347.626	341.279	324.459	339.436	350.715	345.573	340.581
83.25	342.045	335.006	322.116	336.739	347.539	343.941	345.212	337.756	319.223	336.887	346.491	346.301	347.104	340.777	321.453	338.271	349.513	346.42	339.044
83.5	341.425	334.811	319.084	335.063	344.395	341.379	342.937	337.162	317.407	336.217	346.163	344.657	344.786	339.995	318.581	336.395	349.027	343.485	337.387
83.75	339.586	335.668	317.188	334.282	340.12	339.788	340.828	335.593	315.701	333.786	342.023	344.21	342.399	337.533	317.285	334.691	345.262	343.581	335.529
84	338.648	332.641	315.649	332.152	340.84	340.542	340.331	333.667	313.093	332.213	341.335	342.117	339.698	335.494	315.795	331.031	345.126	340.821	333.955
84.25	335.338	332.539	313.513	329.211	339.765	337.876	339.142	330.636	310.834	329.289	341.532	339.822	338.622	331.849	312.415	330.808	342.274	339.142	331.923
84.5	335.802	328.588	311.367	328.34	336.821	335.778	335.849	327.912	309.744	327.173	337.673	338.397	337.616	328.644	311.206	327.94	342.319	338.75	329.996
84.75	333.673	326.938	308.146	328.268	336.216	332.785	333.562	324.834	307.307	324.854	336.746	337.045	334.593	325.521	308.481	325.895	338.658	336.226	327.764
85	330.326	323.498	305.323	324.298	333.956	333.655	331.706	323.037	305.045	324.134	334.316	334.918	332.476	323.409	306.351	324.978	336.631	333.776	325.657
85.25	328.021	321.971	304.255	321.65	331.634	331.51	329.309	319.826	302.797	321.61	332.459	331.438	330.515	321.507	305.438	324.017	335.933	331.256	323.619
85.5	325.872	319.397	303.212	321.481	329.441	328.802	327.597	317.029	303.187	319.946	330.282	330.725	328.811	319.419	303.589	320.743	333.667	328.897	321.783
85.75	323.387	316.366	302.443	319.005	327.26	326.644	325.226	316.669	302.522	319.186	328.871	328.945	328.072	317.586	304.658	319.849	328.989	327.761	320.191
86	321.801	315.444	303.247	316.361	325.812	324.576	323.42	313.817	301.228	317.309	324.969	326.145	326.05	317.827	304.483	319.094	327.471	325.617	318.593
86.25	320.939	313.15	300.994	316.166	325.498	322.882	323.481	314.23	301.649	316	325.691	324.985	324.13	317.552	301.73	318.181	327.767	324.146	317.732
86.5	318.488	312.355	299.461	314.93	322.589	319.84	321.283	314.266	298.333	314.742	324.065	323.288	323.234	315.666	299.98	316	326.874	322.309	315.984
86.75	317.46	309.796	296.96	313.249	319.977	318.861	320.254	313.31	296.862	313.78	321.481	321.937	321.968	316.175	298.333	313.826	323.997	321.453	314.427
87	315.006	309.41	297.618	311.313	318.982	317.121	318.471	311.924	296.669	311.434	318.954	320.663	319.876	314.403	297.616	312.201	322.746	319.585	313
87.25	315.258	309.512	296.545	310.72	318.294	315.744	317.362	311.07	294.817	310.043	319.003	318.632	318.416	313.428	296.597	310.472	320.892	319.075	311.993
87.5	313.725	309.474	294.893	308.621	316.275	314.603	316.874	309.677	292.09	308.322	318.057	317.23	317.059	311.108	293.867	307.482	319.865	316.68	310.328
87.75	311.85	308.262	292.153	306.559	314.269	312.891	314.184	306.198	289.793	306.702	316.089	315.301	315.566	308.867	291.197	308.169	318.152	314.825	308.39
88	310.771	306.21	289.122	305.289	315.158	312.052	311.599	306.734	287.47	304.371	314.389	313.754	313.523	308.295	290.094	306.51	316.965	313.47	306.988
88.25	308.238	304.452	287.066	305.499	310.605	310.198	310.03	303.708	285.763	302.849	313.296	312.391	311.056	304.775	287.785	303.597	315.643	311.744	304.927
88.5	307.636	301.387	285.456	302.115	310.102	309.371	307.978	301.839	284.141	301.873	310.641	311.515	309.21	302.05	286.351	302.781	314.201	310.69	303.296
88.75	304.599	299.386	284.148	300.532	309.144	308.137	306.455	299.993	282.276	300.009	310.415	308.928	308.145	298.923	285.28	301.663	311.676	307.953	301.537
89	303.657	298.08	282.713	298.621	306.827	306.321	304.938	297.827	281.863	297.734	307.178	307.053	306.123	298.655	283.182	299.766	311.063	306.06	299.87
89.25	301.742	296.314	281.757	297.298	304.134	302.624	303.061	294.564	282.427	296.951	305.133	305.179	304.554	296.808	282.345	298.014	308.055	304.101	298.059
89.5	299.733	293.061	280.961	296.176	304.412	301.6	301.079	294.653	281.422	295.492	304.454	303.614	303.686	295.051	282.132	297.664	307.49	302.509	296.955
89.75	298.883	293.109	279.911	294.705	303.53	300.779	298.88	292.897	278.987	294.498	303.716	302.189	302.062	294.14	281.071	295.759	305.426	301.229	295.654
90	296.655	291.452	278.819	292.924	300.222	299.078	299.498	292.445	277.901	293.672	301.972	300.679	300.569	294.315	279.121	294.311	305.363	300.497	294.416
90.25	295.578	289.133	277.434	291.868	298.753	296.794	299.151	292.412	277.558	292.057	299.908	299.748	300.451	294.161	279.195	292.891	300.98	297.974	293.114
90.5	295.234	289.207	277.829	291.074	295.552	295.493	297.704	290.274	277.872	290.666	299.188	299.354	299.073	292.242	278.433	291.956	301.099	296.836	292.171
90.75	294.753	287.613	277.063	289.281	295.9	294.8	295.759	290.249	275.9	289.719	297.533	297.026	297.215	292.392	277.485	289.7	298.316	295.621	290.907
91	294.185	287.283	276.419	288.731	297.187	293.771	295.752	289.363	274.52	289.588	296.489	296.326	296.873	291.691	274.86	289.809	299.495	295.427	290.432
91.25	292.041	286.57	273.449	286.961	295.41	291.435	292.578	287.864	270.385	286.035	294.58	294.587	294.904	289.726	272.391	288.247	296.792	293.986	288.219
91.5	289.961	286.079	271.834	286.03	291.128	290.442	291.222	286.553	268.119	283.953	293.823	293.647	292.919	286.742	269.958	285.089	294.225	292.89	286.367
91.75	288.143	285.422	268.93	284.401	290.784	289.835	291.519	285.932	267.741	284.585	290.286	292.492	290.829	284.426	269.336	283.85	292.91	291.303	285.151
92	287.24	282.612	267.737	281.819	290.22	288.874	289.296	282.564	266.684	282.845	290.939	290.844	289.306	282.971	268.13	282.902	293.628	289.207	283.768
92.25	285.713	279.874	267.388	281.639	289.371	287.651	286.494	280.188	265.501	279.857	288.587	287.791	288.572	280.701	266.569	281.124	292.202	287.654	282.049
92.5	283.85	279.447	264.274	279.266	288.106	284.661	285.334	278.591	263.301	279.882	286.643	286.423	286.02	279.325	265.916	280.335	289.882	286.767	280.446
92.75	281.684	276.261	263.062	277.66	283.788	283.445	283.188	276.944	261.901	277.551	286.602	286.525	284.835	276.501	265.065	278.227	286.951	284.358	278.586
93	280.554	275.531	261.294	277.377	283.24	282.031	282.571	276.074	261.597	276.736	284.828	285.06	283.442	276.061	262.604	278.697	287.288	284.434	277.746
93.25	279.02	274.647	260.679	275.592	283.632	281.073	281.846	273.528	260.937	275.608	284.401	283.065	284.168	275.229	260.973	276.879	285.754	282.512	276.641
93.5	277.589	271.779	260.475	274.238	282.337	279.488	279.894	273.197	260.018	275.154	282.995	281.4	282.816	273.639	260.358	276.097	285.701	280.021	275.4
93.75	276.181	271.084	260.84	274.135	279.863	277.848	278.889	272.028	259.075	273.367	280.692	280.043	282.211	274.109	262.166	274.372	281.915	278.19	274.278
94	274.794	269.702	258.817	273.071	278.178	276.183	277.036	271.363	259.32	271.129	278.546	279.339	278.851	273.983	261.185	273.404	280.183	278.83	272.995
94.25	274.718	269.451	258.561	270.249	276.38	276.329	276.529	271.04	256.495	271.62	279.394	279.217	276.66	272.794	257.589	271.901	280.904	278.096	272.107
94.5	274.87	268.374	257.23	270.069	277.871	275.494	278.094	271.856	254.901	270.678	278.87	278.547	276.768	270.836	256.717	270.25	281.595	276.865	271.66
94.75	272.462	267.515	254.901	268.874	276.143	273.354	275.853	269.896	253.677	268.875	277.531	276.115	276.603	270.16	254.097	270.038	277.737	275.785	269.979
95	271.894	267.001	254.587	267.901	272.854	273.223	273.892	268.188	252.815	266.345	275.425	273.876	274.469	270.028	254.474	266.814	275.697	274.669	268.564
95.25	271.144	264.95	251.362	267.561	272.247	272.434	271.107	267.159	250.929	266.987	274.394	272.638	271.501	268.056	253.836	267.582	275.314	273.073	267.349
95.5	268.46	264.474	251.481	264.945	272.058	270.739	270.599	265.906	250.689	265.146	272.979	271.102	271.693	265.262	251.567	266.392	275.706	270.716	266.106
95.75	267.616	264.094	251.259	264.857	270.495	268.315	269.131	263.656	248.497	263.399	271.03	269.631	271.262	263.476	249.165	264.844	274.06	269.827	264.701
96	266.972	263.207	247.195	263.127	269.52	267.716	267.518	262.507	245.156	262.634	270.545	269.305	269.539	262.163	246.59	262.788	271.217	267.437	263.063
96.25	265.528	259.761	246.313	261.342	267.472	265.745	266.452	260.995	244.647	261.513	267.404	267.762	267.25	260.851	245.811	262.051	269.152	267.056	261.506
96.5	264.026	258.258	245.077	260.798	265.435	265.47	263.564	259.405	243.407	258.477	268.097	266.212	265.957	259.779	246.362	261.553	269.623	265.556	260.392
96.75	261.46	256.926	244.027	259.33	265.309	262.803	263.835	257.206	244.043	259.782	266.576	265.66	265.214	258.693	245.434	259.603	270.372	265.874	259.564
97	260.307	254.796	244.018	258.946	264.494	262.306	263.85	257.192	243.683	258.703	265.599	264.533	265.475	257.728	245.25	259.978	267.645	263.699	258.789
97.25	259.627	254.937	243.1	256.273	262.46	260.181	261.991	255.788	242.222	256.759	264.056	262.926	264.52	256.986	244.115	258.358	264.339	261.191	257.213
97.5	258.788	253.696	241.807	256.511	259.454	260.232	261.511	254.605	239.71	254.909	262.274	262.178	262.857	256.574	242.284	256.639	262.972	262.102	256.061
97.75	258.439	252.656	239.451	255.195	260.483	259.279	260.649	254.624	239.209	255.039	263.445	260.951	262.434	255.366	241.1	256.008	263.43	260.337	255.45
98	256.772	252.529	240.788	254.544	261.291	258.097	260.575	255.499	238.921	254.522	261.378	260.046	261.042	254.607	240.274	255.985	264.327	259.112	255.017
98.25	256.041	251.464	240.347	253.267	259.003	256.982	259.675	253.85	239.247	252.495	260.375	259.687	260.547	255.038	242.107	253.991	261.366	258.255	254.096
98.5	256.459	250.609	240.793	252.101	255.73	255.503	258.084	253.025	238.33	251.7	258.902	259.339	258.561	253.331	240.339	252.397	257.537	257.09	252.768
98.75	255.274	250.498	239.051	251.299	256.168	255.975	256.196	251.472	237.151	250.923	258.08	257.25	258.597	252.078	237.9	251.205	258.93	257.627	251.982
99	254.573	248.596	237.448	249.847	255.571	253.558	255.282	249.57	234.637	250.35	258.373	255.882	256.13	250.132	235.917	250.471	259.418	253.974	250.541
99.25	253.695	247.921	235.418	249.82	255.211	252.805	253.931	248.815	232.427	248.762	257.065	255.057	255.344	248.409	234.058	248.877	258.503	254.042	249.453
99.5	251.757	248.928	233.623	249.042	253.272	250.993	252.32	248.226	231.595	248.303	254.538	252.979	253.125	247.48	232.656	247.515	255.551	253.459	248.076
99.75	250.362	245.177	232.257	247.56	251.767	250.58	250.563	245.003	231.846	246.168	252.658	251.576	252.187	245.443	232.277	247.628	253.426	251.887	246.576
100	248.66	243.82	233.475	245.715	250.225	249.319	248.968	244.772	231.097	244.491	252.021	249.722	250.939	245.587	232.116	247.607	253.444	251.083	245.726
100.25	248.154	243.429	232.782	245.077	249.63	248.043	248.85	244.507	229.494	244.592	251.355	250.252	250.495	243.565	231.229	245.508	253.46	247.908	244.907
100.5	246.75	241.884	231.246	243.592	249.327	247.44	247.294	240.558	228.773	243.846	250.797	248.636	250.167	243.204	229.67	245.182	251.594	247.94	243.772
100.75	244.912	240.785	227.892	243.035	246.784	245.95	247.714	241.266	226.115	242.899	247.755	247.678	248.794	244.133	228.343	242.924	249.701	247.012	242.427
101	243.539	239.052	228.407	242.173	245.898	245.349	245.499	241.295	226.317	242.153	247.711	246.937	247.765	242.145	229.016	243.011	248.3	247.142	241.762
101.25	243.724	238.351	227.927	240.116	245.751	243.08	244.28	239.557	226.861	241.421	248.179	245.811	246.673	239.334	228.673	241.131	248.497	245.735	240.839
101.5	243.097	238.146	228.811	241.334	246.046	244.225	244.995	241.215	227.961	240.269	247.645	245.062	247.68	240.654	228.265	241.644	249.652	244.525	241.179
101.75	243.185	237.478	228.649	240.63	243.324	242.417	244.071	238.193	226.722	239.449	245.866	243.864	244.817	238.788	228.414	240.522	246.916	242.626	239.774
102	241.908	235.765	227.381	239.032	241.733	241.34	242.415	237.887	224.828	237.221	242.91	242.592	243.576	238.035	226.336	237.856	244.315	242.65	238.21
102.25	241.965	235.463	225.902	237.805	240.623	240.713	242.422	237.643	223.381	237.016	243.136	242.631	242.016	237.914	224.615	237.713	243.874	242.771	237.644
102.5	239.337	233.985	225.148	237.434	241.415	239.276	240.266	237.436	222.786	236.342	243.857	241.406	241.196	236.713	224.047	236.868	244.431	241.589	236.863
102.75	239.39	234.219	224.344	235.591	241.741	238.385	239.321	234.986	222.585	235.213	242.338	240.34	240.397	234.97	224.24	236.003	245.557	238.922	236.03
103	238.624	233.151	225.158	235.397	239.767	238.568	239.542	234.199	222.161	234.809	240.642	238.278	240.157	234.426	223.999	235.026	242.313	239.64	235.325
103.25	237.164	231.948	223.347	233.614	238.392	235.312	238.194	232.796	221.318	233.739	239.726	238.178	237.409	233.183	224.595	233.493	240.408	237.822	233.924
103.5	235.683	230.892	222.492	232.945	236.607	235.649	236.854	232.621	218.808	232.82	239.023	237.828	235.938	231.954	220.672	234.236	240.091	236.668	232.877
103.75	233.147	231.073	221.11	232.565	236.343	232.968	235.632	230.448	218.303	231.796	238.891	235.07	235.27	231.036	219.45	233.199	240.311	235.361	231.776
104	233.047	229.656	218.488	231.63	234.726	232.572	233.38	229.852	217.056	230.074	237.382	236.273	236.335	228.769	218.631	232.037	238.255	234.795	230.72
104.25	230.849	228.796	218.779	230.843	233.356	233.56	234.147	229.393	217.431	229.56	234.71	235.234	234.846	228.997	218.551	230.816	236.636	234.052	230.031
104.5	231.022	226.01	218.384	229.725	232.207	231.186	232.837	228.209	217.894	228.98	235.403	233.941	233.865	228.761	218.232	229.97	234.603	233.899	229.174
104.75	229.463	225.99	219.117	228.487	232.161	231.087	230.823	226.794	216.961	228.471	233.449	232.386	233.528	229.274	218.119	229.439	236.048	231.323	228.496
105	229.35	225.271	218.067	227.979	232.905	229.848	229.856	226.279	216.201	227.378	233.018	230.939	232.753	226.785	217.543	228.22	234.244	230.624	227.626
105.25	228.245	223.935	218.187	227.379	229.789	227.979	230.108	225.639	214.372	227.35	232.726	231.559	232.555	225.117	216.077	228.432	232.919	231.648	226.89
105.5	228.831	224.667	215.648	225.792	229.751	228.385	231.124	224.761	214.18	226.276	230.827	230.67	231.274	224.488	213.777	226.793	230.62	230.569	226.024
105.75	227.212	223.201	215.507	225.745	228.71	228.509	230.645	224.694	213.163	224.669	230.693	231.062	231.279	224.757	215.989	225.67	231.35	229.352	225.678
106	228.482	221.439	215.579	225.2	229.161	227.45	229.087	223.787	213.881	224.086	229.878	228.331	229.354	222.416	215.503	223.672	232.708	227.294	224.851
106.25	227.853	222.065	215.109	224.54	227.964	224.831	228.942	222.95	213.296	223.549	230.162	226.898	228.845	223.739	214.956	224.426	230.307	226.533	224.276
106.5	225.571	221.09	214.411	223.231	224.989	224.654	226.074	222.459	211.46	222.635	226.969	226.45	227.387	222.282	212.399	223.585	227.946	225.941	222.752
106.75	225.369	219.869	212.366	222.983	225.647	224.731	226.513	221.061	209.929	221.968	227.007	226.297	226.751	220.92	211.519	222.632	228.447	225.376	222.188
107	223.668	219.124	210.922	222.317	224.4	223.606	224.657	220.569	208.274	221.251	226.248	224.407	224.933	220.028	209.923	221.472	228.195	223.353	220.964
107.25	222.603	219.709	209.098	220.154	225.472	221.163	222.947	220.876	207.904	219.846	225.997	223.078	224.431	219.628	208.926	221.569	227.289	223.516	220.234
107.5	221.203	217.967	209.738	219.766	223.967	222.503	222.307	218.481	207.877	218.607	225.942	223.255	224.457	218.398	208.314	220.546	226.156	223.181	219.593
107.75	221.057	215.518	208.105	218.97	221.111	220.712	222.065	217.517	206.772	219.87	223.459	222.47	223.138	217.057	209.458	219.776	224.494	221.017	218.476
108	219.049	216.16	207.663	218.71	222.049	220.629	220.799	216.829	205.014	217.459	224.375	221.168	222.695	217.067	206.958	218.263	224.475	220.851	217.789
108.25	217.465	214.972	205.681	217.261	220.667	219.252	220.765	216.389	202.809	217.297	222.232	220.86	221.758	214.934	205.645	217.904	224.613	219.938	216.691
108.5	219.311	213.859	204.911	218.165	220.27	219.569	221.53	215.234	203.121	215.495	223.17	221.256	224.107	215.062	205.553	217.351	224.592	219.353	216.773
108.75	216.839	212.809	204.68	215.98	217.715	217.062	218.546	213.568	203.001	215.586	220.151	219.879	220.269	213.053	204.448	215.835	220.417	218.933	214.932
109	215.652	215.021	204.046	215.525	214.456	217.819	219.152	215.083	202.869	214.782	216.504	219.082	219.554	216.654	204.026	216.293	217.167	218.724	214.578
109.25	216.076	211.877	203.722	214.839	219.146	215.503	217.777	213.134	203.111	214.667	220.511	217.501	218.026	214.263	203.963	215.877	221.855	217.352	214.4
109.5	215.164	211.792	203.354	214.585	217.689	215.78	217.471	212.168	200.893	213.839	219.177	217.083	217.836	211.79	203.385	213.69	221.007	217.317	213.557
109.75	214.973	210.262	202.784	213.832	215.843	215.194	216.398	211.24	199.999	212.821	217.894	216.426	217.481	211.691	201.434	213.796	218.688	215.704	212.581
110	214.524	209.804	201.495	212.874	214.775	209.412	215.056	212.628	199.578	211.439	217.967	210.538	216.15	213.254	200.235	214.173	218.825	210.977	211.317
110.25	214.407	209.403	200.906	212.165	214.33	214.563	215.031	210.593	198.174	210.44	215.577	215.827	216.078	210.902	199.95	211	216.774	215.315	211.191
110.5	212.338	208.591	200.673	212.142	213.882	212.265	213.733	209.457	197.835	210.476	216.119	213.299	213.975	209.674	199.41	210.773	217.651	213.735	210.335
110.75	210.766	207.53	199.361	210.687	213.733	210.917	213.229	209.135	198.01	209.852	215.809	213.047	213.082	209.85	199.692	211.48	217.115	212.064	209.742
111	210.264	207.31	199.219	210.083	212.368	210.958	210.716	208.322	196.807	208.314	213.823	211.617	213.411	208.399	196.657	209.796	215.426	212.376	208.659
111.25	209.487	205.972	197.611	208.927	210.916	209.571	210.602	207.804	195.527	209.161	213.72	211.698	213.032	208.297	197.604	209.026	214.388	210.862	208.011
111.5	209.6	206.176	196.902	208.461	210.918	208.973	212.025	207.212	193.589	207.097	213.205	211.541	212.161	207.202	194.739	208.134	214.125	209.498	207.309
111.75	208.53	204.858	194.535	207.867	209.731	208.965	209.553	205.521	192.951	206.825	213.047	210.016	210.999	205.612	194.24	208.502	214.642	209.646	206.447
112	206.755	204.955	194.31	206.842	209.237	207.018	208.996	205.184	192.647	206.299	211.068	209.41	210.926	205.204	193.088	208.177	212.857	209.383	205.686
112.25	206.165	202.986	194.707	206.806	208.288	206.185	208.669	204.734	192.52	206.386	211.163	208.847	209.661	204.305	194.384	206.468	210.272	208.957	205.083
112.5	206.359	203.38	192.965	206.687	207.252	206.957	208.358	204.236	192.084	205.067	210.6	208.759	208.818	203.202	193.137	205.68	210.338	207.616	204.528
112.75	206.569	201.39	192.777	206.051	208.539	205.761	208.75	202.94	191.235	203.856	209.379	208.568	209.425	203.898	192.692	205.113	210.841	207.228	204.167
113	204.568	201.405	191.276	204.619	206.429	205.009	207.593	201.274	189.965	203.694	209.575	206.695	208.275	203.525	190.814	203.837	209.567	206.974	203.061
113.25	205.651	201.155	190.645	204.342	205.431	205.188	207.26	201.654	190.406	202.33	208.271	206.414	208.164	202.537	190.388	204.094	208.411	205.198	202.641
113.5	204.837	200.696	191.328	203.246	204.723	204.35	205.253	200.595	190.705	202.942	206.454	205.575	206.001	200.594	190.773	204.295	207.218	205.552	201.952
113.75	204.187	200.154	190.873	202.375	204.713	203.044	206.578	200.631	188.853	202.598	206.727	204.938	206.28	200.866	190.645	202.592	206.48	204.827	201.52
114	203.21	197.892	190.356	202.484	202.93	200.99	204.715	199.059	189.428	201.52	204.274	203.84	205.938	199.724	190.408	200.482	206.199	202.91	200.353
114.25	202.871	198.735	191.105	202.116	203.709	202.543	202.807	200.351	189.04	200.41	205.494	204.444	204.693	199.765	190.514	201.015	206.654	203.633	200.55
114.5	202.095	197.624	189.417	201.045	202.165	200.805	204.361	200.375	186.889	199.812	205.057	201.848	204.01	199.526	189.064	200.628	204.083	201.834	199.48
114.75	200.642	197.559	188.745	199.921	200.753	200.444	202.41	198.568	186.64	199.018	203.832	202.987	204.589	198.187	187.792	199.592	204.382	201.673	198.763
115	201.109	196.842	187.199	199.995	202.376	199.029	203.029	198.147	184.85	197.76	202.604	201.879	202.715	199.176	186.663	199.575	205.331	200.953	198.291
115.25	200.345	196.592	186.376	199.362	201.406	198.805	201.907	196.946	185.436	197.761	202.497	201.344	201.754	196.988	187.444	198.825	203.942	199.399	197.618
115.5	199.685	194.973	186.794	197.251	198.426	198.168	201.104	197.649	184.875	197.753	201.527	200.099	201.401	195.676	186.44	199.333	201.776	199.719	196.814
115.75	198.84	194.82	185.347	197.885	198.514	198.749	200.923	196.425	183.689	198.024	201.258	199.418	201.178	195.549	184.781	198.386	201.922	198.97	196.371
116	197.524	194.472	186.508	198.503	199.907	196.925	200.275	194.919	184.417	196.677	199.469	198.931	200.851	195.507	185.674	197.9	201.69	197.842	196
116.25	196.851	193.772	183.745	196.28	200.072	197.129	199.347	195.683	182.951	196.535	201.378	198.656	199.133	194.941	184.042	197.169	202.229	197.784	195.428
116.5	196.433	193.652	183.648	196.018	196.978	197.006	197.027	194.705	182.129	195.486	200.324	199.486	199.154	194.746	184.258	195.083	200.287	197.957	194.688
116.75	196.281	193.038	183.397	195.335	195.493	195.419	197.26	192.351	181.739	194.362	198.295	197.237	197.636	193.518	183.313	194.293	198.738	197.06	193.598
117	196.708	192.252	184.085	194.377	195.68	195.847	198.162	192.659	182.674	193.854	197.719	196.684	199.21	192.472	183.714	195.057	198.363	194.867	193.577
117.25	195.381	191.51	183.979	194.129	196.564	196.283	197.089	192.442	183.164	193.791	198.471	196.198	196.937	191.033	183.722	194.823	199.543	196.371	193.413
117.5	194.057	191.871	184.263	193.566	195.698	192.686	196.096	192.248	181.483	192.997	197.652	194.935	195.964	189.973	182.734	193.482	198.727	194.2	192.368
117.75	193.626	189.941	182.12	193.003	194.161	193.904	195.68	192.395	180.871	192.126	197.06	195.307	194.597	192.869	181.031	192.685	197.279	193.787	191.802
118	193.004	188.84	181.662	192.185	194.886	194.423	195.174	191.075	179.069	191.91	194.121	194.057	195.29	191.777	181.68	192.29	196.366	193.589	191.189
118.25	192.535	188.849	182.235	192.263	193	191.837	195.804	189.788	180.504	191.677	196.644	192.431	194.969	190.603	180.946	192.697	197.221	193.635	190.98
118.5	191.688	188.96	181.443	191.428	192.441	192.605	194.062	189.785	180.686	191.037	194.348	193.699	194.433	190.553	180.857	191.712	195.516	193.691	190.497
118.75	190.979	189.051	180.408	190.574	194.634	192.02	192.239	189.102	179.15	189.472	196.342	192.306	193.057	189.461	180.492	190.699	196.214	192.213	189.912
119	191.437	187.076	179.828	189.931	192.969	189.089	191.371	188.836	178.102	189.9	195.074	192.01	192.797	188.322	179.844	190.324	193.885	190.581	188.965
119.25	189.304	187.072	178.563	190.431	188.958	191.013	190.939	188.95	175.988	189.205	193.464	191.622	192.033	188.231	178.973	189.383	194.995	191.067	188.344
119.5	188.908	186.119	177.771	189.114	190.649	189.214	191.439	187.189	176.357	187.593	193.476	191.753	192.513	187.179	177.395	188.895	192.72	190.782	187.726
119.75	188.184	185.444	177.234	188.74	192.153	189.138	191.391	186.473	176.509	187.452	192.381	190.986	193.06	186.592	177.086	188.664	193.655	190.615	187.542
120	189.192	186.595	177.283	188.337	190.135	188.926	190.91	186.742	174.722	188.027	191.094	190.862	191.279	187.132	176.882	188.474	192.68	189.415	187.149
120.25	188.541	185.053	177.295	188.515	187.4	187.952	189.656	186.41	175.749	186.397	190.554	188.974	190.717	184.791	177.913	187.72	192.253	190.286	186.454
120.5	187.616	183.425	177.622	187.847	190.094	187.724	190.044	185.954	175.381	187.08	189.943	189.034	189.313	186.473	176.497	187.689	191.894	188.379	186.223
120.75	188.059	184.407	176.224	187.268	188.66	186.646	189.13	183.296	174.165	185.806	189.692	188.723	189.854	184.604	175.345	187.247	191.05	188.974	185.508
121	187.864	183.333	175.086	186.386	188.735	186.073	188.944	185.239	172.886	185.526	190.06	188.801	190.329	183.875	174.274	186.406	191.834	186.841	185.138
121.25	186.658	182.76	173.412	185.365	187.694	185.574	188.737	183.645	174.003	184.812	190.495	188.117	188.701	183.642	173.821	186.019	191.516	186.882	184.547
121.5	186.831	182.34	174.626	184.079	186.379	187.504	187.756	183.658	173.508	184.599	187.27	187.514	186.972	183.652	173.847	184.779	190.363	186.841	184.029
121.75	185.75	181.189	174.707	184.243	186.577	184.384	186.819	182.907	173.71	184.244	187.336	185.737	188.114	182.556	174.296	185.003	190.351	184.93	183.492
122	184.474	181.468	173.284	184.531	186.529	182.195	187.165	182.108	172.972	183.071	188.359	186.346	187.51	183.23	173.934	183.57	189.227	184.679	183.036
122.25	184.744	180.23	174.11	184.44	186.059	183.164	185.207	181.993	172.569	182.407	187.409	185.368	186.839	183.029	172.486	183.512	190.049	183.801	182.634
122.5	184.076	179.083	173.03	183.393	185.935	184.361	184.374	181.054	169.331	181.578	186.472	184.795	184.833	181.992	171.72	183.008	186.898	184.087	181.668
122.75	182.24	179.684	171.159	181.721	183.429	183.782	184.961	181.703	169.78	181.799	186.466	184.606	185.806	180.939	172.023	182.534	187.361	184.1	181.339
123	181.88	178.595	171.531	182.351	184.665	180.497	185.244	181.648	169.1	180.815	185.643	183.792	184.249	180.19	170.834	182.338	189.469	182.544	180.855
123.25	183.426	179.077	172.148	181.79	182.232	183.313	183.722	178.936	169.544	181.873	186.264	183.175	184.543	180.775	171.437	181.631	185.963	181.971	180.657
123.5	181.771	178.149	171.333	181.139	181.816	180.38	183.52	179.545	168.161	181.266	185.809	183.609	182.988	179.062	171.484	181.285	184.642	184.227	180.01
123.75	180.76	177.121	171.607	180.929	184.098	179.854	183.278	179.714	169.361	181.33	184.758	183.171	182.856	178.948	170.366	180.907	183.593	185.129	179.877
124	180.333	178.065	169.553	181.098	182.051	179.35	183.16	179.421	167.531	180.348	183.956	181.903	183.591	178.127	170.083	180.163	185.899	181.74	179.243
124.25	180.714	177.323	167.976	181.222	181.51	180.195	182.542	177.972	167.144	179.307	185.166	182.709	182.953	176.817	168.465	180.034	185.614	180.147	178.767
124.5	179.121	177.049	168.721	179.717	181.222	181.582	182.678	177.145	166.852	178.486	182.339	183.219	181.836	178.245	169.346	179.523	183.395	179.753	178.346
124.75	179.052	176.267	168.966	179.222	179.368	179.821	181.153	176.983	167.516	178.362	182.702	181.512	181.549	177.678	168.318	179.108	183.079	181.948	177.922
125	178.679	176.229	169.691	179.989	178.876	177.977	179.917	176.597	166.93	178.239	182.097	180.438	180.852	175.359	168.365	178.861	182.983	179.952	177.335
125.25	177.444	174.556	169.054	179.026	181.84	178.74	180.118	177.663	166.566	176.755	182.109	179.603	180.096	176.588	168.655	179.512	183.926	177.53	177.21
125.5	177.428	175.238	168.513	177.163	180.107	177.931	180.658	176.71	165.6	176.816	181.511	178.55	179.951	175.32	165.352	177.967	182.498	178.583	176.439
125.75	177.857	173.841	166.848	177.164	178.779	177.381	179.701	175.031	164.418	176.717	179.313	179.396	180.034	174.937	166.082	177.054	181.94	178.37	175.826
126	177.28	174.495	166.618	177.463	179.028	177.451	179.249	174.991	165.514	176.106	179.495	178.453	178.903	176.126	165.095	177.566	181.58	178.266	175.76
126.25	176.073	173.981	166.93	177.501	178.177	175.438	178.246	174.393	165.405	176.388	181.283	179.15	179.198	175.091	166.589	177.202	180.615	178.4	175.559
126.5	177.249	173.244	167.286	177.273	177.659	176.218	177.26	175.333	165.173	175.116	180.615	177.463	178.813	173.655	167.954	176.821	179.694	175.544	175.132
126.75	176.465	172.27	165.981	175.911	178.122	176.298	177.775	173.002	164.463	175.264	179.412	178.937	178.186	173.147	165.735	175.714	182.049	175.609	174.685
127	175.053	171.858	165.701	176.02	176.799	176.211	176.879	173.277	163.02	173.185	179.991	177.353	177.659	173.346	164.03	175.675	179.948	175.503	173.973
127.25	174.9	172.705	163.704	175.016	175.915	174.797	176.651	172.904	160.962	173.42	179.003	176.607	177.488	173.432	163.6	174.854	179.037	175.143	173.341
127.5	174.765	170.585	164.701	174.525	175.77	175.02	176.33	173.286	162.436	174.042	179.053	176.114	176.513	172.278	163.105	174.782	179.647	176.724	173.315
127.75	174.013	170.939	164.196	174.96	175.182	174.471	176.053	171.244	162.463	173.446	177.409	175.916	175.592	171.851	163.712	173.898	180.175	174.817	172.797
128	174.032	171.171	164.807	173.927	175.715	172.853	175.907	171.385	162.059	172.95	177.051	176.96	176.836	171.784	163.591	174.248	178.374	175.155	172.711
128.25	173.287	170.452	164.331	173.531	173.711	173.349	175.967	171.59	162.339	173.12	175.923	174.306	176.486	170.197	163.311	173.539	176.317	173.806	171.976
128.5	174.096	170.791	163.864	172.454	174.194	172.361	175.243	169.641	161.209	171.78	175.943	174.682	174.755	171.382	162.795	172.82	175.85	175.4	171.626
128.75	173.483	168.312	163.146	172.947	173.342	172.218	174.638	170.052	159.819	171.225	174.86	173.906	174.004	170.861	161.544	171.947	177.305	172.669	170.904
129	172.812	167.788	161.932	172.576	174.894	171.551	172.614	170.821	160.159	171.568	174.745	172.728	175.628	169.92	161.274	172.254	177.578	172.41	170.736
129.25	172.144	169.133	163.122	172.988	173.48	171.753	173.485	169.795	159.2	171.251	175.083	173.272	173.843	170.015	161.929	171.203	176.321	172.371	170.577
129.5	171.624	167.665	162.524	172.332	171.891	171.951	174.105	169.728	160.088	170.256	173.865	173.322	173.521	169.741	161.775	171.552	174.922	171.787	170.147
129.75	170.989	168.553	162.132	170.744	171.2	170.684	173.368	169.565	160.107	170.029	173.657	171.924	173.999	168.981	161.156	170.756	173.939	172.437	169.679
130	171.389	167.596	161.649	171.288	172.744	169.291	172.957	169.478	159.549	169.876	173.912	171.331	172.378	168.739	159.707	169.742	175.003	171.508	169.341
130.25	169.92	165.435	161.09	170.125	171.511	169.032	171.537	168.922	158.7	169.478	174.787	171.916	173.31	170.492	159.109	170.122	174.587	170.192	168.904
130.5	169.546	166.425	160.086	169.322	172.504	169.627	170.971	168.058	157.03	169.039	173.502	171.394	171.36	168.186	158.798	169.251	175.631	171.284	168.445
130.75	169.888	166.436	159.995	169.032	169.856	170.288	172.719	168.128	158.345	169.204	172.419	171.011	171.486	167.301	158.599	168.977	173.239	171.282	168.234
131	168.673	166.533	159.808	169.272	170.42	169.196	170.545	167.577	157.599	168.2	172.284	171.047	171.112	166.97	159.363	169.287	173.451	170.337	167.871
131.25	168.647	166.205	160.22	169.735	171.617	167.647	171.241	167.09	156.891	167.951	172.749	170.449	171.687	166.797	159.202	168.001	172.854	169.966	167.719
131.5	167.428	166.316	158.183	168.262	169.885	168.186	169.62	166.515	157.778	167.743	172.303	170.539	169.69	167.437	157.744	167.828	172.306	168.514	167.015
131.75	166.406	165.221	157.691	169.599	168.406	168.271	170.27	165.389	154.737	167.413	171.102	171.5	169.403	165.408	156.848	169.333	171.368	169.593	166.553
132	167.61	164.198	157.038	167.734	169.282	167.748	168.29	166.328	155.16	167.183	170.942	170.064	170.147	165.24	156.772	167.998	170.594	168.155	166.138
132.25	167.459	164.449	157.464	168.022	168.967	166.671	168.523	165.119	154.502	167.043	170.643	169.186	169.437	165.803	155.493	166.793	172.217	168.55	165.908
132.5	167.94	164.478	157.023	167.466	169.742	166.208	168.359	164.386	153.819	165.886	170.816	168.761	169.046	164.813	157.356	166.311	171.293	167.338	165.613
132.75	165.773	162.771	156.236	166.252	167.557	166.502	168.061	164.067	154.774	166.306	170.234	167.73	167.971	164.42	155.877	166.996	171.031	166.378	164.941
133	166.477	163.87	157.457	166.975	167.169	165.8	168.306	164.328	153.537	165.094	168.685	168.04	167.641	165.388	154.98	166.606	170.052	166.725	164.841
133.25	165.378	161.308	156.135	165.606	167.561	163.841	168.216	163.685	151.886	164.807	168.481	167.402	167.144	164.202	155.421	165.071	169.828	167.147	164.062
133.5	165.889	161.803	154.994	165.554	165.882	164.951	167.762	163.604	152.438	165.67	169.158	166.631	167.95	163.605	152.951	165.215	169.774	166.022	163.881
133.75	164.767	162.162	155.05	165.136	167.924	165.1	166.76	163.323	153.222	164.597	167.861	166.467	167.417	164.271	154.235	164.41	170.243	164.983	163.774
134	165.273	160.828	155.366	165.368	165.229	165.788	166.947	162.928	153.277	165.175	169.132	166.95	166.773	163.279	154.864	164.575	168.531	166.493	163.71
134.25	164.23	161.455	154.509	164.572	166.221	165.715	166.858	162.169	152.693	163.704	168.198	166.712	166.098	163.295	154.521	164.685	168.421	166.658	163.373
134.5	164.102	160.86	154.648	165.2	165.551	164.046	166.904	162.224	152.568	163.428	167.218	164.9	166.225	162.807	154.676	164.135	167.603	164.589	162.871
134.75	164.962	160.348	153.679	164.279	164.635	163.079	167.122	161.959	152.738	162.63	166.84	164.105	167.265	162.848	153.2	163.166	168.478	164.764	162.561
135	163.542	162.657	153.966	163.661	163.495	163.719	165.784	160.85	151.733	162.887	166.408	165.814	166.204	161.145	153.514	163.39	167.682	164.992	162.302
135.25	162.993	160.308	153.932	163.872	164.387	163.503	165.408	161.466	151.539	162.917	165.888	166.254	167.041	161.032	152.297	163.259	166.82	164.258	162.065
135.5	162.962	160.217	153.346	164.262	163.995	162.502	165.725	161.654	150.778	162.195	165.769	164.537	166.181	162.489	152.545	163.304	167.05	163.829	161.852
135.75	163.837	159.81	153.038	161.755	164.402	162.416	163.932	160.233	152.641	161.981	165.552	163.608	166.208	159.892	153.428	162.565	166.673	163.955	161.44
136	163.012	159.214	153.788	162.72	163.556	161.779	163.424	161.127	151.736	160.994	164.892	163.442	164.359	159.334	152.82	161.46	166.019	163.075	160.931
136.25	161.593	159.367	153.472	162.454	163.21	161.962	163.493	159.784	151.264	160.887	165.417	162.922	164.705	159.656	153.45	160.997	166.757	161.931	160.74
136.5	162.656	159.338	152.771	161.705	161.927	162.051	162.434	160.035	150.478	161.087	164.647	163.067	163.696	160.63	152.453	162.439	165.449	163.087	160.553
136.75	161.587	158.459	152.415	161.444	162.549	160.816	163.226	158.742	150.702	161.166	163.393	162.878	163.951	160.586	152.637	161.448	165.093	161.485	160.143
137	161.453	158.862	152.365	160.543	163.799	159.952	162.378	157.37	152.637	159.346	163.197	162.527	162.447	158.883	152.64	160.95	165.246	161.427	159.779
137.25	160.984	158.368	153.631	161.672	162.471	159.042	161.564	158.326	152.667	160.06	165.226	161.695	162.761	159.153	153.16	160.242	164.376	161.418	159.823
137.5	160.535	156.335	153.681	159.466	161.908	159.786	161.669	159.146	151.663	158.888	163.414	161.608	162.288	157.83	153.04	160.203	165.269	159.541	159.237
137.75	159.712	157.913	152.615	160.687	161.906	160.232	161.011	157.536	150.289	158.259	162.568	161.111	161.823	158.697	151.461	159.599	163.092	159.949	158.803
138	158.732	156.325	151.443	160.159	160.762	159.083	162.097	156.831	150.431	158.734	163.454	162	162.037	159.339	151.725	159.603	163.341	159.679	158.654
138.25	159.831	156.01	152.389	159.541	160.986	158.856	160.377	156.694	150.18	158.108	161.882	161.549	161.914	156.841	151.007	159.381	163.519	160.927	158.333
138.5	158.767	156.871	151.897	159.508	160.715	159.574	162.188	157.884	149.906	159.152	162.123	162.321	162.096	158.924	151.799	159.556	163.466	159.395	158.675
138.75	158.124	155.29	151.623	159.602	158.82	158.551	161.316	156.262	149.897	158.958	161.917	159.618	159.733	156.84	151.894	159.614	162.298	160.381	157.819
139	157.71	156.526	151.048	158.416	159.923	159.538	160.15	157.545	149.115	158.132	161.116	159.605	160.72	156.008	151.379	158.454	163.018	160.228	157.702
139.25	158.364	155.611	149.894	159.576	159.396	159.055	160.856	156.934	150.126	158.399	159.891	159.76	161.382	156.589	149.234	158.598	161.775	158.933	157.465
[truncated: 882 more rows]

## Sheet: Load 25%
	Test 1 (Pressure kPa)						Test 2 (Pressure kPa)						Test 3 (Pressure kPa)						Average
Crank Angle [deg]	Cylinder 1	Cylinder 2	Cylinder 3	Cylinder 4	Cylinder 5	Cylinder 6	Cylinder 1	Cylinder 2	Cylinder 3	Cylinder 4	Cylinder 5	Cylinder 6	Cylinder 1	Cylinder 2	Cylinder 3	Cylinder 4	Cylinder 5	Cylinder 6	Pressure (kPa)
-360	73.1775	71.1088	80.1318	89.6693	73.6148	78.0156	73.1224	70.7016	81.1072	91.21	71.4747	77.1759	76.2601	70.6232	81.0917	101.223	97.1968	74.6497	79.5308
-359.75	72.6162	71.8408	78.841	90.8571	73.0568	77.0155	71.4192	67.8663	79.1166	90.8863	71.0101	77.6631	84.3126	64.9863	71.4286	56.934	71.4285	26.3341	72.0896
-359.5	72.6187	69.2696	79.5045	92.7204	70.0757	77.2933	70.3249	68.9196	79.0313	93.1032	73.1014	77.6494	79.4811	60.9601	76.2601	96.3916	71.4285	159.202	81.5186
-359.25	71.7603	68.7808	77.319	90.7846	70.6772	76.9148	69.9432	68.1192	76.5342	94.2837	71.1253	75.9608	77.0653	71.4285	89.9495	212.349	30.3602	98.0022	82.8532
-359	71.786	69.6626	76.8689	89.4333	69.6674	74.2985	69.8063	67.7906	77.862	90.9709	70.5471	75.1733	77.8705	91.5601	71.4286	123.771	78.6759	65.7917	78.498
-358.75	70.9204	68.0746	75.8052	90.7894	70.3455	77.9085	69.5027	67.2591	77.1083	88.729	71.5859	75.6033	84.3126	59.3495	76.2601	18.2815	85.9232	127.797	75.3086
-358.5	70.1224	68.2912	76.0347	90.022	68.7704	75.194	69.3006	66.3693	75.0018	86.3962	69.3166	74.4461	40.8287	110.886	93.9758	50.4918	69.0127	109.276	75.7631
-358.25	69.2293	67.6478	74.7551	85.9546	69.2922	72.6727	67.012	63.807	75.5349	92.2697	68.9486	72.0762	80.2863	69.8179	73.8444	144.707	62.5706	40.0236	75.025
-358	68.3299	67.0286	73.5504	86.4982	67.8459	72.1469	66.7495	64.4311	74.0677	91.0997	69.1499	73.8333	73.039	55.3232	72.2338	154.37	66.5969	72.2339	76.0293
-357.75	67.6679	65.2691	74.0771	87.5925	67.8016	71.5727	67.0024	63.1467	74.0894	86.43	66.8791	71.7316	31.9708	74.6494	78.6759	50.4918	90.7548	100.418	71.6789
-357.5	66.3215	64.8294	72.1501	86.4104	66.3578	73.5746	64.9965	64.1025	73.653	85.0788	67.0998	69.4326	71.4285	41.6339	84.3126	96.3916	78.6759	99.6127	73.6701
-357.25	66.6332	64.0105	70.3568	86.0497	65.5654	73.1663	65.1881	61.69	73.7947	87.3593	64.4915	69.7909	74.6495	73.0389	45.6603	149.539	27.9445	77.8707	72.0444
-357	64.6152	65.1064	69.3301	83.803	65.2594	69.8929	64.0761	60.9016	70.8136	86.5186	65.2944	70.9924	69.0127	77.0652	73.0391	92.3654	97.1968	135.044	76.6848
-356.75	64.3398	63.6497	69.1795	84.8997	64.1868	68.7132	63.7966	59.9329	68.7586	84.7591	64.3273	69.096	64.9865	74.6494	69.818	35.9972	64.1812	98.8074	68.5599
-356.5	63.7769	62.6955	68.8091	83.7458	64.3817	68.615	61.2786	58.3409	68.2473	83.1912	62.4293	65.147	71.4285	58.5443	64.1812	201.075	73.8444	-25.2026	69.6961
-356.25	62.6624	59.1241	66.4368	83.9383	63.2423	67.486	60.9493	59.6374	69.2305	82.7322	62.505	66.9757	81.0916	57.739	58.5444	122.965	31.1655	100.418	69.8247
-356	61.4095	59.5984	66.4158	80.9483	59.7072	65.1411	59.5014	57.2329	65.4321	81.7273	59.3934	67.2455	81.8969	68.2074	55.3234	95.5863	54.5181	78.6759	67.6645
-355.75	61.8749	58.7529	65.551	80.648	62.3935	65.733	59.4096	56.3608	65.6559	80.7642	58.8314	63.4519	61.7654	76.26	53.7129	-4.26575	92.3652	23.113	60.1321
-355.5	60.0912	58.2577	64.9084	81.2946	61.2879	64.2183	58.3056	55.5016	66.3114	79.1553	58.5697	63.9045	62.5706	31.1655	73.0391	118.134	29.5551	132.628	67.7166
-355.25	58.6378	57.2833	63.0032	80.2711	56.5956	62.2832	58.3209	55.231	63.9681	79.6457	60.1488	64.0446	67.4022	77.8705	65.7917	88.339	44.0497	75.455	65.4634
-355	57.632	54.725	61.6382	78.2016	57.661	60.5189	56.0589	55.1223	62.1837	78.2292	56.3439	59.1462	69.0127	48.076	75.4548	132.628	69.0127	47.2709	65.4954
-354.75	57.3445	54.8563	60.7653	78.287	58.9341	59.9101	56.1153	53.7759	61.6288	79.5265	53.2195	58.8949	65.7917	35.1919	52.9076	36.8025	15.8656	39.2183	54.3909
-354.5	55.5069	55.1252	59.6863	78.6244	55.0874	60.8813	55.1578	51.708	61.4219	79.4428	54.2229	59.6897	24.7234	73.8442	54.5181	143.902	-5.87634	73.0392	60.5947
-354.25	55.6196	52.7256	59.1669	77.3714	52.4921	57.4138	53.8646	50.2046	58.9554	77.217	55.678	58.7299	58.5444	64.9863	60.9602	57.7393	73.0391	52.9077	59.8675
-354	54.7427	53.3553	57.6764	77.0315	55.1905	55.2606	52.6954	50.4526	58.3651	77.7429	53.0424	54.5675	71.4285	39.2181	35.1919	15.8657	67.4022	65.7917	55.2789
-353.75	54.1001	52.0918	57.558	75.4468	50.2985	56.6368	51.7073	49.2028	58.5866	77.8983	52.5141	55.0981	68.2075	40.0234	54.5181	54.5182	18.2814	110.081	57.5983
-353.5	52.3865	51.9211	56.8792	76.3116	49.3958	53.9158	52.2251	48.1302	58.7524	73.4315	49.9018	54.3388	34.3866	58.5443	99.6125	105.25	-13.1237	82.7023	58.0534
-353.25	52.5403	49.7058	55.7607	71.7917	51.1102	52.0814	52.4417	48.801	57.3022	70.332	51.4061	52.2636	2.17615	52.9075	61.7654	69.0128	64.1812	56.934	54.0285
-353	52.3108	48.7162	54.7629	71.7611	50.7237	53.2579	51.0438	48.1818	56.509	74.9534	47.598	51.5695	132.628	25.5287	55.3234	28.7499	46.4655	72.2339	56.7954
-352.75	51.5176	48.5648	52.72	72.6912	45.6401	52.7216	50.9318	45.9923	55.9163	75.0074	49.2311	52.295	64.9865	91.5601	35.1919	135.044	32.776	77.8707	60.5921
-352.5	50.9322	47.0114	53.0751	72.4843	47.7281	48.2564	50.1628	45.9995	54.0006	70.2048	47.5585	49.2697	76.2601	57.739	49.6865	104.444	68.2075	50.4918	57.9729
-352.25	50.7945	46.9309	51.4751	70.2134	48.3321	49.6238	49.8866	43.5789	53.536	70.9191	48.5732	49.173	69.0127	61.7653	28.7499	-9.90259	38.4128	37.6078	47.7046
-352	50.5264	47.3287	51.2625	68.4241	46.7417	47.3433	49.1409	44.6185	51.4963	72.3484	46.4569	49.3953	67.4022	46.4655	78.6759	106.055	48.8812	76.2601	58.2679
-351.75	50.0827	44.5184	51.2158	71.5961	43.4941	48.1759	48.0418	44.4027	51.2925	72.586	45.4906	48.5127	72.2338	36.8024	48.8813	110.081	31.1655	40.0236	53.2554
-351.5	49.0342	45.2375	49.2783	69.2093	47.9947	45.5814	47.4056	44.4131	51.2748	67.4404	45.4004	46.7146	33.5813	30.3604	45.6603	113.302	48.8812	85.118	53.6604
-351.25	50.2091	43.6906	47.7153	67.0657	45.0627	46.9334	47.4298	43.8011	50.4752	68.0049	44.6814	46.0672	60.1548	53.7128	14.2551	-39.6973	22.3076	93.9758	44.7692
-351	49.0222	44.8268	48.556	65.5043	47.745	47.2152	47.8525	42.0642	50.0025	68.8689	45.15	45.9053	62.5706	-5.07117	50.4918	-1.04468	85.9232	41.634	46.512
-350.75	49.0109	43.854	48.1775	68.2438	42.6848	44.9154	47.6593	43.1714	50.6241	68.7755	42.7834	45.4656	60.1548	-3.46069	63.376	223.623	53.7128	7.00793	55.5433
-350.5	47.956	44.6448	46.7337	67.2485	44.9242	44.847	46.5673	42.2687	49.1014	66.1109	43.1433	44.4268	58.5444	93.1705	40.8287	123.771	68.2075	20.6973	55.1773
-350.25	47.6121	42.6598	45.6764	65.1628	43.6736	43.4869	46.4111	42.272	49.2407	65.7292	43.2359	45.0719	30.3603	78.6758	37.6077	-35.6708	29.5551	42.4393	42.4
-350	47.0509	42.7798	46.3222	65.5413	43.0544	43.6536	45.9569	42.7873	47.6898	66.135	42.1094	45.0316	6.20245	-7.48694	72.2338	69.8181	37.6075	48.8813	44.7427
-349.75	48.8184	44.3388	46.6781	67.6414	43.1784	43.3025	46.4055	42.3927	47.8903	65.1446	42.3228	43.0152	86.7284	41.6339	11.8394	146.318	73.8444	37.6078	54.3945
-349.5	46.7103	40.8238	46.4237	64.6596	44.0119	44.8945	46.7203	40.6832	48.6666	63.0968	40.6832	42.4467	45.6602	35.9971	33.5814	44.8551	73.8444	81.0917	49.1584
-349.25	46.4727	43.5939	46.2811	62.3267	42.4062	43.8436	44.952	41.4635	48.0811	63.8715	41.9918	44.1692	62.5706	79.481	6.20251	32.7761	48.0759	49.6866	47.1248
-349	46.6668	43.2299	45.1731	63.4517	41.4809	42.006	45.4859	41.7429	47.1599	64.5455	41.3089	41.5891	56.1286	91.5601	61.7654	109.276	22.3076	35.9972	52.2709
-348.75	46.182	41.5397	45.5612	62.2414	43.4264	42.6913	44.7523	39.9303	47.5191	62.8286	39.7185	42.3469	52.9075	81.897	48.8813	88.339	-20.3711	90.7548	50.0637
-348.5	47.1032	43.6664	43.6947	61.9909	42.866	42.4723	46.515	42.2059	47.23	62.1804	39.7822	43.7504	23.9182	89.1443	52.9076	9.42371	18.2814	39.2183	44.2417
-348.25	47.1419	41.8811	45.8165	62.6843	39.3116	41.9029	45.8152	40.7919	46.37	64.2258	39.3103	41.6423	56.9338	26.334	102.834	98.8074	28.7498	55.3235	51.4375
-348	46.1168	41.9101	43.6399	63.078	41.0171	42.8153	44.4342	39.4004	46.7951	63.3046	39.9577	40.7186	67.4022	9.42346	30.3604	100.418	104.444	42.4393	50.4264
-347.75	45.1158	40.3721	43.2856	61.7107	40.9954	42.4103	43.9728	39.2192	46.2588	62.5041	40.8596	41.4031	51.297	63.3759	16.6709	37.6078	19.0867	42.4393	43.2547
-347.5	45.7609	41.7467	44.8349	61.0955	39.496	41.6461	44.2981	40.4303	45.0365	60.2711	39.8377	41.8331	56.1286	65.7916	66.5969	28.7499	60.9601	48.8813	48.522
-347.25	46.8447	41.0864	43.9789	62.5546	39.0523	42.2138	44.6146	39.0944	44.8778	62.6209	37.8052	41.0584	73.039	19.0865	57.7391	88.339	-21.9816	68.2075	46.124
-347	44.7148	42.444	42.6422	60.5302	38.334	42.5866	45.1775	38.7441	44.4728	62.4276	39.0268	40.4915	43.2444	8.61829	43.2445	71.4286	22.3076	44.0498	43.027
-346.75	45.1175	41.8634	44.8269	59.1282	40.4099	41.2539	44.245	37.2914	46.1308	60.9975	39.7403	40.3168	46.4655	7.00769	50.4918	44.8551	69.0127	-17.9553	41.1777
-346.5	45.4194	40.6547	43.2059	61.0447	37.3644	41.3167	44.1596	39.9214	47.0295	60.2075	40.895	40.1115	55.3233	19.0865	44.855	105.25	85.1179	27.1394	48.7834
-346.25	44.9242	40.6435	43.1914	59.6839	38.4652	40.1137	45.8265	40.2894	46.2975	59.2493	38.8167	38.2127	43.2444	55.3232	43.2445	72.2339	48.8812	31.1656	46.1004
-346	44.4354	40.6982	42.6728	58.5807	35.8216	39.4187	44.0453	38.4711	45.1734	59.639	36.2455	39.4834	41.6339	91.5601	58.5444	32.7761	25.5287	46.4656	45.6219
-345.75	44.582	41.3303	42.9909	59.9866	40.323	39.9349	43.4357	40.2757	42.4854	59.9329	38.5163	40.1727	52.1023	30.3604	31.1656	55.3234	53.7128	47.2709	44.6612
-345.5	44.6778	38.6738	42.8177	59.332	39.1408	40.0194	43.9253	38.5742	45.3537	59.9764	39.7411	39.0445	37.6076	-6.68164	33.5814	71.4286	62.5706	43.2445	42.946
-345.25	44.7309	40.0967	43.5344	57.6772	38.2406	40.373	43.9663	38.8029	45.4858	58.7838	39.4061	39.7056	48.076	5.39722	31.9708	55.3234	32.776	73.0392	43.1881
-345	45.4315	39.8881	43.5972	58.3463	36.3434	40.0444	44.8344	39.5478	45.183	57.7008	35.9572	40.2443	46.4655	47.2708	47.2708	52.1024	67.4022	37.6078	45.8465
-344.75	45.239	39.7134	42.6615	58.3375	37.1808	39.8874	42.7287	37.9203	44.745	60.1391	37.7795	38.9857	60.9601	52.1022	49.6865	101.223	60.9601	69.0128	51.0702
-344.5	44.6303	41.6516	42.0978	57.3897	38.4765	39.3422	43.881	38.6853	43.2601	59.0842	37.6756	38.9921	50.4918	73.8442	35.9972	71.4286	89.1442	73.8444	51.1065
-344.25	44.3887	39.8084	43.466	56.2454	39.8052	39.6055	42.7262	38.8118	44.7659	56.7264	38.8199	38.8456	77.0653	52.1022	15.8657	40.0236	36.8024	19.8921	42.5426
-344	44.9033	39.806	43.3073	57.8068	38.4556	39.641	43.0878	39.2023	46.436	57.1926	38.774	40.0269	44.855	0.565674	48.076	59.3497	72.2338	47.2709	44.4995
-343.75	45.041	39.5684	43.2824	57.6425	37.9007	38.938	43.8464	39.4761	43.8382	57.2184	36.4073	37.3148	51.297	24.7234	44.0497	39.2183	36.8024	49.6866	42.5695
-343.5	44.7188	38.8977	42.6269	57.0861	38.4701	38.7697	43.3898	40.4827	44.4881	58.167	38.7249	38.4301	61.7654	32.7761	30.3604	69.0128	63.376	32.7762	45.2399
-343.25	43.9925	40.7498	41.3956	58.2255	38.9323	38.8236	42.012	39.7821	45.3167	57.0332	37.161	38.935	47.2708	65.7916	43.2445	58.5444	108.47	45.6603	49.519
-343	44.5046	41.2563	43.5006	55.8726	39.8575	37.8855	42.6208	40.2789	44.8649	60.0312	38.7329	39.7032	18.2813	24.7234	51.2971	63.376	69.818	51.2971	44.8834
-342.75	43.8959	42.1614	42.3901	55.5223	38.1053	38.9001	43.794	40.0849	46.4722	57.9142	36.5007	38.0403	44.855	58.5443	53.7129	73.0391	45.6602	60.155	47.7638
-342.5	44.0537	41.3513	43.7816	58.0894	38.4725	39.0555	42.504	40.2669	46.2862	57.3835	37.3551	37.9332	44.0497	7.81299	60.9602	52.1024	45.6602	-5.87622	40.6246
-342.25	43.6728	40.9092	43.5296	57.8946	38.0078	38.305	42.6562	40.3248	45.9875	57.253	38.5888	37.4855	43.2444	25.5287	45.6603	51.2971	51.297	42.4393	43.5601
-342	44.9677	41.4109	43.8936	56.7237	41.1411	37.7752	42.6981	39.3859	46.3337	57.9681	39.9231	39.0904	48.8812	36.8024	23.113	64.1813	58.5443	59.3497	45.6769
-341.75	44.313	40.4711	42.5311	57.0797	39.0394	39.2609	42.8366	40.2516	47.329	56.7667	38.9737	38.5251	48.8812	48.8812	93.1705	36.8025	29.5551	35.192	45.5478
-341.5	44.5417	42.6945	43.1374	56.4371	38.8735	38.3558	43.7087	39.485	46.6116	59.1623	36.723	38.9938	47.2708	53.7128	39.2181	45.6603	18.2814	52.1024	43.6094
-341.25	44.1825	42.0527	43.1366	56.5369	38.2204	38.2471	42.1263	41.1623	46.6188	58.2846	38.8593	37.3905	50.4918	37.6077	42.4392	62.5708	11.0341	59.3497	43.9062
-341	44.0545	42.0978	43.4442	57.4678	39.8873	39.1264	42.2785	39.857	48.214	57.6371	39.8442	37.9501	60.1548	79.481	42.4392	74.6497	43.2444	88.339	51.1204
-340.75	43.8379	43.2686	45.9172	57.3583	41.8352	39.7489	42.4871	40.8346	48.76	56.5935	40.7565	38.8005	3.78668	20.6971	47.2708	70.6233	23.1129	55.3235	42.2785
-340.5	43.9063	42.5962	45.612	57.4251	39.9453	37.9475	41.7527	41.9692	47.2493	57.6967	38.8231	38.505	63.3759	32.7761	39.2181	91.5601	25.5287	56.934	46.8234
-340.25	43.6519	41.4197	44.7294	57.4605	39.0015	38.7632	42.4025	40.7387	47.3975	59.0206	39.0099	35.8033	51.297	41.6339	38.413	67.4023	23.1129	48.8813	44.4522
-340	42.7774	43.4353	44.4532	59.0034	38.4636	38.1947	42.781	40.9111	46.8088	58.1082	38.3335	37.715	51.297	47.2708	89.9495	48.8813	28.7498	34.3867	46.1956
-339.75	43.0536	43.1897	45.7102	58.48	40.5678	38.5281	41.0022	41.0254	46.9216	59.511	40.337	38.0717	35.9971	29.5551	38.413	52.1024	41.6339	48.8813	43.4989
-339.5	42.8788	42.5986	45.1393	56.6464	40.7747	38.3437	42.1231	41.4289	49.128	58.9095	40.3668	37.9413	43.2444	44.0497	60.9602	4.59216	54.5181	41.634	43.6265
-339.25	44.3492	41.8964	45.8093	58.4534	39.6546	39.3793	42.359	42.2043	48.615	57.6895	39.8128	38.5871	42.4391	15.0603	29.5551	75.4548	60.9601	51.2971	45.1987
-339	43.8677	42.6494	46.4994	59.8409	38.669	38.5273	42.3856	42.2712	48.0828	60.3549	39.0107	37.5757	46.4655	52.1022	60.1549	81.897	73.0391	24.7236	48.7843
-338.75	44.28	42.8177	45.3744	58.9785	39.4098	38.0667	42.5491	42.0441	48.8961	58.7299	40.5818	37.9928	58.5444	57.739	24.7235	58.5444	56.9338	60.9602	47.6203
-338.5	43.9402	42.4062	46.4905	58.9422	42.0519	38.8043	43.0081	41.7163	49.1546	58.3538	42.2946	37.6039	37.6076	48.076	43.2445	56.934	35.9971	39.2183	44.7691
-338.25	44.8735	43.0455	46.8875	59.0091	41.46	38.5458	42.5974	42.739	49.2625	59.147	40.9039	38.3326	37.6076	40.8286	31.9708	69.0128	59.3496	27.1394	45.1507
-338	44.8847	42.8805	47.237	59.4785	40.1225	38.7874	44.0871	41.2066	49.8028	61.4243	38.9552	37.6345	21.5024	-85.597	62.5707	72.2339	35.9971	50.4918	39.0944
-337.75	44.7953	43.0496	47.1516	59.2643	39.6747	39.0725	42.4492	42.7294	49.6595	60.6134	41.0762	36.2043	42.4391	75.4547	37.6077	43.2445	77.8706	52.1024	48.5811
-337.5	44.0086	42.0358	47.2386	59.7064	41.6154	37.8952	42.6868	41.7437	49.7811	60.4676	41.3927	38.0121	32.7761	48.8812	45.6603	73.8444	34.3866	42.4393	45.8095
-337.25	44.5884	42.9497	45.8745	58.6064	42.5326	39.8173	42.9606	42.9097	49.2625	59.6173	41.222	38.8005	58.5444	60.9601	46.4655	9.42371	47.2706	43.2445	45.2806
-337	44.1439	44.2623	47.907	58.2255	42.4126	39.4542	43.0717	41.7944	50.4889	59.879	40.4304	37.9179	48.8812	50.4918	42.4392	81.897	21.5024	60.9602	47.5644
-336.75	45.5563	42.1855	47.3078	59.7394	40.385	39.302	44.1789	41.6712	50.939	60.0368	40.8862	38.8375	39.2181	29.5551	46.4655	85.118	45.6602	122.965	51.1115
-336.5	45.4001	42.7846	48.9095	58.8408	41.1975	39.4437	42.4919	43.4549	49.5773	60.6754	40.0294	39.0179	18.2813	3.78674	69.0127	64.1813	25.5287	35.192	42.6559
-336.25	44.247	44.5876	47.7717	60.0607	42.4738	38.4532	43.4864	42.1616	49.6152	59.6551	42.5885	38.757	48.8812	54.5179	50.4918	56.1287	34.3866	32.7762	46.1689
-336	44.9242	44.4974	48.1928	59.125	42.6647	40.373	44.3585	41.8017	51.3626	59.0158	41.7108	38.5001	56.9338	29.5551	69.818	58.5444	41.6339	43.2445	47.5698
-335.75	44.6198	44.859	48.126	60.6711	41.7507	39.1441	43.3326	42.8856	49.6707	60.1141	41.0255	38.7208	55.3233	49.6865	25.5288	56.1287	23.1129	32.7762	44.3042
-335.5	44.2196	44.2881	48.3007	59.497	39.8744	39.5613	43.9937	41.6028	49.8245	62.1675	41.0843	39.5156	54.5181	37.6077	44.855	52.9076	23.1129	39.2183	44.7861
-335.25	44.4233	45.0748	48.6011	59.6541	42.7782	39.4115	44.5751	42.5892	50.5227	60.8131	40.7879	38.6805	48.076	24.7234	45.6603	66.597	40.0233	58.5444	46.752
-335	44.4612	44.6158	48.8701	60.2846	42.6663	39.3285	43.327	42.1061	49.7762	59.4941	42.1303	40.4633	48.076	-48.5552	44.855	77.0654	38.4128	39.2183	42.0331
-334.75	45.8704	42.9964	49.5521	59.4463	41.8232	39.1168	43.9502	43.8865	51.1162	60.3106	41.2373	39.7443	47.2708	68.2074	31.9708	70.6233	21.5024	47.2709	46.9942
-334.5	43.6285	45.4654	49.1873	59.8022	41.3787	39.1353	43.6563	43.5475	50.3504	60.6319	41.5706	39.282	40.8287	41.6339	69.0127	69.0128	36.8024	39.2183	47.4525
-334.25	45.3276	44.3791	48.5922	60.7331	40.1724	39.3809	43.7127	42.6222	50.7901	60.7994	40.5802	40.1259	59.3496	48.8812	49.6865	82.7023	46.4655	35.192	48.8607
-334	45.33	45.0941	49.6479	59.766	41.9319	37.9	44.1032	43.231	51.3545	60.2832	43.3648	40.1847	52.1023	39.2181	48.8813	64.1813	-50.1656	31.9709	41.5767
-333.75	45.3115	45.1376	49.139	59.427	42.9827	39.4888	44.6484	43.4533	51.5969	60.5973	43.1908	39.7692	52.9075	34.3866	39.2181	26.3341	56.9338	40.8287	45.2973
-333.5	45.996	45.4968	49.0834	60.5946	42.2161	40.0597	43.3431	43.8817	51.9472	60.1777	42.3107	40.4021	86.7284	68.2074	35.1919	52.1024	60.9601	58.5444	51.5135
-333.25	45.45	45.8696	49.7462	60.1493	41.5139	41.8772	43.5098	42.9492	51.8296	61.5934	42.0788	40.9248	44.0497	64.1812	47.2708	64.9866	42.4391	53.7129	49.1184
-333	45.7319	44.7857	49.164	61.5811	41.2168	40.3093	43.7264	43.8728	50.8037	61.6932	42.0941	40.1662	53.7128	75.4547	77.0653	76.2601	50.4917	36.8025	51.9407
-332.75	45.9058	44.0932	48.7887	60.0164	42.3852	39.8302	44.0944	43.8978	51.7161	61.0418	43.6249	40.1525	75.4548	56.9337	56.1287	75.4548	47.2706	40.0236	50.9341
-332.5	45.4315	45.3091	50.1383	59.9472	43.4345	40.7128	44.5904	44.3689	52.4763	59.7252	42.8582	40.6727	60.1548	32.7761	42.4392	74.6497	105.249	59.3497	52.4602
-332.25	47.2957	43.9491	48.7082	60.841	42.9892	39.8673	43.9535	44.1458	51.332	61.4541	42.3501	39.9713	49.6865	50.4918	70.6233	53.7129	46.4655	36.8025	48.5911
-332	46.5516	45.6079	48.6953	59.6106	40.7828	41.9625	45.6075	43.1255	51.6444	60.5675	41.1946	40.4674	56.1286	55.3232	39.2181	54.5182	94.781	29.5552	49.7412
-331.75	46.2287	45.082	49.3669	59.646	41.0855	41.4367	44.9431	43.7552	51.952	60.5047	42.3799	41.4128	61.7654	52.1022	48.8813	59.3497	39.2181	35.9972	48.0615
-331.5	46.695	46.1216	49.6512	59.6589	43.1043	40.8915	44.6653	45.3255	50.7087	60.7777	42.0965	42.2494	42.4391	23.9182	39.2181	52.1024	50.4917	53.7129	46.3238
-331.25	46.2714	44.4982	49.7583	59.208	42.6703	42.1252	44.9818	44.1088	51.7048	61.7021	42.6988	41.5335	4.59192	38.4128	41.6339	66.597	47.2706	49.6866	45.5252
-331	45.9541	44.7648	48.8813	58.7248	41.4745	41.3715	45.3055	42.404	50.9624	60.5522	42.9339	40.6848	54.5181	36.8024	38.413	81.0917	52.9075	52.1024	48.8805
-330.75	46.6281	44.2132	49.5875	59.6718	41.7829	42.3515	44.7869	44.6169	51.1887	59.9442	41.9411	41.085	54.5181	46.4655	44.0497	104.444	54.5181	55.3235	51.5065
-330.5	46.9857	45.0313	48.9264	59.7563	42.1372	41.7789	44.4761	44.8013	51.6259	60.2663	42.3727	42.0731	60.9601	35.9971	64.1812	69.0128	23.9182	13.45	46.5417
-330.25	46.128	43.5963	49.2171	60.473	42.5785	42.4272	45.8176	42.8904	50.7305	59.387	41.9781	41.4957	56.1286	51.297	44.855	63.376	53.7128	-0.23938	46.4361
-330	46.1482	44.7406	49.3234	59.5164	43.3749	42.1115	44.7064	43.4871	50.6483	60.6754	41.4539	41.6898	56.1286	67.4021	49.6865	68.2075	39.2181	49.6866	49.9003
-329.75	47.1588	45.5322	49.0408	59.1411	41.3424	42.6816	45.2958	43.9058	52.0857	59.3177	42.3686	41.9297	60.1548	4.59192	41.6339	52.1024	63.376	48.076	46.652
-329.5	46.6144	45.6667	48.4594	59.026	41.3319	43.0198	46.0471	44.203	52.1236	60.189	42.2326	41.9531	45.6602	52.9075	43.2445	41.634	54.5181	66.597	48.6349
-329.25	47.4221	44.5707	48.8781	60.1646	42.8925	43.1817	45.3224	43.4114	51.584	58.8853	42.979	42.4169	51.297	49.6865	48.076	74.6497	41.6339	52.1024	49.3975
-329	46.8616	44.4846	48.887	58.7941	43.6141	42.647	46.1663	43.0812	51.1975	58.9417	43.008	42.1721	54.5181	55.3232	43.2445	66.597	44.0497	85.9232	51.0839
-328.75	46.9494	45.4162	47.787	58.4937	41.9101	43.4901	44.3633	42.6392	50.807	58.8974	41.1881	43.0378	31.1655	59.3495	45.6603	59.3497	52.9075	56.1287	48.3078
-328.5	46.7739	45.6272	48.8089	59.2684	42.1726	42.5802	45.1952	43.4968	50.5146	58.8144	42.5039	41.664	40.0234	19.8918	43.2445	73.8444	49.6865	41.634	46.4303
-328.25	47.7281	44.3299	49.7132	59.1073	41.4278	42.6325	47.1705	43.2399	51.7588	60.0562	41.7792	40.9022	54.5181	55.3232	51.2971	48.076	44.0497	49.6866	48.4887
-328	46.2287	44.0272	48.4932	59.4004	42.2636	42.2452	46.2839	42.4717	51.2289	59.2356	42.3751	43.0796	52.1023	45.6602	54.5181	57.7393	42.4391	49.6866	48.3044
-327.75	47.2546	43.8613	48.5077	58.5227	42.5922	42.2895	45.2322	42.9234	50.7804	59.5384	41.7228	41.995	52.1023	46.4655	94.781	48.8813	48.0759	81.0917	52.0343
-327.5	45.7335	45.0418	47.9255	59.3279	42.6453	43.3065	43.7175	42.3799	50.0927	59.3894	41.4804	42.1528	62.5706	41.6339	41.6339	54.5182	-20.3711	47.2709	43.9139
-327.25	46.2215	43.4997	48.1687	59.0533	41.7008	44.2543	45.8933	42.2059	50.8126	59.3049	41.8976	41.9531	50.4918	40.0234	59.3496	54.5182	53.7128	61.7655	49.157
-327	46.8262	44.3525	47.5478	59.3086	41.2828	42.4988	45.9183	42.2607	50.3254	59.6898	42.7117	41.2775	53.7128	36.8024	48.076	85.118	45.6602	46.4656	48.8797
-326.75	45.4178	44.5127	48.2685	58.4703	41.7724	42.6696	46.2211	42.6206	50.3641	58.8821	42.057	42.3195	69.0127	31.9708	106.055	73.8444	42.4391	53.7129	52.2561
-326.5	45.5209	43.4739	47.8772	58.6298	42.4593	42.775	42.9759	43.1706	51.5462	58.0986	42.4757	41.8524	52.9075	56.1285	38.413	69.0128	38.4128	79.4812	49.734
-326.25	45.4766	42.4271	48.2452	58.2843	41.7322	41.7999	44.439	43.4009	50.4849	59.5054	42.1923	43.3333	45.6602	20.6971	42.4392	107.665	20.6971	40.0236	46.5835
-326	46.2931	43.5907	47.5985	58.6878	41.526	42.9007	45.7033	42.8783	49.3011	58.9618	41.3621	42.2309	57.7391	11.8392	48.8813	62.5708	57.739	54.5182	47.4623
-325.75	46.3004	43.2783	46.7603	59.394	41.6412	42.7428	45.4843	43.0587	50.3045	58.9578	40.5117	41.0327	47.2708	45.6602	45.6603	66.597	28.7498	88.339	48.9857
-325.5	46.0177	44.9097	47.1098	57.7714	42.0446	41.8627	46.1752	43.8342	50.0363	58.7694	41.259	43.1078	45.6602	61.7653	105.249	59.3497	43.2444	55.3235	51.8606
-325.25	48.0083	43.4055	48.0567	57.86	41.1773	42.5987	44.8505	42.1528	50.0154	58.5044	41.9886	42.156	50.4918	45.6602	56.1287	86.7285	45.6602	48.8813	49.6847
-325	46.9776	43.6833	47.8981	58.3882	41.5349	42.4481	45.0462	42.681	50.2755	58.5825	42.3477	42.0135	77.0653	56.9337	46.4655	50.4918	50.4917	47.2709	49.4775
-324.75	47.1427	44.4242	47.8595	58.7409	41.1685	42.8129	45.3925	42.6142	50.8054	59.2928	41.015	41.7735	54.5181	47.2708	57.7391	62.5708	50.4917	35.9972	48.4239
-324.5	45.6207	43.1003	46.6757	57.1248	41.642	43.0368	44.8441	42.4419	48.8099	59.3226	40.5423	43.5459	43.2444	53.7128	31.9708	104.444	48.0759	27.9446	48.1166
-324.25	46.4381	43.5714	47.2571	58.3334	41.1588	43.6069	45.5237	41.9893	49.4879	58.4062	41.6963	42.5023	48.8812	40.8286	54.5181	66.597	39.2181	26.3341	46.4638
-324	46.1248	43.0866	47.5486	58.1289	41.0598	43.5505	44.5107	42.2043	49.0338	57.5566	41.7188	42.3106	37.6076	42.4392	-17.1499	64.1813	48.0759	56.1287	43.7843
-323.75	46.9325	43.0085	47.8933	56.9629	40.0387	43.5191	44.4906	42.4813	50.0903	57.8844	42.243	42.1641	64.1812	66.5969	43.2445	52.9076	52.1023	45.6603	49.0223
-323.5	46.7787	42.8434	47.7451	58.0742	40.7618	43.0158	45.1573	42.0723	49.1095	58.2089	41.1269	41.7526	53.7128	48.076	60.9602	48.076	56.1285	48.8813	48.4712
-323.25	47.2602	43.457	46.4245	58.4148	41.2667	43.3218	46.1228	42.4773	50.1636	57.336	40.8862	42.9927	52.1023	35.1919	48.076	52.9076	40.8286	46.4656	46.4275
-323	46.9873	43.4425	46.0822	57.1779	40.7087	43.6037	46.3008	42.9395	48.4508	58.2975	41.1809	42.6899	60.1548	89.9495	44.855	62.5708	38.4128	42.4393	49.7913
-322.75	48.2491	42.7999	46.5211	56.9275	41.8046	42.2452	46.4312	42.5941	49.9904	57.0235	41.8952	42.9943	46.4655	34.3866	51.2971	52.1024	33.5813	54.5182	46.2126
-322.5	46.0056	44.0159	46.9745	57.8205	41.6049	42.7903	44.7402	42.4693	48.2688	58.1276	41.135	42.557	63.3759	22.3076	42.4392	69.8181	45.6602	52.9077	47.3899
-322.25	48.1774	43.8138	47.7491	56.7994	42.2113	43.0996	46.676	42.5892	49.5073	57.2458	40.3974	42.9347	47.2708	44.0497	43.2445	61.7655	56.1285	44.0498	47.6505
-322	47.749	41.9198	46.2602	56.9734	39.9928	42.4586	46.172	42.2325	49.6321	57.0896	40.3177	42.764	49.6865	44.855	35.1919	27.9446	40.8286	44.0498	44.2288
-321.75	47.5284	43.5923	46.1531	56.3187	41.1693	42.548	46.5319	42.0497	48.7882	57.3698	41.4305	43.041	97.1968	56.1285	32.7761	61.7655	60.1548	41.634	50.3431
-321.5	47.1612	42.1187	47.0397	57.8133	42.0027	44.0353	45.783	42.1737	48.7117	57.0316	41.4104	42.2615	64.9865	24.7234	39.2181	47.2709	50.4917	61.7655	46.9999
-321.25	47.9681	42.3635	46.5807	57.0668	42.4915	42.8781	45.9296	43.3244	49.1972	57.8127	41.5191	43.132	50.4918	44.855	44.0497	57.7393	44.8549	48.076	47.2406
-321	47.406	44.367	46.4454	56.6553	40.7055	44.0731	46.8226	42.8856	49.0491	56.9293	41.23	43.0015	23.9182	33.5813	118.939	98.0021	36.8024	58.5444	51.631
-320.75	46.7175	43.7985	47.307	57.1062	39.2069	43.1567	46.5673	42.5288	49.9792	56.9913	40.9965	42.4982	54.5181	87.5337	48.076	64.9866	48.8812	44.8551	50.3169
-320.5	47.6065	44.1673	46.7965	56.3275	40.8013	44.4774	45.0784	42.5876	49.0805	56.6177	41.1116	42.5192	47.2708	51.297	64.9865	70.6233	63.376	52.1024	50.3793
-320.25	48.0736	44.247	46.6097	55.4627	41.7217	43.6069	47.2317	43.4686	50.046	57.3191	41.4136	44.757	59.3496	54.5179	48.8813	56.934	51.297	56.934	49.5484
-320	47.5397	42.9111	46.501	56.8268	41.2973	43.7108	46.5069	42.925	48.6996	56.782	41.2993	43.9091	40.0234	41.6339	48.076	72.2339	39.2181	27.9446	46.0021
-319.75	47.7643	43.3894	46.8642	57.2407	40.7852	42.8411	46.9514	42.6359	48.2833	57.9931	40.2492	43.8551	52.1023	40.8286	35.1919	71.4286	44.8549	43.2445	47.028
-319.5	48.171	43.3081	47.6622	56.5997	39.6989	43.9709	46.0528	42.8356	47.8823	56.2505	40.9651	43.5733	56.1286	65.7916	0.565796	54.5182	53.7128	35.9972	45.7602
-319.25	48.5768	42.9835	47.3682	55.6302	41.3529	44.2809	46.2259	42.9226	49.1409	56.5203	40.8942	42.8187	54.5181	69.8179	44.0497	56.934	56.9338	53.7129	49.7045
-319	48.7443	42.9586	46.8545	56.8035	40.9954	43.5135	46.2106	42.3911	50.4559	56.3906	40.833	44.426	51.297	46.4655	56.1287	71.4286	48.0759	46.4656	48.9132
-318.75	47.7209	45.2036	48.0535	56.1737	41.9407	44.0321	46.6648	41.8661	49.1425	56.9921	40.2226	44.6942	40.8287	64.9863	51.2971	66.597	56.1285	43.2445	49.2105
-318.5	47.8956	44.5474	46.4293	56.8429	40.4284	43.6077	46.3837	43.5266	48.0876	57.7644	39.8216	44.1732	42.4391	40.8286	51.2971	56.1287	-28.4236	69.0128	43.9328
-318.25	48.535	44.8904	46.6041	56.0538	42.9489	43.1463	46.9925	42.9419	48.8872	56.1974	41.5819	43.256	48.8812	47.2708	63.376	35.1919	52.1023	66.597	48.6364
-318	47.8569	44.098	47.6614	56.003	42.1428	43.5376	46.9772	42.7012	49.9663	55.3792	42.4323	43.2334	69.818	49.6865	126.186	68.2075	67.4022	36.8025	54.4496
-317.75	47.8924	45.136	47.9021	55.5142	41.7426	44.0143	46.7759	43.6602	49.6699	56.3399	40.9409	44.2521	54.5181	36.8024	37.6077	60.9602	40.0233	60.9602	47.484
-317.5	47.9487	44.1439	46.8642	55.6463	41.2756	44.512	46.4361	41.9853	49.6345	57.5131	41.6181	43.3655	56.1286	89.1443	44.0497	59.3497	46.4655	46.4656	50.1415
-317.25	47.8038	43.3838	47.8409	55.7687	40.8866	44.8365	47.4443	43.1586	48.3107	56.6725	41.2067	43.9662	44.855	31.9708	45.6603	50.4918	39.2181	47.2709	45.597
-317	48.3932	44.7648	46.7635	56.2164	41.7024	45.0257	45.9779	42.5337	48.6529	57.1065	43.0547	43.7319	52.9075	37.6077	40.8287	44.8551	81.8969	50.4918	48.4729
-316.75	48.7395	45.5378	47.5849	55.8041	42.5245	44.9855	48.1231	43.0192	48.9847	56.1869	42.4806	44.6426	56.9338	42.4392	44.855	52.9076	50.4917	48.8813	48.0623
-316.5	48.4399	44.458	47.0172	55.1599	42.5914	44.5957	48.0224	42.6359	49.6264	56.5098	40.7461	43.9147	87.5337	23.9182	56.9338	57.7393	38.4128	30.3604	47.7009
-316.25	48.8361	43.5762	47.576	56.6497	40.8689	44.9275	46.2565	43.1851	49.1449	57.307	40.9409	43.2858	52.1023	47.2708	48.076	62.5708	50.4917	60.155	49.0679
-316	47.9809	44.6134	46.7756	56.0191	40.5283	44.5829	47.1817	42.5482	49.0515	56.2135	40.7146	44.302	56.1286	35.1919	45.6603	77.8706	43.2444	60.155	48.8201
-315.75	48.6654	44.6722	47.6638	54.7009	42.9884	45.3245	47.0698	44.2078	49.6112	55.2206	43.4872	44.0492	56.1286	49.6865	42.4392	57.7393	40.0233	57.7393	48.4121
-315.5	47.7764	43.9958	46.5912	56.6086	43.2565	43.416	47.4193	43.1054	49.6418	57.1121	42.2817	42.7455	48.076	37.6077	35.9972	64.1813	-21.1763	73.8444	44.5822
-315.25	49.4224	44.6536	47.5478	56.363	41.2176	44.7584	47.5055	43.4307	49.2593	57.5148	42.5965	43.9896	105.249	44.855	44.0497	48.076	47.2706	66.597	51.3532
-315	48.4198	44.2043	47.088	57.1046	40.9084	45.3108	48.0522	43.0764	49.2287	57.5776	41.288	44.5355	40.0234	51.297	52.9076	50.4918	47.2706	40.0236	47.156
-314.75	49.2766	44.3203	46.1273	55.2453	42.3305	45.0402	46.664	43.4082	50.3085	55.4686	42.5369	44.7417	59.3496	47.2708	52.1023	113.302	35.1918	44.0498	50.9297
-314.5	48.6807	45.5652	46.7369	56.0876	43.5367	44.5337	47.0618	43.6683	48.822	57.0195	43.1771	43.7077	52.1023	8.61829	43.2445	73.0391	29.5551	56.934	46.2272
-314.25	48.6839	45.0474	47.9601	56.4926	42.8909	43.9056	47.7003	43.1199	49.4404	57.5574	42.7286	44.108	53.7128	66.5969	52.9076	69.0128	56.1285	52.9077	51.1612
-314	50.3243	43.8709	47.3602	56.5989	42.0816	44.09	47.9532	45.1483	50.0693	57.6597	41.5352	43.2173	56.1286	51.297	56.9338	65.7917	7.00769	40.0236	47.0606
-313.75	49.8459	45.5555	46.8013	55.9708	41.9488	44.6972	48.1062	44.1329	49.1288	58.4923	41.9354	43.959	55.3233	64.9863	41.6339	68.2075	43.2444	48.076	49.5581
-313.5	49.6873	44.8429	47.423	55.6898	43.7526	44.1802	47.4402	44.1563	49.3631	55.8455	43.7738	43.5314	41.6339	54.5179	63.376	65.7917	48.8812	63.376	50.4035
-313.25	49.8693	44.4354	47.5704	55.751	42.9626	43.8042	47.6351	43.3051	50.1563	56.8963	44.4003	44.4325	56.1286	48.8812	45.6603	59.3497	45.6602	42.4393	48.2965
-313	49.5343	45.2351	48.6341	55.8033	43.1736	43.7269	47.0626	42.7769	50.2417	57.4197	42.1271	45.4398	24.7234	78.6758	52.1023	80.2865	52.1023	43.2445	50.1283
-312.75	49.1446	45.0804	47.758	56.7511	41.9077	44.297	48.0764	43.8527	49.3301	57.4012	42.1021	44.3213	97.1968	47.2708	31.1656	57.7393	36.8024	44.0498	49.1248
-312.5	49.1921	45.7794	48.5431	56.2873	42.291	45.5749	47.9089	43.5491	49.5032	57.4825	43.703	43.9405	58.5444	42.4392	30.3604	53.7129	46.4655	59.3497	48.0348
-312.25	48.816	45.5233	47.4842	55.1213	42.833	44.7648	46.5617	44.0653	50.4108	55.4477	43.9945	44.8053	30.3603	44.0497	31.1656	55.3234	52.1023	66.597	47.1903
-312	48.9191	44.4725	47.8433	56.5925	44.6585	44.6626	48.297	44.8874	50.6467	57.3094	43.0475	43.9912	38.4129	54.5179	48.076	98.8074	48.0759	98.0022	53.4011
-311.75	50.4225	46.1039	47.4343	56.9162	42.7444	45.3873	48.1626	44.637	50.7144	57.0719	41.5698	43.9984	59.3496	61.7653	40.0234	58.5444	47.2706	39.2183	48.963
-311.5	49.6269	44.9572	47.2885	57.4477	41.6718	44.6287	47.3291	44.0886	50.7039	56.8206	41.2518	45.4543	52.9075	39.2181	43.2445	58.5444	52.1023	45.6603	47.9415
-311.25	49.0978	44.7897	47.489	57.3873	42.3039	44.1416	47.9838	44.7441	49.6393	55.6667	43.7408	44.0226	56.1286	75.4547	59.3496	52.9076	68.2075	60.9602	52.4453
-311	49.614	46.2038	47.9883	56.342	43.8291	46.4511	47.2462	45.2627	49.6901	57.0123	43.707	44.0709	49.6865	44.855	27.9446	55.3234	52.1023	38.413	46.9857
-310.75	49.2967	45.562	46.7152	56.4685	43.6366	44.5708	47.5393	44.5202	49.897	57.3891	42.3493	43.9171	58.5444	56.9337	37.6077	45.6603	48.8812	44.8551	48.0191
-310.5	49.1655	45.3671	48.1252	56.4612	42.8958	45.2617	47.2695	44.5734	49.3301	57.9931	43.1836	44.1031	26.3339	52.9075	46.4655	55.3234	40.8286	65.7917	47.8544
-310.25	49.825	46.0685	45.6844	56.0868	42.6373	45.3849	47.9153	43.161	50.6395	57.2917	41.4289	45.5389	56.1286	44.0497	45.6603	61.7655	65.7917	57.7393	50.1554
-310	49.0906	46.6128	46.8754	55.2606	43.2428	44.3139	47.2848	44.1257	49.3776	56.4832	43.4042	44.2086	62.5706	45.6602	32.7761	4.59216	48.8812	48.076	45.1576
-309.75	49.5496	45.6031	47.2185	55.9185	43.4635	46.0017	47.0215	44.8802	49.6579	56.8762	42.7745	44.2481	51.297	52.1022	5.39734	71.4286	43.2444	56.1287	47.3784
-309.5	49.7348	45.628	47.9247	55.3717	43.8371	45.2206	47.4322	43.8817	50.7119	56.4631	41.9974	44.7401	54.5181	48.076	56.9338	74.6497	47.2706	75.455	51.6581
-309.25	50.0175	45.1006	48.3088	57.5362	42.5237	44.3848	47.5256	44.6249	49.9574	57.0082	42.2825	43.3768	44.855	54.5179	113.302	63.376	53.7128	52.9077	53.0732
-309	48.8047	45.4678	47.5076	57.0579	41.8288	44.5514	47.6053	44.4615	50.4148	57.3416	42.8671	44.2175	53.7128	53.7128	40.0234	55.3234	48.8812	25.5288	47.1838
-308.75	48.9674	46.0049	47.4794	55.6487	42.9642	46.0806	47.259	43.7359	51.0252	57.1153	43.5033	44.7642	49.6865	47.2708	34.3866	56.1287	39.2181	53.7129	47.4973
-308.5	48.3377	45.9872	47.3715	55.7631	43.9015	45.5902	48.2157	44.8407	49.2633	56.9865	44.5976	44.7602	54.5181	32.7761	46.4655	87.5338	44.8549	64.1813	50.3303
-308.25	49.5794	45.1296	48.1212	56.5796	43.5045	45.7851	48.7649	44.087	50.41	56.7119	42.3598	44.5428	56.1286	17.4761	50.4918	64.9866	56.9338	52.1024	48.5386
-308	49.7871	45.0023	47.2273	56.5345	41.4777	45.1337	47.5707	43.5306	50.8641	56.4116	42.3888	44.7989	52.9075	56.1285	27.1393	61.7655	44.0497	84.3127	49.835
-307.75	49.5464	46.062	47.3908	55.5279	42.0905	44.0562	47.4129	45.7362	50.695	56.6056	42.2326	45.5075	41.6339	35.9971	47.2708	9.42371	44.0497	51.2971	44.5853
-307.5	49.7098	45.3977	46.9809	56.0852	43.9684	45.1256	48.2527	44.6265	50.5742	55.8857	44.3142	44.0782	53.7128	60.1548	50.4918	67.4023	50.4917	52.1024	50.5197
-307.25	49.5407	45.0853	46.9044	55.9805	43.1824	44.2181	47.8888	44.2618	49.955	56.327	42.3993	43.686	47.2708	40.0234	44.855	53.7129	52.9075	47.2709	47.5261
-307	49.6044	45.2439	48.0084	56.0183	43.3185	45.3712	47.5916	44.7981	49.9558	57.5808	42.1859	43.6175	61.7654	35.9971	35.9972	55.3234	33.5813	56.1287	47.3382
-306.75	49.8645	45.0788	47.7169	56.4596	41.9641	44.7544	47.1745	45.0759	50.2127	56.579	42.913	44.7022	47.2708	46.4655	44.0497	57.7393	38.4128	47.2709	47.428
-306.5	49.2235	44.9637	46.6975	55.9652	42.283	43.9604	47.3959	43.9171	49.9993	57.0356	42.0804	45.4696	52.9075	41.6339	50.4918	70.6233	54.5181	75.455	50.8123
-306.25	50.2542	44.8356	47.6332	55.7695	43.1687	44.8438	46.9965	43.8189	50.3592	55.4106	43.4163	43.8793	73.8442	52.1022	19.892	58.5444	48.0759	16.671	46.6398
-306	49.035	45.8881	47.1532	56.0489	44.0956	44.8687	47.5997	44.4808	50.4776	56.5122	41.8968	43.8752	56.9338	19.0865	43.2445	65.7917	60.1548	47.2709	48.023
-305.75	50.1664	46.3721	47.4617	56.5587	42.1203	43.0891	48.5853	44.4317	50.0742	55.4887	43.1167	45.4978	69.0127	47.2708	60.1549	106.055	44.8549	48.076	52.6881
-305.5	49.5923	44.954	47.4689	56.098	42.9706	43.8879	47.9411	43.4911	48.9291	56.629	43.9904	44.7151	53.7128	44.855	46.4655	15.8657	48.0759	93.9758	48.5344
-305.25	49.8564	44.9307	47.2386	55.8871	42.0857	45.2061	47.9572	42.7712	49.0056	56.2135	43.3116	44.5057	58.5444	52.9075	88.339	54.5182	11.0341	44.8551	48.8426
-305	49.3765	45.2206	47.2008	55.2187	42.965	44.5329	48.2382	43.4251	49.9953	56.5718	41.8855	44.5412	45.6602	64.9863	34.3866	52.1024	50.4917	35.9972	47.3776
-304.75	49.9434	45.3913	48.7162	55.9684	42.0833	44.1279	47.4459	44.236	49.5266	57.3521	41.8323	43.8398	51.297	48.8812	27.9446	66.597	41.6339	47.2709	47.4493
-304.5	48.7468	45.5048	48.0608	55.5336	41.2313	46.0074	47.0336	43.6449	50.6942	56.7401	42.9331	43.5032	52.1023	73.8442	45.6603	51.2971	44.8549	64.9866	50.1322
-304.25	49.0101	44.9266	46.8327	56.0473	41.6822	44.9613	47.5747	43.7617	50.2336	56.3681	42.0176	44.8448	43.2444	33.5813	25.5288	56.934	11.8394	47.2709	43.7033
-304	48.7548	44.6053	48.0849	56.119	43.1422	45.0233	45.8555	44.9148	49.3833	56.1635	42.5732	43.9622	14.2551	43.2444	45.6603	59.3497	7.81299	52.1024	43.9448
-303.75	48.634	44.9049	47.4786	55.4305	43.6463	45.2681	46.7936	43.318	50.1491	56.7707	42.5337	44.5831	52.1023	49.6865	-3.46057	64.1813	88.339	47.2709	48.2017
-303.5	49.4908	44.8614	48.3418	55.9837	42.8281	45.682	48.1867	43.8124	50.1716	57.6355	41.5723	44.0902	53.7128	52.1022	52.9076	73.8444	40.8286	48.8813	49.7185
-303.25	48.0913	43.1688	47.4391	55.0931	41.3569	44.9742	47.2743	44.3576	48.9581	55.6264	41.933	44.9567	79.4811	41.6339	14.2551	56.1287	33.5813	53.7129	46.779
-303	50.2961	44.9427	47.4327	55.325	41.898	44.9106	46.7517	44.1386	49.3873	56.5549	42.0055	44.294	49.6865	43.2444	44.0497	60.9602	55.3232	55.3235	48.6958
-302.75	49.4852	45.3776	47.6275	54.9667	43.4176	43.9523	47.4048	44.0105	48.8558	56.79	43.2109	42.6834	44.855	48.8812	52.9076	63.376	95.5863	54.5182	51.5504
-302.5	48.9996	44.9403	46.7047	55.511	44.0175	43.7108	47.3178	44.8238	48.8421	56.4228	42.7165	42.9669	62.5706	56.1285	44.855	81.897	42.4391	47.2709	50.1186
-302.25	49.3193	45.9525	47.9029	55.9072	42.0736	45.5637	48.4283	44.0339	49.6611	55.7673	42.053	44.2537	51.297	50.4918	53.7129	62.5708	2.98145	55.3235	47.0719
-302	49.2758	44.743	47.634	56.5071	41.3706	44.6014	46.9498	43.0845	49.6482	56.9181	42.0337	45.121	54.5181	42.4392	45.6603	42.4393	46.4655	62.5708	47.8878
-301.75	48.6308	44.3533	47.2797	56.0046	42.8676	44.0852	48.6626	44.0282	48.6859	56.0951	42.3606	45.0718	60.1548	40.8286	44.855	56.1287	50.4917	52.9077	48.5273
-301.5	48.845	44.7052	46.803	56.3686	43.143	44.2068	47.6222	43.7705	48.8655	55.8559	43.1538	44.6322	51.297	51.297	42.4392	69.0128	46.4655	52.1024	48.9214
-301.25	49.5818	45.496	45.9784	55.7872	40.364	43.9596	48.0224	44.6402	49.2633	55.8543	42.7946	44.1989	56.9338	62.5706	57.7391	65.7917	49.6865	50.4918	50.5086
-301	49.3861	44.6158	47.208	55.325	41.9061	44.2471	48.6666	42.8767	49.6458	56.2255	41.8485	45.0662	39.2181	43.2444	43.2445	56.1287	46.4655	94.7811	49.45
-300.75	48.9014	44.4322	48.3321	55.2477	41.7346	44.3485	48.0651	43.5129	50.7409	56.1353	43.1498	43.0611	51.297	49.6865	48.076	68.2075	69.0127	40.8287	49.7095
-300.5	49.7348	44.2277	46.9415	55.8589	42.5857	44.6859	48.0619	43.9397	50.0355	56.1313	41.751	44.3898	55.3233	45.6602	48.8813	33.5814	48.0759	48.076	47.1079
-300.25	49.2984	46.2392	47.6074	56.6923	42.9433	44.1786	47.3927	43.7166	49.1683	56.699	42.2245	44.1756	72.2338	54.5179	73.0391	48.8813	34.3866	56.1287	50.5291
-300	49.5681	44.5047	47.8836	55.9869	42.4505	45.2246	48.0289	43.5998	49.7472	56.3109	41.962	45.1645	55.3233	-23.5922	41.6339	56.1287	43.2444	47.2709	43.9134
-299.75	49.0664	44.8228	47.8973	55.0955	42.1292	44.4758	46.9933	43.5459	49.7577	56.1869	42.1198	43.9944	58.5444	57.739	58.5444	60.155	49.6865	48.076	49.935
-299.5	48.9094	44.4403	47.4923	56.0675	41.7748	43.8573	47.8058	42.9621	49.1554	57.3239	41.507	44.674	84.3126	48.076	39.2181	46.4656	47.2706	52.9077	49.1234
-299.25	49.2138	44.7793	47.4753	55.3733	43.5802	44.8711	48.1223	44.0306	50.0798	56.8947	42.3775	44.2521	50.4918	48.076	44.0497	60.9602	28.7498	93.9758	49.853
-299	49.1164	44.3541	47.7048	55.3137	43.1132	44.8953	47.0199	44.6555	50.7401	55.5024	42.5651	43.694	59.3496	53.7128	36.8024	48.8813	42.4391	78.6759	49.3631
-298.75	49.3209	44.6488	48.1252	54.9747	41.4632	45.3937	48.6095	45.1806	50.5678	56.137	40.8821	45.0743	104.444	51.297	32.7761	62.5708	30.3602	42.4393	49.6814
-298.5	49.8773	46.0564	48.3249	55.6391	40.7884	44.6618	48.2946	43.3164	50.6137	56.5541	43.0926	44.5798	55.3233	37.6077	12.6447	46.4656	48.0759	68.2075	46.6735
-298.25	49.25	45.6916	47.1138	55.0971	41.315	45.4582	46.949	43.8768	50.4792	56.4349	42.0482	43.9799	59.3496	67.4021	28.7499	57.7393	48.8812	55.3235	49.1744
-298	49.2057	45.2214	48.093	56.1665	43.0246	44.479	47.4708	43.3591	50.5002	56.9309	42.1689	44.3069	60.1548	58.5443	45.6603	55.3234	28.7498	104.444	51.3224
-297.75	48.5076	45.4372	47.7362	56.1085	41.6154	44.5208	46.1558	44.7055	50.2497	56.1466	42.0071	44.0862	52.9075	44.855	49.6865	54.5182	52.9075	44.8551	48.167
-297.5	49.2492	45.6498	47.7878	54.7678	41.6766	44.9637	46.6471	45.762	51.2635	56.1386	42.8156	44.8013	53.7128	56.1285	50.4918	97.1969	61.7654	48.8813	52.2055
-297.25	48.7419	44.2156	47.6646	56.0868	42.5559	45.2633	47.8557	43.3864	50.3141	56.8528	41.9185	43.2713	35.1918	36.8024	23.113	55.3234	-36.4762	56.1287	41.0117
-297	49.2573	44.7414	46.7047	56.243	42.1332	45.3398	46.275	43.7061	49.4783	57.1451	42.3896	44.7046	62.5706	45.6602	44.855	62.5708	47.2706	36.8025	48.2138
-296.75	48.6654	44.123	47.1838	55.7413	42.4311	45.1095	46.7743	43.591	49.4259	56.7473	41.9974	44.6056	69.818	41.6339	48.076	61.7655	84.3126	50.4918	51.2496
-296.5	48.3852	44.1093	47.5623	56.7342	42.266	44.4822	48.0683	43.7899	50.1144	55.8173	41.1229	44.7497	49.6865	33.5813	42.4392	-36.4761	39.2181	48.8813	41.3629
-296.25	49.4747	44.4056	47.969	56.6851	41.1355	44.3493	48.1263	44.2038	50.662	56.4164	42.3437	44.2577	50.4918	51.297	47.2708	54.5182	38.4128	61.7655	48.5436
-296	49.5069	44.4153	48.5713	55.8669	41.3175	45.4904	48.2809	43.8116	50.1225	56.087	42.4033	44.4397	59.3496	87.5337	36.8024	-9.90259	48.0759	86.7285	48.8278
-295.75	49.0592	45.7271	48.8459	55.2912	41.3142	45.0378	46.7348	43.591	50.6515	56.8472	42.2567	44.8705	75.4548	45.6602	16.6709	61.7655	46.4655	48.076	48.0178
-295.5	49.9579	44.6714	48.8829	56.061	41.8095	43.6729	46.8661	42.9444	49.7843	56.1217	41.2824	43.496	50.4918	30.3604	41.6339	60.155	49.6865	39.2183	46.5053
-295.25	49.7372	44.0988	49.0746	56.0884	42.2097	45.1119	47.156	43.4782	50.6991	56.9197	40.0672	44.9929	69.0127	66.5969	34.3866	37.6078	43.2444	48.076	48.2532
-295	48.4424	45.8841	48.9707	55.8959	42.5737	44.8703	47.3339	42.7124	50.3874	57.1991	42.2809	44.1756	56.9338	44.855	41.6339	58.5444	61.7654	46.4656	48.9403
-294.75	49.5246	44.5296	49.6455	55.4667	41.9939	44.6441	46.9804	43.6063	50.4808	56.4542	41.5328	44.6571	54.5181	48.8812	43.2445	54.5182	57.739	48.8813	48.7388
-294.5	48.2113	45.8648	47.9843	55.759	41.8401	44.1609	46.8959	44.4518	49.5065	57.0324	41.7414	44.3326	56.9338	53.7128	49.6865	73.0391	44.0497	48.8813	49.6713
-294.25	49.1365	45.0482	48.6454	56.5071	41.9021	43.8404	47.1656	43.7899	49.6772	56.0967	41.0601	43.6973	72.2338	43.2444	15.8657	52.9076	51.297	84.3127	49.246
-294	48.8257	43.7719	48.0116	55.8975	41.9061	44.7729	47.6625	42.8807	49.8592	56.7377	41.6488	44.641	54.5181	59.3495	53.7129	56.1287	57.739	48.8813	49.8303
-293.75	48.758	44.6681	48.6003	55.3226	42.841	43.1149	48.3027	44.1353	49.7505	56.0081	41.925	43.7577	48.8812	40.0234	36.8024	72.2339	41.6339	49.6866	47.5803
-293.5	48.9134	44.4282	48.9296	55.2574	41.7539	44.4621	46.7525	42.7269	49.773	55.6651	40.9667	43.9179	52.1023	48.076	27.9446	64.1813	42.4391	48.8813	47.0651
-293.25	48.6348	43.9901	49.5859	56.7455	41.2023	43.7116	46.1913	43.8132	50.3552	55.5089	41.8613	44.4768	58.5444	51.297	16.6709	61.7655	48.0759	52.9077	47.5188
-293	47.5534	44.8558	48.6583	56.1552	41.1645	44.6175	47.6705	44.0443	51.5712	57.2981	43.1481	44.4172	37.6076	44.855	69.818	51.2971	49.6865	57.7393	49.0088
-292.75	49.3104	46.3656	49.0979	55.1881	40.4615	43.5199	46.5061	43.6852	50.046	56.7876	41.6206	45.2707	79.4811	44.855	48.8813	56.1287	38.4128	50.4918	49.2284
-292.5	48.0897	45.5692	48.5689	55.7099	42.5503	43.565	47.0972	44.9575	49.7239	56.7683	40.8338	43.9042	56.1286	44.0497	47.2708	54.5182	32.776	46.4656	47.1415
-292.25	48.1211	44.1665	48.3209	55.1994	41.4415	43.5594	46.8854	43.1191	50.695	56.7457	41.1914	44.3197	41.6339	61.7653	56.1287	59.3497	49.6865	42.4393	48.5982
-292	47.0662	44.6182	47.94	54.9916	41.5792	44.545	46.3523	44.0323	49.3366	56.4728	42.5136	43.9131	39.2181	29.5551	43.2445	62.5708	-26.0079	56.934	42.7153
-291.75	47.5211	45.6151	48.3941	55.3379	41.8795	44.4548	46.5295	43.2657	51.1033	56.4462	42.1851	43.8422	55.3233	35.9971	37.6077	60.9602	50.4917	40.8287	47.0991
-291.5	47.8038	45.5668	48.378	56.0763	41.6782	44.3711	46.2412	43.5096	49.9727	57.1902	40.8048	43.6119	52.9075	43.2444	49.6865	77.8706	47.2706	36.8025	48.4993
-291.25	48.2282	44.2108	48.8934	55.7969	42.4327	43.1889	46.5995	43.049	50.7409	56.9164	42.5458	42.9556	54.5181	68.2074	47.2708	62.5708	56.1285	46.4656	50.04
-291	47.9504	44.9065	47.4778	55.5271	42.3409	45.1707	46.0657	42.2961	49.4718	56.2948	40.9514	43.2165	45.6602	41.6339	40.0234	62.5708	33.5813	68.2075	47.4082
-290.75	48.1323	45.0007	48.3257	55.1454	41.8892	43.6673	46.0391	43.3856	50.8496	55.996	42.6368	43.3744	55.3233	36.8024	51.2971	84.3127	19.8918	49.6866	47.8753
-290.5	47.799	45.3454	48.61	54.9667	42.0728	43.8742	46.879	44.6024	50.8247	56.1031	42.9194	42.6134	51.297	38.4128	44.855	56.934	40.8286	52.1024	47.28
-290.25	46.7666	44.5514	49.2896	55.937	41.5035	44.4669	45.8329	45.0308	50.7289	56.0927	41.6302	43.9477	52.9075	51.297	35.9972	68.2075	54.5181	45.6603	48.5759
-290	48.2523	45.103	48.6051	56.3453	42.043	44.0015	45.5124	43.0812	50.5018	57.092	41.8291	42.9854	51.297	48.8812	2.17627	31.1656	52.9075	71.4286	45.7338
-289.75	48.0365	43.428	48.1759	54.895	42.6155	44.2865	46.4224	42.9468	50.8392	55.6836	42.7342	42.4717	67.4022	72.2336	113.302	60.155	51.297	59.3497	54.7931
-289.5	46.273	44.3831	49.5126	55.1776	41.3392	43.2091	45.7081	42.7293	50.7514	56.0113	41.5441	43.3075	43.2444	52.1022	40.0234	63.376	36.8024	50.4918	46.9993
-289.25	45.9662	44.6263	47.8442	55.3902	42.1428	44.4685	45.4802	44.5911	49.5113	55.9799	41.3291	43.0627	60.9601	23.9182	32.7761	56.934	40.8286	-17.15	42.1478
-289	46.6917	45.6095	47.2152	55.424	42.1662	43.3717	45.6308	43.6908	50.4543	56.7755	41.6745	43.7045	56.1286	13.4498	47.2708	70.6233	17.4761	58.5444	45.8834
-288.75	48.7097	44.1834	48.6583	55.7357	41.3778	42.7356	46.4288	42.6826	50.075	55.5854	41.8509	42.648	66.5969	50.4918	52.9076	60.9602	69.818	44.0498	50.3053
-288.5	47.5397	45.2197	47.3127	54.7444	40.2312	43.7075	45.8394	43.5918	48.8743	56.4929	42.152	42.9935	50.4918	56.1285	79.4811	30.3604	56.1285	38.413	48.3168
-288.25	46.6531	44.9146	48.5069	55.2171	41.8409	43.1245	45.4424	44.0862	49.6401	55.6385	42.9847	43.0434	74.6495	58.5443	47.2708	64.1813	55.3232	49.6866	50.5971
-288	48.3031	44.9468	47.398	54.6542	41.9617	42.9643	46.1542	44.1788	49.0338	56.3278	41.4225	43.3317	54.5181	44.0497	42.4392	56.934	-11.5132	40.8287	43.7741
-287.75	47.0533	44.3549	47.0115	55.7486	41.6935	43.6737	46.2066	42.8944	50.5847	55.6264	41.5513	42.5313	46.4655	45.6602	48.8813	22.3079	50.4917	50.4918	45.7349
-287.5	47.4342	44.7503	49.0842	55.9563	42.1791	44.0723	46.1357	44	49.9324	56.5283	43.1498	42.2228	55.3233	19.8918	52.9076	55.3234	102.834	48.8813	50.0337
-287.25	48.4399	45.1263	47.63	55.9434	42.8885	43.0134	45.9803	43.5692	49.5959	57.1403	42.7109	43.1352	59.3496	51.297	35.9972	65.7917	47.2706	37.6078	47.916
-287	47.9189	43.3805	47.1742	55.9386	41.3183	43.1922	45.6783	43.3204	48.6634	56.2408	42.9283	43.7327	44.0497	33.5813	50.4918	37.6078	47.2706	39.2183	45.0948
-286.75	46.6974	45.19	47.514	55.3983	43.5013	43.59	45.1203	43.8978	49.7569	56.6249	42.1287	43.7287	64.9865	36.8024	33.5814	69.8181	37.6075	10.2289	45.3429
-286.5	47.0807	44.7849	48.0012	55.2735	42.6357	42.5415	45.0534	42.6303	49.0982	56.2634	41.5497	43.9791	72.2338	41.6339	48.8813	118.939	48.0759	56.1287	52.488
-286.25	47.5324	45.6755	47.4971	54.2476	41.1145	42.7324	46.4047	43.4855	49.6893	56.1651	41.9145	42.2647	65.7917	31.1655	51.2971	60.9602	39.2181	49.6866	47.6024
-286	46.2963	45.1094	47.4343	55.1317	42.7871	43.3653	45.6815	44.4083	49.7964	56.3141	42.4129	43.1127	52.1023	48.076	44.0497	74.6497	37.6075	48.076	48.134
-285.75	47.2313	45.6538	47.4697	53.8771	44.0175	43.2373	45.8498	43.5121	48.4717	56.3777	42.6006	41.7767	83.5074	36.8024	52.1023	44.0498	56.1285	40.0236	48.4827
-285.5	47.4261	45.7915	47.113	54.6582	42.5745	43.4901	46.2154	43.5314	48.3469	56.9205	41.5038	42.9452	48.8812	44.855	46.4655	53.7129	52.9075	51.2971	47.702
-285.25	46.9172	45.3164	47.0397	55.3298	42.0776	42.6631	46.1454	44.1152	49.802	55.3631	41.3073	43.2189	102.028	46.4655	42.4392	67.4023	57.739	43.2445	51.0341
-285	47.6138	44.5739	47.5631	55.7059	42.2234	44.1665	45.994	44.7087	49.1473	55.7351	43.5749	43.4106	55.3233	46.4655	45.6603	63.376	46.4655	54.5182	48.6792
-284.75	47.0919	45.9268	47.4737	54.8612	42.8281	42.6696	45.2676	43.7351	48.8961	55.9244	42.1335	42.6037	59.3496	43.2444	40.8287	58.5444	44.8549	40.0236	47.0143
-284.5	47.8908	44.5659	46.5453	55.4861	42.8732	43.1567	46.85	43.6924	51.522	55.6949	42.6094	42.7181	49.6865	46.4655	53.7129	68.2075	24.7234	48.076	47.4709
-284.25	47.3754	46.2601	46.3448	55.5521	41.9021	42.7259	44.6041	43.4299	49.5814	55.8946	40.99	42.7447	51.297	9.42346	81.0917	35.9972	45.6602	41.634	45.6949
-284	46.5975	45.6022	47.0075	56.1335	43.6076	43.069	45.4899	45.5711	49.7988	55.9203	42.4919	43.1344	44.855	46.4655	45.6603	55.3234	42.4391	40.8287	46.6664
-283.75	46.8101	45.4122	48.4666	54.585	41.886	43.0835	44.6283	44.8343	51.646	56.4518	43.1868	43.5105	47.2708	46.4655	48.8813	65.7917	57.739	45.6603	48.6839
-283.5	46.5895	45.7641	49.2332	55.7639	43.5931	43.8034	46.0793	43.4082	51.4367	56.0081	42.4355	42.2454	14.2551	51.297	48.076	58.5444	45.6602	48.076	46.2372
-283.25	47.4583	45.7601	49.1132	55.6608	42.018	43.7534	45.9336	44.112	53.0617	56.8214	41.7389	42.8856	10.2288	42.4392	64.9865	56.934	23.1129	71.4286	46.5248
-283	47.2804	45.8003	48.6736	54.9506	42.2435	42.6961	44.6814	44.2618	51.7346	56.8915	42.4226	42.5288	54.5181	18.2814	44.855	63.376	42.4391	48.8813	46.4731
-282.75	47.8586	45.5773	49.259	54.837	43.0761	42.4175	45.3135	45.1975	52.5415	56.0001	42.4725	42.433	56.1286	-47.7499	48.8813	69.0128	5.39722	34.3867	40.7245
-282.5	47.807	44.9733	48.2025	54.8418	42.7565	42.6245	47.0038	44.3785	52.8757	56.476	43.5065	44.3326	33.5813	77.8705	77.0653	48.8813	35.1918	16.671	47.7244
-282.25	46.9832	45.0845	48.5818	55.5046	43.912	44.0594	45.8313	44.3004	54.177	56.1289	43.2166	43.3824	53.7128	51.297	51.2971	64.1813	28.7498	50.4918	48.3829
-282	45.8688	45.314	49.8476	55.5811	43.0029	42.5665	45.8764	43.7424	52.8515	56.0307	42.5184	42.3235	34.3866	60.9601	41.6339	56.1287	48.0759	38.413	46.9512
-281.75	46.6482	45.0756	49.1149	55.3846	41.9915	44.1496	46.0391	43.5241	54.3477	55.4541	42.4927	42.7124	94.781	56.1285	41.6339	45.6603	47.2706	70.6233	51.2796
-281.5	47.2643	45.5346	49.2791	54.9828	42.3353	43.569	45.6067	44.3278	54.6368	56.5082	45.0679	42.8171	56.9338	53.7128	46.4655	63.376	46.4655	50.4918	49.4097
-281.25	46.9357	45.7319	49.7462	55.2904	43.1881	43.2357	46.2573	44.2972	52.8588	56.3898	43.5814	42.7704	24.7234	3.78674	52.1023	74.6497	52.9075	58.5444	46.4998
-281	47.1564	46.7248	49.3741	56.0232	43.4039	44.0296	45.2379	43.351	52.3482	55.467	43.211	42.6673	44.855	50.4918	56.1287	63.376	48.0759	52.9077	49.1572
-280.75	47.1145	45.7577	49.0601	54.9675	43.1575	42.469	47.1503	44.2593	53.1849	56.4534	42.5788	42.9967	55.3233	53.7128	49.6865	36.8025	49.6865	48.076	47.9132
-280.5	46.9116	45.1763	49.4804	55.4563	41.9238	42.825	45.6461	43.9332	52.9932	55.1594	43.0201	42.8429	48.076	37.6077	30.3604	56.1287	50.4917	2.17639	43.9005
-280.25	46.951	44.7696	50.4935	55.6906	42.8104	43.2373	46.1228	44.8134	53.3234	56.1684	42.8824	43.5596	52.1023	46.4655	54.5181	60.155	20.6971	44.8551	47.2009
-280	47.0992	44.8461	49.5167	54.7106	43.6342	43.6632	45.2693	44.9309	54.4951	56.4027	43.8447	43.3993	59.3496	52.9075	45.6603	53.7129	46.4655	40.0236	48.3295
-279.75	47.53	45.2495	49.0432	56.1206	43.4675	44.0691	46.0995	44.9237	52.6744	55.7303	43.4203	42.673	52.9075	33.5813	56.9338	69.8181	46.4655	59.3497	49.4476
-279.5	47.5598	45.9131	48.3321	55.2437	42.936	41.7942	46.6768	44.9841	53.7156	55.6917	43.3656	42.9347	52.1023	49.6865	38.413	49.6866	48.0759	49.6866	47.5999
-279.25	47.9399	45.6989	49.3242	56.1456	43.1953	43.4974	46.0753	44.6797	52.9248	55.8108	42.9621	42.5739	56.1286	47.2708	44.0497	58.5444	80.2864	44.0498	50.0643
-279	47.497	46.2593	49.2799	55.1583	44.5957	43.4289	46.2299	44.5694	53.3	56.1192	44.0855	43.1602	65.7917	53.7128	39.2181	93.1705	44.8549	45.6603	50.894
-278.75	46.2279	44.578	50.2374	54.9055	44.222	43.5038	47.3533	43.4195	52.1026	55.6731	42.8349	43.0378	52.1023	37.6077	44.0497	58.5444	48.0759	40.0236	47.1388
-278.5	46.5387	45.9566	49.1503	54.738	42.8458	42.9788	45.9505	44.7328	52.4988	55.5966	43.1336	42.3911	55.3233	50.4918	78.6759	93.9758	40.8286	47.2709	51.8377
-278.25	47.4873	45.7794	47.9633	55.3081	43.5665	42.6156	46.0415	44.12	52.6655	56.0806	44.7345	42.4177	34.3866	61.7653	40.0234	56.1287	52.9075	60.9602	48.6084
-278	47.5405	46.1522	48.9755	55.5199	43.0343	43.8517	46.0391	44.4896	50.8577	56.2787	43.7022	43.0676	57.7391	53.7128	89.1442	57.7393	47.2706	47.2709	51.2436
-277.75	48.4222	46.2787	49.3138	55.9491	44.6408	44.09	45.5962	45.7024	51.8933	55.401	43.6659	43.6345	47.2708	52.1022	53.7129	48.076	40.0233	44.0498	47.7679
-277.5	47.129	45.8913	49.9539	54.6494	44.0553	44.3236	45.5213	43.6151	53.292	55.6618	43.6667	43.3591	62.5706	41.6339	45.6603	61.7655	58.5443	95.5864	52.0489
-277.25	47.8964	46.4164	48.7315	55.1076	43.292	44.3171	45.5438	45.2506	52.1123	55.9453	43.1457	42.6456	52.1023	7.81299	56.1287	57.7393	55.3232	55.3235	47.4908
-277	48.0864	45.62	47.9641	55.0979	43.73	43.1124	46.5311	44.261	51.4753	56.4961	44.1153	43.0506	60.1548	48.076	48.8813	51.2971	46.4655	43.2445	48.2033
-276.75	46.6305	46.0516	47.4947	55.1929	43.5786	44.3179	45.8853	45.4294	50.8255	56.265	42.9758	43.5257	59.3496	51.297	45.6603	26.3341	51.297	47.2709	47.1879
-276.5	47.6758	46.1015	48.6575	54.6816	43.0045	44.4556	46.2799	44.753	50.8351	54.925	44.7377	43.9018	54.5181	56.1285	44.0497	62.5708	76.2601	51.2971	50.8241
-276.25	47.6548	46.1909	49.3379	55.3057	43.9023	44.8438	46.8854	45.071	51.0316	56.0371	44.0508	44.5291	60.1548	60.9601	51.2971	65.7917	23.1129	56.1287	49.5714
-276	48.1992	44.987	48.0036	55.0697	44.3565	43.8267	46.2299	44.7441	51.6203	55.5636	44.228	42.8775	46.4655	57.739	54.5181	89.1443	50.4917	61.7655	51.6572
-275.75	48.7049	45.4404	49.2534	54.6647	43.1043	44.3775	46.3105	45.4141	50.4212	56.1458	44.0363	44.0677	61.7654	11.0341	45.6603	54.5182	51.297	43.2445	46.6367
-275.5	48.2072	45.3301	47.4947	55.6391	42.9312	44.5297	45.9513	45.1604	51.0276	55.5395	43.9349	42.797	60.9601	54.5179	60.1549	60.9602	-73.5182	62.5708	44.1216
-275.25	48.0929	46.2972	48.6832	55.6672	44.2059	44.2084	45.9392	44.5613	50.5517	55.6135	44.0009	44.521	42.4391	0.565674	49.6865	57.7393	52.9075	40.0236	45.3169
-275	48.3167	46.3479	47.1557	55.6004	44.7615	44.119	46.4256	44.2086	49.6949	55.4388	43.6546	43.6409	44.855	44.0497	42.4392	59.3497	52.9075	29.5552	46.8067
-274.75	47.7394	46.0741	48.0326	56.0578	43.7123	43.2155	47.8445	44.6894	50.0516	55.7448	43.6563	44.4824	53.7128	47.2708	52.9076	89.1443	55.3232	43.2445	50.7169
-274.5	48.4778	46.5935	47.9045	55.2074	43.668	44.7874	47.6262	44.0307	48.5861	56.8013	45.0324	44.2771	40.0234	59.3495	55.3234	59.3497	51.297	46.4656	49.1556
-274.25	49.2396	46.1128	48.4803	55.5851	44.6569	44.7882	46.8854	44.8174	49.81	55.1674	43.9945	43.5829	47.2708	183.359	48.8813	53.7129	56.9338	46.4656	56.0969
-274	47.8151	45.5886	47.8329	55.4104	44.5482	45.5097	46.4788	45.5663	49.9268	55.7069	44.2844	43.3365	61.7654	43.2444	40.8287	84.3127	41.6339	48.076	49.5481
-273.75	48.1211	46.3729	48.3104	54.5455	44.9757	45.1361	47.6883	44.0282	49.6248	54.9742	45.3256	44.3761	55.3233	38.4128	51.2971	23.113	51.297	44.8551	46.5432
-273.5	48.7669	45.9429	46.6041	56.4717	44.5723	44.0377	46.6293	44.5855	47.7252	56.6491	44.4784	43.5193	57.7391	51.297	40.0234	68.2075	64.9865	44.0498	49.7936
-273.25	48.3465	45.7343	46.9914	55.3628	43.9974	45.4984	46.8282	44.8971	49.2142	55.1151	44.3005	44.4574	-5.8764	60.1548	40.8287	68.2075	62.5706	54.5182	47.2859
-273	48.0494	47.5204	47.7685	54.6494	44.6134	44.888	47.2244	44.6579	49.4968	56.1321	44.8368	44.1104	56.1286	66.5969	45.6603	65.7917	49.6865	47.2709	50.2824
-272.75	47.9198	46.0572	47.1927	54.2266	44.6448	44.7584	46.2525	45.0235	49.5041	55.8777	43.8753	44.3753	56.9338	47.2708	48.076	63.376	50.4917	54.5182	49.4652
-272.5	49.4119	46.05	46.0355	54.804	43.9321	44.5909	46.9716	44.3439	48.6601	56.3149	45.8562	44.4212	65.7917	35.9971	48.076	102.834	57.739	40.0236	51.2141
-272.25	48.1042	46.7739	46.939	54.7847	45.2181	45.8535	46.7292	44.91	49.0096	55.38	44.7587	45.2192	48.8812	42.4392	48.076	45.6603	39.2181	33.5814	46.1965
-272	47.8932	47.0429	46.9833	54.3192	44.5554	45.9856	47.7068	44.8609	48.5385	55.682	44.381	45.3617	55.3233	51.297	1.37097	56.934	55.3232	47.2709	46.7128
-271.75	49.1437	45.4299	47.1001	54.2162	44.3557	45.5427	47.4515	44.9728	48.0683	54.313	44.8601	45.4165	56.9338	47.2708	51.2971	61.7655	68.2075	-0.23938	47.5614
-271.5	48.6622	47.5188	47.7741	54.6776	44.7881	45.6224	46.7743	44.6137	50.0202	55.0281	44.2095	44.3197	109.276	56.1285	52.9076	66.597	37.6075	35.9972	51.8068
-271.25	49.3934	48.4005	47.8836	55.052	44.1842	45.4815	48.2471	46.2322	49.1457	55.0112	44.5839	45.2877	54.5181	55.3232	48.076	59.3497	54.5181	59.3497	50.5577
-271	49.2001	47.2434	47.4399	54.9224	45.1988	45.7593	46.9297	44.5758	49.3309	56.0903	44.9302	44.7425	51.297	64.9863	44.855	56.1287	50.4917	55.3235	49.9692
-270.75	48.2539	46.1708	47.1524	55.0963	44.8219	46.2602	48.6827	45.1073	50.5227	56.1386	45.0236	44.9559	20.6971	48.8812	44.855	58.5444	45.6602	40.0236	46.4915
-270.5	49.556	47.5172	48.0261	55.1688	44.2969	45.6039	47.6399	45.4221	51.0477	55.7826	44.7417	45.1347	63.3759	44.855	46.4655	64.9866	48.8812	39.2183	49.3178
-270.25	48.3932	46.5186	47.6066	55.4675	45.1916	45.3342	48.9372	45.5598	51.3151	56.2738	43.8044	45.3287	52.1023	42.4392	114.912	-11.5131	-10.7079	44.8551	45.1011
-270	48.7822	47.0904	49.1817	54.9377	45.5459	46.4631	45.9376	44.4921	52.3869	56.6813	44.2827	45.0509	79.4811	44.0497	35.9972	37.6078	42.4391	85.118	50.307
-269.75	49.3765	45.0587	48.531	54.7267	45.4895	45.9816	47.9371	45.6347	52.3821	55.6619	45.7966	46.1275	54.5181	42.4392	48.8813	61.7655	46.4655	49.6866	49.2478
-269.5	49.4626	46.3544	49.3935	53.8538	44.7334	45.9615	48.533	45.0235	52.2041	55.7416	45.2297	44.8786	65.7917	34.3866	22.3077	61.7655	52.1023	47.2709	48.0552
-269.25	48.6332	47.3964	49.9531	55.5746	44.3396	45.5717	48.3397	45.3215	52.064	56.1217	45.1073	45.654	50.4918	35.9971	51.2971	54.5182	66.5969	15.8657	47.7135
-269	49.4683	46.9929	50.7358	56.2068	45.2415	47.0421	47.8445	45.7813	51.8441	56.4881	45.4874	46.2934	51.297	39.2181	44.0497	54.5182	53.7128	58.5444	49.487
-268.75	48.9883	47.2949	50.3155	54.4424	45.0136	46.9849	48.4871	45.5598	52.0672	55.3921	44.0935	46.0003	57.7391	45.6602	50.4918	53.7129	48.0759	23.9183	48.0132
-268.5	48.9279	46.021	51.3486	54.217	45.57	46.2884	48.5603	45.7185	53.0077	55.5725	46.378	45.4117	95.5862	64.9863	59.3496	59.3497	48.8812	49.6866	53.6034
-268.25	49.912	46.4091	50.9557	55.1019	45.4243	46.6024	48.9163	45.5236	51.9923	56.0991	45.8965	45.5317	61.7654	35.9971	47.2708	46.4656	54.5181	61.7655	49.786
-268	49.1188	46.939	51.5218	54.8169	45.7472	46.1644	47.9347	45.518	51.8852	55.4332	45.1033	45.6299	53.7128	64.9863	60.9602	51.2971	58.5443	47.2709	51.2547
-267.75	49.0197	47.5091	51.3414	53.7427	45.0627	45.8656	48.2584	44.98	52.3305	56.2038	44.3552	46.5841	58.5444	88.339	55.3234	54.5182	48.0759	54.5182	52.4762
-267.5	48.6292	47.4809	50.9653	55.1784	46.4888	47.3843	47.8702	44.7876	52.7267	56.6531	46.7654	46.0269	80.2863	38.4128	45.6603	63.376	39.2181	4.59216	47.9168
-267.25	48.4641	46.6281	51.7424	55.842	45.2938	47.1669	48.6191	45.1564	52.3547	55.8914	44.9656	46.5479	56.9338	47.2708	10.2289	78.6759	145.512	50.4918	54.3214
-267	49.035	46.6636	51.409	54.6011	44.6963	46.6886	49.0395	46.1815	52.6067	55.4348	45.5365	45.8401	30.3603	33.5813	45.6603	51.2971	11.0341	56.1287	45.3219
-266.75	49.3426	47.0984	51.2705	54.6832	45.9445	46.8295	48.4492	45.9898	52.2878	55.9558	45.0018	46.32	60.1548	47.2708	40.0234	66.597	51.297	50.4918	50.2782
-266.5	49.9554	46.9809	50.52	55.7228	46.0016	47.4721	48.6071	45.3811	53.263	56.8013	46.4352	46.6477	55.3233	92.3654	40.8287	32.7761	45.6602	60.155	51.1609
-266.25	49.5713	46.9486	50.4339	55.6793	46.7779	47.3513	48.2382	46.2048	52.6897	55.7778	46.1864	47.8339	56.1286	44.0497	66.5969	55.3234	46.4655	31.1656	49.6346
-266	49.5085	47.2989	50.6658	56.1947	47.8239	48.0583	48.9573	45.3142	52.2999	55.9075	45.7491	47.5037	59.3496	55.3232	55.3234	60.155	48.0759	55.3235	51.6018
-265.75	50.1849	46.36	51.3559	55.2541	46.7554	48.1348	47.4805	45.1604	53.6898	55.6884	46.4288	46.1622	54.5181	53.7128	13.45	66.597	56.1285	35.192	48.4585
-265.5	49.4506	47.9649	51.3865	55.6439	46.236	48.0511	47.6222	46.1533	53.1052	56.6338	45.7217	46.7991	64.1812	87.5337	35.9972	55.3234	73.0391	86.7285	55.4206
-265.25	49.4747	46.7578	51.1127	54.2637	45.6079	47.5357	48.1883	46.5141	52.502	55.7045	46.6405	46.2878	54.5181	46.4655	58.5444	69.8181	52.1023	44.8551	50.9385
-265	50.7478	47.0783	49.7421	55.9378	46.0435	47.8796	48.537	45.3698	52.5431	56.1555	46.2742	47.2396	56.1286	61.7653	42.4392	55.3234	51.297	54.5182	50.8344
-264.75	50.5159	47.2281	50.4065	55.2356	47.3094	48.2661	48.7085	44.827	51.9802	55.9848	46.7887	47.3475	63.3759	51.297	44.0497	56.934	53.7128	29.5552	49.6402
-264.5	51.1706	48.4327	51.9188	56.2414	46.0387	48.0125	48.6256	46.1726	52.4513	56.4711	46.7203	46.448	53.7128	50.4918	51.2971	56.1287	71.4285	52.1024	51.8814
-264.25	51.115	48.4738	51.1618	55.0778	46.8915	48.0873	48.2382	45.5413	52.3386	55.843	47.0641	47.7083	50.4918	48.076	93.1705	73.0391	48.0759	58.5444	53.8299
-264	50.2244	47.059	50.5329	55.5054	46.1917	47.4464	49.31	45.4262	51.5083	55.3285	47.5424	48.6053	73.039	81.0916	60.9602	52.9076	48.0759	57.7393	53.8052
-263.75	50.8879	48.1718	49.8766	55.1164	47.3633	49.04	49.3004	46.0261	52.1904	55.6659	47.6753	47.7292	68.2075	44.855	50.4918	52.9076	42.4391	58.5444	50.916
-263.5	50.495	46.6217	50.8357	55.85	46.7135	48.3088	49.1651	46.0494	51.6251	55.5701	46.3788	47.6769	87.5337	32.7761	46.4655	58.5444	56.1285	51.2971	51.5575
-263.25	49.8749	47.2361	51.1924	55.6358	47.6846	48.4215	49.9124	47.4337	51.1709	56.8432	47.0118	48.2695	28.7498	42.4392	28.7499	55.3234	57.739	89.9496	50.2021
-263	50.5827	46.9712	50.0135	56.3573	46.8681	49.2236	48.3333	45.6202	52.0962	56.7473	47.4096	47.7759	65.7917	30.3604	56.9338	48.076	86.7284	56.934	52.3791
-262.75	50.2631	46.4494	49.4128	55.1132	47.7136	50.111	48.7762	45.555	51.6291	56.3785	47.172	47.722	69.0127	47.2708	55.3234	57.7393	52.9075	48.8813	51.5239
-262.5	51.4766	47.621	49.2735	55.0544	47.4833	49.1591	49.5669	46.7403	52.3402	56.1345	47.4225	47.8693	61.7654	120.549	48.076	56.1287	55.3232	47.2709	54.9586
-262.25	49.9353	47.4713	49.7744	55.1011	45.4211	48.7396	49.4461	45.704	51.5301	56.6072	46.7452	48.4419	57.7391	41.6339	52.9076	79.4812	44.0497	48.8813	51.0894
-262	50.4676	47.6178	50.0184	55.6688	47.2876	49.379	49.327	44.4631	51.0775	56.6129	46.6889	48.6512	83.5074	33.5813	28.7499	64.1813	52.9075	56.934	50.9512
-261.75	51.2632	47.6524	49.4474	55.4305	46.6346	50.1375	49.1176	47.2791	51.146	56.385	46.4545	47.6922	59.3496	4.59192	50.4918	98.0021	52.9075	51.2971	50.8489
-261.5	51.6739	47.2949	49.9781	55.0464	46.608	49.5747	49.6241	45.5759	51.4174	55.6232	48.9822	48.5675	61.7654	57.739	58.5444	46.4656	69.0127	64.1813	53.2041
-261.25	51.6272	47.1661	49.4885	55.383	47.1008	49.4539	50.2619	46.3305	52.4336	55.4541	46.9627	48.7519	-42.1131	38.4128	60.9602	60.155	52.9075	49.6866	45.5791
-261	51.3791	48.3723	50.3002	55.1841	47.8376	49.7615	49.4542	47.9619	51.7523	56.9036	46.808	48.7962	58.5444	167.254	44.0497	67.4023	52.9075	59.3497	58.5566
-260.75	51.0272	46.666	49.0714	55.0101	48.1581	50.2189	49.2271	47.2879	52.0873	57.2853	47.5473	49.1207	43.2444	53.7128	52.9076	60.155	49.6865	85.118	52.6407
-260.5	49.5271	47.3521	51.1497	55.5561	47.1049	50.1705	49.1434	47.0536	51.6396	56.9414	47.4949	48.7921	11.8393	30.3604	46.4655	60.9602	48.0759	111.692	50.6288
-260.25	51.1488	47.5147	48.9457	55.6294	46.9784	49.1913	50.4116	45.6693	51.7024	56.6217	47.9571	48.6255	55.3233	50.4918	52.1023	66.597	54.5181	-10.7079	48.2623
-260	51.483	46.8496	49.6632	55.7832	48.7878	49.4909	48.6876	45.5244	52.8024	55.3526	47.4893	49.6787	61.7654	48.8812	46.4655	69.8181	46.4655	53.7129	51.5945
-259.75	50.8235	47.5719	49.0939	55.2791	46.9446	49.3073	48.8196	45.8892	52.1767	56.2763	47.383	50.1804	57.7391	27.9446	54.5181	49.6866	51.297	35.192	48.6735
-259.5	51.2527	46.8295	50.0884	55.9225	47.559	51.4429	50.1564	46.7677	51.7459	57.2619	48.1778	49.4919	56.1286	53.7128	51.2971	63.376	53.7128	61.7655	52.5938
-259.25	50.5175	48.3562	49.7043	54.6864	48.0196	48.9715	49.6724	47.0375	51.5848	56.6096	48.2028	49.4299	56.1286	37.6077	53.7129	63.376	43.2444	14.2552	48.3954
-259	51.1037	47.7112	48.2146	55.879	47.6444	49.8291	49.2448	44.6547	51.7507	56.3471	48.888	49.5982	85.1179	62.5706	46.4655	95.5863	56.9338	51.2971	55.4909
-258.75	50.7535	47.9866	50.0755	55.7743	47.8376	49.8734	50.6516	46.5374	51.8788	56.9462	47.8251	49.4984	59.3496	50.4918	56.1287	59.3497	58.5443	57.7393	52.6245
-258.5	51.0409	47.6017	50.4306	55.8049	47.8682	50.9412	51.0043	46.5181	52.3088	56.3785	48.5587	49.5169	61.7654	28.7498	12.6447	93.9758	19.0867	53.7129	48.7727
-258.25	51.5788	46.7216	50.9146	56.0175	48.7919	50.4701	51.0454	47.0512	51.5542	56.2706	46.9876	48.8107	77.0653	51.297	40.8287	39.2183	61.7654	51.2971	51.5381
-258	51.9911	48.5358	49.1728	56.239	48.659	50.0473	50.2224	45.8908	52.3611	56.174	48.3654	49.1376	70.6232	49.6865	49.6865	56.934	51.297	53.7129	52.152
-257.75	50.28	46.7876	48.9908	55.7671	47.8151	50.5756	51.1903	46.8032	51.8361	56.6942	47.8074	49.5346	74.6495	52.1022	48.8813	85.118	52.1023	60.155	54.2828
-257.5	50.1165	47.8763	50.2849	55.6697	48.0655	50.8478	50.2715	47.6374	51.4471	56.7707	47.5223	49.5394	31.1655	41.6339	50.4918	56.934	6.20251	58.5444	47.279
-257.25	51.876	48.2234	51.0426	56.2269	48.1976	50.6279	50.0936	45.4648	51.7556	56.8883	48.64	50.4212	62.5706	66.5969	44.0497	41.634	58.5443	48.076	51.7183
-257	51.4033	47.121	50.3461	56.3815	48.6654	49.9628	49.7988	46.9578	52.3039	56.7506	48.3308	49.3687	62.5706	39.2181	-23.592	56.934	44.0497	47.2709	46.3246
-256.75	51.7802	47.3956	50.7044	55.7929	48.4126	50.3574	50.1523	46.9103	52.527	56.7441	48.3131	49.9372	55.3233	64.9863	33.5814	62.5708	57.739	57.7393	52.276
-256.5	50.8759	46.7087	50.1754	55.2437	48.0164	51.1803	50.2353	45.1862	52.0406	56.6185	49.0442	49.5265	60.9601	50.4918	51.2971	57.7393	53.7128	55.3235	51.9098
-256.25	50.7357	47.2522	49.9918	56.5619	48.2733	51.442	49.7094	45.6307	52.8797	57.0066	48.851	50.7425	85.9232	59.3495	43.2445	58.5444	69.0127	66.597	55.0971
-256	51.4959	47.9721	50.3517	56.6561	49.0109	51.0668	49.4453	45.7797	52.3249	57.733	48.5949	50.0435	81.8969	33.5813	36.8024	52.1024	56.1285	56.1287	51.5064
-255.75	50.9773	47.898	50.7165	55.507	49.5601	51.3551	49.852	46.4166	52.4819	57.1508	49.6643	51.6669	52.1023	52.1022	53.7129	52.9076	77.8706	57.7393	53.3156
-255.5	50.47	47.9617	49.5996	56.7092	48.7105	51.0048	51.0599	46.4013	52.13	57.0912	49.3599	49.9461	60.1548	50.4918	67.4022	85.118	60.1548	48.8813	54.5915
-255.25	50.7639	47.0879	50.3163	56.768	48.4327	51.1691	50.7547	46.2016	52.7243	56.9567	48.9275	50.7433	52.9075	56.1285	35.1919	60.155	48.8812	52.9077	50.9454
-255	51.8881	46.5903	50.2623	55.995	48.8305	50.9025	49.6104	47.1285	51.9569	56.7345	49.1771	51.3811	56.9338	45.6602	65.7917	69.0128	59.3496	13.45	51.1475
-254.75	51.9058	48.0373	50.549	57.4533	49.1261	53.3433	50.9979	45.6693	52.6671	57.5373	49.2858	51.6403	39.2181	56.9337	41.6339	57.7393	55.3232	73.0392	52.3389
-254.5	50.6303	47.3005	50.3743	56.4781	49.3902	51.2995	50.7394	46.3538	53.5312	57.4697	49.38	50.8568	32.7761	48.076	31.1656	64.9866	60.1548	45.6603	49.8124
-254.25	51.268	47.9488	51.1208	56.8638	49.7872	51.5797	51.6203	46.8724	53.0005	57.7104	49.4622	51.5252	59.3496	74.6494	50.4918	69.0128	52.9075	57.7393	54.6061
-254	52.3857	46.5484	50.6038	56.7777	48.7524	51.2786	50.1926	46.94	53.7373	57.4528	49.2464	51.8634	60.1548	62.5706	50.4918	42.4393	73.8444	69.0128	54.1274
-253.75	51.9138	47.2748	50.268	57.3929	48.9481	51.2552	51.1694	45.7322	52.8467	58.0478	49.5749	52.1807	53.7128	32.7761	71.4286	63.376	40.0233	60.9602	52.1601
-253.5	51.967	48.1227	50.5611	56.6811	49.5698	51.6426	50.7829	46.7097	52.5125	57.3344	49.8527	52.0575	54.5181	51.297	40.0234	57.7393	47.2706	50.4918	51.063
-253.25	52.1973	47.9786	50.0876	56.7415	50.2252	51.2053	51.0719	45.712	52.994	56.8883	49.7142	50.8568	81.8969	54.5179	47.2708	58.5444	52.1023	48.076	53.2267
-253	51.7987	48.3401	51.9639	55.4265	49.3604	51.5258	51.3965	46.3176	53.3113	57.8312	49.0402	51.3343	62.5706	60.9601	70.6233	69.8181	50.4917	46.4656	54.3653
-252.75	51.231	48.7283	50.6529	56.7092	48.9263	52.2876	49.7054	46.5253	53.6318	58.1429	49.5846	52.2443	57.7391	48.8812	50.4918	67.4023	38.4128	50.4918	51.766
-252.5	51.7149	47.9472	51.8721	57.1666	50.0223	52.0114	51.634	46.804	53.3701	56.3801	48.6932	51.8658	75.4548	53.7128	60.9602	68.2075	81.8969	57.7393	56.5252
-252.25	52.5564	48.1235	49.6181	56.946	49.9603	51.1006	52.2041	47.2316	52.8056	57.5921	49.9059	52.1348	50.4918	56.9337	44.0497	52.1024	58.5443	49.6866	51.7771
-252	51.0377	49.0222	50.2454	56.6754	49.763	52.3939	51.6356	46.5728	52.5697	57.1073	50.2062	51.679	106.055	44.0497	40.0234	58.5444	49.6865	42.4393	53.317
-251.75	52.1103	47.1338	49.5247	56.3952	49.8274	52.3166	50.4889	47.2042	51.9609	57.2836	49.951	50.724	44.0497	52.9075	44.855	59.3497	61.7654	64.9866	52.3797
-251.5	53.348	47.8497	50.0957	56.9444	49.937	52.3343	51.3079	47.1808	51.9086	57.0767	50.385	52.3788	29.5551	47.2708	62.5707	78.6759	48.8812	55.3235	52.3902
-251.25	51.6078	47.4028	51.8576	56.6915	50.2631	53.4777	50.3529	50.3568	52.3796	58.1276	50.7578	54.9113	54.5181	43.2444	50.4918	37.6078	47.2706	48.8813	50.5667
-251	54.5317	47.2184	50.363	56.2583	50.0513	51.2182	49.8021	47.9466	52.3925	58.4674	50.0412	52.4287	53.7128	48.8812	55.3234	66.597	11.0341	67.4023	51.315
-250.75	51.8301	48.3425	49.97	56.8961	50.9653	53.2321	50.9125	46.6196	52.2009	57.8336	50.2231	53.5633	52.9075	44.0497	77.8706	68.2075	47.2706	45.6603	53.2531
-250.5	51.8309	47.7467	49.1398	56.1456	52.1683	50.1778	54.6723	46.8982	52.0833	56.8867	50.236	52.452	48.8812	48.8812	43.2445	64.1813	63.376	56.934	52.552
-250.25	51.5402	48.3079	49.7695	55.2646	50.8775	53.1162	51.4102	46.4577	51.1524	56.8118	51.1258	51.8014	69.0127	54.5179	52.9076	40.0236	60.9601	60.9602	53.1121
-250	52.0894	48.9288	50.6191	56.7004	51.6457	52.2054	51.3618	47.8927	52.2508	57.5985	50.4043	52.3876	63.3759	46.4655	69.818	65.7917	84.3126	53.7129	55.9756
-249.75	52.1667	48.5785	50.3485	57.2383	51.1754	52.2151	50.8658	47.2388	51.8981	58.7629	50.753	51.6613	56.1286	50.4918	44.855	61.7655	52.9075	55.3235	52.4652
-249.5	54.1613	48.5406	48.8805	56.2398	49.9128	52.8545	50.617	47.3862	51.9045	57.7539	51.6903	52.8998	60.1548	48.8812	41.6339	63.376	61.7654	52.9077	52.8645
-249.25	53.5107	48.8096	49.6673	57.2077	51.0128	53.6589	51.2708	45.6444	51.4649	57.6066	50.1644	52.63	59.3496	49.6865	89.9495	40.8287	56.1285	106.055	56.9247
-249	52.1514	48.3876	49.4949	56.6867	51.7286	54.3692	51.7774	47.5577	52.3031	57.3038	50.7611	52.1146	56.1286	56.1285	53.7129	60.155	53.7128	55.3235	53.3221
-248.75	52.1466	47.977	49.7011	57.0668	51.4726	53.94	51.3618	46.2153	51.5398	57.8932	51.4037	52.8241	46.4655	41.6339	-16.3447	55.3234	69.818	63.376	49.1008
-248.5	52.6974	47.8674	49.6431	58.1434	51.0804	53.6791	50.8239	47.0222	52.374	58.7951	52.0237	52.7331	83.5074	10.2288	48.076	61.7655	54.5181	52.1024	52.0601
-248.25	52.4606	49.4304	49.5465	56.71	52.5709	53.6404	51.0478	45.6871	51.7652	58.477	51.6203	52.5752	60.9601	55.3232	54.5181	64.9866	10.2288	58.5444	51.6718
-248	52.8487	49.5271	48.7952	57.4058	51.5507	54.2749	51.6928	48.3629	52.184	57.5043	51.1476	53.2162	46.4655	73.0389	48.076	51.2971	155.175	66.597	59.3978
-247.75	51.5241	48.899	50.1569	57.6401	52.0701	54.3007	51.6211	47.333	52.585	57.7354	51.6654	53.0326	34.3866	64.9863	48.076	58.5444	35.9971	73.8444	52.4666
-247.5	52.5315	49.7276	49.7124	57.3583	50.7986	54.0744	50.4487	45.8699	50.9986	56.848	51.7491	53.1325	52.9075	96.3916	53.7129	61.7655	52.9075	58.5444	55.5266
-247.25	52.19	48.9143	49.9515	57.3905	51.9485	54.4207	51.0671	47.1422	51.8361	58.9521	51.9545	53.1905	56.1286	52.1022	40.8287	56.1287	61.7654	54.5182	52.8016
-247	53.0613	47.8119	50.177	57.6248	50.8501	54.2597	51.8643	46.564	52.7927	58.7186	51.4584	54.1793	19.0866	23.1129	48.8813	59.3497	56.1285	130.213	53.6741
-246.75	53.9117	48.2435	51.194	56.4113	51.7351	53.572	52.5617	46.1549	51.9649	58.9151	52.3877	53.7638	54.5181	50.4918	52.9076	56.934	37.6075	56.1287	52.1891
-246.5	53.3786	49.2042	50.0039	57.6619	52.1087	54.3321	52.2476	47.3958	52.097	58.8563	51.8168	54.0891	48.8812	65.7916	60.1549	63.376	106.86	64.1813	57.9132
-246.25	52.393	48.9731	50.4846	58.1152	51.9783	55.0102	51.5293	46.6196	52.5713	57.9891	50.9688	53.7372	53.7128	44.855	50.4918	61.7655	53.7128	48.8813	52.4327
-246	54.1581	49.0745	49.0947	57.6498	52.5726	54.4239	50.5018	46.5914	51.634	59.0198	51.3892	53.2493	54.5181	50.4918	49.6865	69.8181	42.4391	71.4286	53.7634
-245.75	53.1539	49.3934	49.6479	57.4187	51.6658	54.6196	50.902	47.5754	51.8586	58.6212	52.3039	52.9006	67.4022	47.2708	35.1919	62.5708	21.5024	56.934	51.163
-245.5	53.1249	49.978	50.3992	57.2786	52.2641	55.3081	51.7741	47.2436	51.5325	58.2854	50.9438	53.5005	111.691	77.0652	81.8969	64.9866	68.2075	52.1024	60.4213
-245.25	52.7747	49.9136	51.5757	58.1869	51.9984	54.2733	52.1075	47.3821	52.3217	57.6508	52.8966	53.3153	90.7547	51.297	48.8813	75.4548	57.739	58.5444	56.5038
-245	51.6368	49.9877	48.7581	58.0275	52.7441	53.7491	50.5316	46.7009	52.899	58.5898	51.4721	53.9418	58.5444	51.297	44.0497	70.6233	52.9075	59.3497	53.6561
-244.75	54.6372	48.324	50.5152	57.0305	52.7368	54.6301	51.7701	46.6018	52.3056	57.8578	52.9361	53.4159	61.7654	48.076	89.9495	63.376	64.9865	47.2709	56.0103
-244.5	53.6733	49.0206	51.3044	57.5838	53.0541	54.9973	51.6501	46.8144	52.7493	58.4376	52.8902	53.602	62.5706	46.4655	11.0342	174.502	39.2181	57.7393	57.0726
-244.25	54.2056	49.0246	50.8655	57.6514	52.856	54.2299	52.4594	47.9812	52.6397	59.3306	51.7105	53.3274	82.7021	52.9075	38.413	63.376	60.9601	64.9866	55.5348
-244	52.5653	46.9857	50.0481	57.8938	52.4333	55.5932	52.0052	47.1526	53.3765	58.8225	52.2935	54.3275	60.9601	-21.9816	52.9076	58.5444	54.5181	55.3235	49.6539
-243.75	54.27	49.5279	51.2866	57.9485	52.2223	53.551	51.3522	48.6255	53.8637	57.7273	51.7725	54.735	41.6339	36.8024	28.7499	68.2075	24.7234	48.076	49.1709
-243.5	53.3496	49.0906	50.276	57.5572	52.6861	54.8241	51.0631	46.287	52.6961	58.9707	52.3893	54.4362	24.7234	47.2708	56.1287	54.5182	61.7654	50.4918	51.5847
-243.25	53.77	48.6429	51.7472	58.0339	52.1828	55.1189	51.8659	46.7573	52.6381	58.0881	53.0061	55.3236	59.3496	42.4392	28.7499	61.7655	52.1023	58.5444	52.2292
-243	52.773	48.6276	50.2793	58.6894	52.5234	55.1986	52.7211	46.9046	53.1599	58.8491	52.4215	54.1689	55.3233	49.6865	52.9076	51.2971	90.7548	74.6497	56.1631
-242.75	52.7755	49.6157	51.6772	58.0001	53.0106	54.4489	50.9278	46.9086	53.1785	59.5271	52.7678	53.788	44.0497	43.2444	43.2445	60.9602	76.2601	66.597	53.9434
-242.5	54.0413	49.0198	51.558	58.2497	52.2714	54.6027	51.0518	47.453	53.4603	58.4239	53.2445	54.4499	23.9182	28.7498	35.9972	59.3497	57.739	49.6866	49.6259
-242.25	53.8191	48.8611	51.0507	57.7263	52.7239	54.2379	51.2998	48.1495	53.9523	58.6228	52.7186	54.2405	56.9338	57.739	52.1023	63.376	69.818	54.5182	55.105
-242	53.3005	48.7774	50.632	57.6474	53.8111	54.6599	52.515	47.6527	52.3788	58.1372	53.2195	55.3389	53.7128	73.0389	52.9076	69.8181	45.6602	76.2601	56.0816
-241.75	52.7094	48.9272	51.2842	57.7988	53.1685	54.7468	51.5768	47.7115	53.6149	58.8112	52.585	54.2357	58.5444	49.6865	52.1023	61.7655	54.5181	27.9446	52.3184
-241.5	53.0637	48.9892	50.6094	57.1433	52.6901	55.2195	51.3634	47.42	54.4854	59.1011	52.25	54.8098	81.0916	41.6339	48.076	69.8181	25.5287	62.5708	53.6591
-241.25	53.2184	48.7927	51.7948	58.4124	54.1613	55.0214	52.8008	47.6591	54.8107	58.7541	52.6897	54.8928	59.3496	46.4655	56.1287	57.7393	49.6865	57.7393	53.8954
-241	53.0742	48.3772	51.7851	58.5098	53.5324	55.4353	52.4352	48.4725	53.8766	58.8571	52.5262	55.1078	59.3496	53.7128	49.6865	64.1813	60.1548	64.1813	55.1809
-240.75	53.9189	49.6293	52.8593	58.9253	52.8834	56.0626	52.974	48.0207	53.4595	59.1398	52.9473	53.5424	72.2338	59.3495	74.6495	59.3497	99.6125	40.8287	58.3548
-240.5	54.0027	48.8805	51.4839	58.422	52.6523	54.7412	51.9094	47.5569	54.0892	59.6729	53.1293	53.7155	50.4918	38.4128	43.2445	75.4548	52.1023	23.113	51.2819
-240.25	53.0025	49.5617	51.7843	58.6507	52.6523	55.4691	51.2926	48.0465	53.9048	58.4328	52.8877	53.3483	55.3233	54.5179	51.2971	61.7655	62.5706	63.376	54.8824
-240	54.2483	50.0481	51.041	57.922	53.3553	55.4869	53.7824	48.0328	53.238	59.0407	53.2735	55.5281	56.9338	50.4918	43.2445	60.9602	133.433	60.9602	58.3901
-239.75	53.6524	48.4513	51.5822	57.955	52.6048	54.8781	52.271	47.6785	53.2026	59.2598	52.688	54.5787	77.0653	40.8286	51.2971	65.7917	47.2706	60.9602	54.5564
-239.5	54.0937	50.061	51.5798	57.8012	53.8417	54.1364	53.2365	49.3123	54.094	59.3918	52.7009	54.3146	55.3233	96.3916	52.1023	64.9866	60.9601	63.376	57.6502
-239.25	54.4271	49.416	51.6611	58.7055	53.1548	54.9393	51.2402	48.2913	54.0022	59.8395	52.6228	54.3581	56.1286	50.4918	56.9338	81.897	54.5181	60.155	55.7101
-239	53.0025	49.3668	50.9629	58.0315	53.1008	54.9932	52.5504	49.2254	52.0873	59.5738	52.7186	54.888	62.5706	46.4655	47.2708	74.6497	54.5181	67.4023	55.1877
-238.75	52.8487	49.5375	50.7656	58.1998	53.3166	54.5552	52.9635	47.1381	53.0432	60.0618	52.5576	55.4661	58.5444	52.9075	53.7129	62.5708	61.7654	115.718	58.0929
-238.5	54.3393	50.0497	52.9745	57.9856	53.6637	55.9604	52.4707	48.0473	52.0277	59.1825	53.9241	55.4218	64.9865	100.418	23.113	56.1287	55.3232	54.5182	55.5853
-238.25	54.1468	51.1328	49.8396	58.3004	53.2868	54.4883	52.1188	47.5327	53.7027	59.9724	52.6099	53.6817	66.5969	52.1022	69.818	65.7917	58.5443	28.7499	54.5787
-238	54.0647	49.3362	51.3961	58.8883	53.8159	54.589	52.6792	48.0481	53.8517	59.5988	53.6721	54.2365	64.1812	51.297	77.8706	61.7655	62.5706	63.376	56.9576
-237.75	53.3327	49.2936	50.6231	57.7939	54.3804	54.9683	52.7106	48.4	53.569	59.449	54.028	54.6673	116.523	73.0389	11.8394	81.0917	59.3496	61.7655	58.1569
-237.5	53.0646	49.4063	51.2802	59.2313	53.497	56.0288	53.4032	47.6962	52.676	59.6487	53.3653	54.8243	56.9338	47.2708	44.0497	58.5444	129.407	62.5708	57.9388
-237.25	54.6469	49.9571	51.8849	58.6475	53.1201	55.2574	52.7461	48.3847	53.697	59.9104	52.7887	54.0746	57.7391	54.5179	51.2971	63.376	57.739	52.1024	54.5493
-237	54.4246	50.5602	52.6024	60.0833	53.4881	54.6583	53.4877	47.6326	52.6107	59.3693	53.5231	54.83	57.7391	58.5443	43.2445	59.3497	59.3496	46.4656	53.998
-236.75	53.8521	48.502	52.0146	59.1878	52.5154	54.556	54.1335	48.7164	53.5658	58.8048	54.1745	55.2946	102.834	47.2708	60.9602	49.6866	69.0127	73.8444	58.2737
-236.5	53.187	49.4055	51.3277	58.9704	52.3157	56.6553	53.6077	49.2753	53.1535	59.143	53.9442	54.5965	75.4548	77.0652	47.2708	60.155	56.1285	63.376	56.9462
-236.25	53.6387	50.3694	51.4292	58.5589	53.7563	53.7266	53.0577	48.8058	54.4025	59.9442	54.1979	53.6487	52.1023	49.6865	49.6865	60.155	66.5969	63.376	54.8411
-236	53.3883	50.2285	51.6184	59.3602	53.5413	55.9257	53.6448	48.396	53.3202	59.5408	54.9573	55.0627	60.1548	47.2708	50.4918	54.5182	60.9601	72.2339	55.2563
-235.75	53.9858	49.4248	52.2046	59.1451	53.6242	55.3983	52.9257	48.0159	52.9184	61.1288	53.7107	54.7905	50.4918	47.2708	48.076	65.7917	44.0497	34.3867	52.0744
-235.5	55.4167	50.164	51.2979	59.2579	53.6266	56.6617	52.4642	49.1199	54.057	60.1649	54.4266	55.5893	50.4918	34.3866	57.7391	48.076	103.639	59.3497	55.8849
-235.25	55.0672	50.6263	50.9645	59.1403	55.3725	56.1335	53.5079	48.2647	53.8975	59.449	54.9508	55.6135	35.9971	53.7128	58.5444	70.6233	63.376	65.7917	55.6129
-235	54.8369	50.5208	51.3293	60.2105	54.5551	55.9974	53.9121	48.5006	54.4862	60.3501	55.3736	56.1949	54.5181	47.2708	66.5969	63.376	64.1812	67.4023	56.6452
-234.75	54.8716	50.0706	51.3285	59.1653	54.2539	56.7809	52.279	49.3301	52.6059	59.5263	54.9895	56.2939	55.3233	64.9863	57.7391	59.3497	98.0021	61.7655	58.259
-234.5	54.5132	49.9812	51.6965	59.3231	56.2768	57.7972	52.9635	48.9991	54.0715	59.7437	54.5232	56.3414	60.1548	19.0865	53.7129	43.2445	60.9601	79.4812	54.0484
-234.25	54.3948	50.9476	52.0347	57.9091	56.3243	59.249	53.8179	48.9508	53.9217	59.5078	57.5156	57.596	57.7391	51.297	48.8813	69.0128	60.1548	61.7655	56.1678
-234	54.9022	50.5175	53.0405	58.9132	56.7913	58.6209	53.2671	49.1038	55.0579	59.3121	55.8245	57.4736	64.1812	48.8812	49.6865	58.5444	62.5706	56.1287	55.7121
-233.75	56.1938	49.5158	52.9857	59.6517	56.8936	59.5566	53.3694	50.3407	54.512	60.6722	57.187	57.6274	50.4918	58.5443	60.9602	66.597	56.9338	64.1813	57.0119
-233.5	54.6453	50.7881	53.2708	60.5954	57.4508	58.4639	53.3911	49.45	55.8108	60.2132	55.9904	57.8811	-39.6973	28.7498	48.8813	72.2339	69.818	60.9602	50.4943
-233.25	54.7282	50.5433	52.5976	59.7161	57.1158	58.6668	53.3057	47.8331	55.8149	59.3105	56.7015	58.3014	58.5444	53.7128	52.1023	119.744	58.5443	58.5444	59.2126
-233	54.7669	50.5248	52.5904	58.7224	56.9065	58.0162	52.941	49.6401	54.9774	59.6527	56.608	58.1887	60.9601	54.5179	54.5181	82.7023	64.9865	67.4023	58.2568
-232.75	53.6009	51.0031	53.1838	59.4906	57.9847	57.9131	54.1915	49.9235	54.5949	59.5883	57.3618	57.9544	60.1548	51.297	56.9338	58.5444	69.0127	118.939	60.0929
-232.5	56.0231	51.814	54.2307	59.1258	57.0836	57.9824	54.3059	50.0894	55.9485	60.1592	57.5349	57.7362	53.7128	54.5179	41.6339	52.1024	31.1655	63.376	53.8079
-232.25	56.0215	50.6246	54.3515	60.0156	57.748	59.8812	53.9363	49.1682	55.7722	61.3607	57.1121	58.4005	81.0916	58.5443	29.5551	77.0654	56.1285	46.4656	56.8468
-232	54.1613	50.9274	53.1943	60.0575	57.7689	59.6066	54.0659	49.0184	56.3778	60.6577	58.0454	58.8007	59.3496	60.1548	64.9865	56.1287	92.3652	67.4023	59.6149
-231.75	54.5309	51.0273	54.2363	60.0229	57.1674	59.4004	53.9789	48.582	56.0299	60.8936	58.8265	58.605	58.5444	33.5813	61.7654	56.1287	62.5706	53.7129	55.5336
-231.5	55.742	51.2262	54.7017	59.9488	57.8768	59.2088	54.0723	49.6787	56.7135	60.9444	59.1881	58.7693	64.9865	33.5813	42.4392	38.413	84.3126	57.7393	55.5301
-231.25	55.4731	52.2762	55.9612	59.6436	58.8858	58.9696	53.4	49.8213	57.3143	61.4001	58.4215	58.4536	63.3759	53.7128	57.7391	61.7655	85.9232	24.7236	57.07
-231	54.3852	51.2664	55.2461	60.5076	58.1941	59.0743	53.9145	50.5089	57.5446	61.0982	58.6864	58.1082	66.5969	77.8705	57.7391	58.5444	60.9601	66.597	59.269
-230.75	55.7614	51.752	55.693	59.1749	57.9742	59.3722	53.66	48.4845	57.6766	60.3541	57.7241	58.8683	69.0127	65.7916	27.1393	63.376	64.9865	64.9866	57.3216
-230.5	54.8289	51.5032	56.0989	59.9359	58.4018	58.9197	55.1908	50.033	57.8224	60.7205	58.7508	58.7741	58.5444	48.8812	52.1023	62.5708	55.3232	60.9602	56.6312
-230.25	56.2566	51.4525	56.2559	59.4697	58.4187	58.8714	56.2538	50.2682	58.7436	60.1898	57.2168	58.2024	75.4548	53.7128	63.376	76.2601	58.5443	61.7655	59.484
-230	55.5544	51.3381	56.9146	60.2588	58.2794	58.8786	54.2914	50.7312	59.3161	60.9339	57.7137	60.1616	59.3496	47.2708	56.1287	151.149	62.5706	59.3497	62.2328
-229.75	56.1874	50.0328	57.9824	58.7506	58.91	59.8932	54.5249	50.9591	58.6172	61.0676	58.998	59.2959	59.3496	48.8812	53.7129	60.9602	75.4548	31.9709	56.4194
-229.5	56.6423	51.7166	56.7769	59.0864	58.4043	58.2674	52.9772	50.8592	59.3588	60.3952	57.6017	58.6445	60.9601	44.0497	58.5444	70.6233	59.3496	70.6233	58.0489
-229.25	55.9764	50.8767	57.5089	59.4664	58.1409	58.7192	54.7689	49.6811	59.2847	60.3372	57.6146	58.9666	69.818	47.2708	40.8287	60.155	66.5969	52.9077	56.6066
-229	56.0215	51.3099	57.889	60.1292	57.934	59.4085	53.4966	49.9139	60.0779	59.1712	57.7338	59.6817	57.7391	44.0497	56.9338	65.7917	62.5706	60.155	57.2226
-228.75	55.8483	51.8623	57.8447	60.163	58.1111	59.6468	52.6865	49.0184	60.0554	60.2365	58.1421	58.6115	73.8442	52.1022	61.7654	61.7655	69.818	69.0128	59.4742
-228.5	55.2146	51.5	59.4278	60.01	59.0718	59.2595	54.1835	49.5918	59.139	60.6311	58.2951	59.3749	54.5181	94.7811	60.1549	99.6127	54.5181	81.897	62.8434
-228.25	54.9046	51.777	58.2167	60.0905	57.8639	58.2038	55.248	49.789	59.8581	60.9468	58.3909	58.1855	64.9865	17.4761	65.7917	64.1813	52.9075	81.0917	57.2172
-228	55.5085	51.4694	57.5934	59.088	58.0821	59.8192	53.3251	49.537	61.3696	60.3155	58.291	58.9819	63.3759	41.6339	72.2338	68.2075	60.9601	61.7655	58.4198
-227.75	55.7533	51.3244	58.4736	59.9399	57.5917	59.8997	54.2962	49.8245	58.932	60.4209	56.7707	57.894	74.6495	50.4918	48.8813	62.5708	61.7654	83.5074	59.0549
[truncated: 2,350 more rows]

## Sheet: Load 50%
	Test 1 (Pressure kPa)						Test 2 (Pressure kPa)						Test 3 (Pressure kPa)						Average
[truncated: 2,881 more rows]

## Sheet: Load 75%
	Test 1 (Pressure kPa)						Test 2 (Pressure kPa)						Test 3 (Pressure kPa)						Average
[truncated: 2,881 more rows]

[truncated: 2 more sheets: Load 100%, Summary]
